# Supplementary material for: Secretome translation shaped by lysosomes and lunapark-marked ER junctions
Source: Nature. 2025 Nov 5;649(8095):227–36. doi: 10.1038/s41586-025-09718-0 (PMC12727531; doi:10.1038/s41586-025-09718-0)
Supplement: Supplementary file 13 — Source Data Fig. 1 [file 41586_2025_9718_MOESM13_ESM.xlsx]

## Sheet: Fig 1b
SiT-EGFP MS2	SiT-EGFP MS2 + Puro
-2.31414	-1.01759		Log10 MSD per each trajectory
-1.32464	-1.15197
-1.61478	-1.75297
-1.65092	-0.61628
-1.42158	-1.63194
-1.5813	-1.3823
-1.85494	-1.39512
-2.62154	-1.86075
-1.19238	-1.42374
-1.69931	-1.98444
-1.18616	-0.944272
-1.71901	-1.10245
-1.28602	-0.614937
-1.46067	-1.71327
-1.98232	-1.11412
-1.99197	-0.755567
-1.17772	-0.724984
-1.32573	-1.15574
-1.64589	-0.672172
-1.48156	-1.43711
-1.4647	-0.847875
-1.40428	-0.505877
-1.65406	-0.705884
-1.72607	-0.545941
-2.09083	-1.22931
-1.96619	-0.822491
-1.67854	-0.62307
-1.56685	-1.58263
-2.0283	-0.90182
-2.48216	-1.11445
-1.52704	-1.04464
-1.61901	-0.670868
-1.91538	-1.37465
-1.33486	-0.697977
-1.91879	-0.919854
-1.26955	-1.08377
-1.82448	-1.22804
-1.43953	-0.814042
-1.4044	-1.41573
-1.50801	-0.914256
-1.43431	-1.06589
-1.34351	-1.57051
-2.09954	-0.978118
-1.59673	-2.05363
-1.58993	-1.87314
-1.18093	-1.51003
-1.09934	-1.47394
-1.40969	-1.30477
-1.54895	-1.07614
-2.5718	-0.938843
-1.57509	-0.22232
-1.5122	-1.0033
-2.08062	-0.849133
-2.03706	-0.717686
-1.74176	-0.820508
-1.80637	-0.79679
-2.49947	-1.03076
-1.33303	-0.554649
-1.87614	-1.51023
-2.44588	-1.30496
-1.28147	-1.7245
-1.55058	-0.830378
-2.3198	-1.17331
-1.45532	-1.16736
-1.29761	-1.39243
-1.89313	-1.4731
-1.70318	-0.73945
-1.42516	-1.63523
-1.41104	-1.15761
-1.62963	-1.8783
-1.30518	-0.679449
-1.8885	-1.11777
-1.42352	-1.68683
-1.70287	-1.09367
-2.0036	-0.93372
-2.06203	-1.12151
-1.49129	-0.574531
-2.15416	-0.651152
-1.75952	-0.530529
-1.43859	-0.728473
-1.45646	-0.888024
-1.20611	-0.704941
-1.82045	-1.16423
-1.86416	-0.718786
-1.33954	-1.09663
-1.42822	-0.916769
-1.24842	-1.42108
-1.618	-0.922838
-1.92576	-1.27766
-2.33919	-1.12903
-1.46066	-0.914603
-1.99468	-1.43448
-1.7482	-1.77203
-1.68358	-1.42563
-2.00784	-1.22113
-1.98931	-1.36529
-1.47662	-0.918234
-1.18056	-1.31606
-1.45435	-1.23507
-1.41332	-0.474981
-1.95609	-1.08403
-1.84076	-1.00161
-2.22321	-1.14788
-1.42091	-2.02966
-1.55457	-1.21872
-1.63167	-0.967067
-1.46298	-1.17989
-1.2769	-1.29296
-1.81163	-0.89046
-1.21767	-1.21817
-1.45343	-0.805499
-1.71655	-0.627365
-1.90743	-1.57477
-2.09924	-1.10762
-1.43016	-1.42754
-1.30294	-0.939991
-1.6583	-0.859646
-2.32073	-1.15528
-1.71945	-0.912875
-1.73021	-0.864095
-1.25637	-0.623084
-1.61654	-0.506847
-3.30697	-0.788293
-1.38078	-0.862248
-1.37532	-0.408367
-1.64993	-1.4261
-2.86959	-1.17136
-1.31907	-1.01154
-2.03255	-0.539607
-1.46661	-1.55677
-1.95934	-1.29224
-1.40606	-0.651367
-1.38182	-1.22321
-1.63915	-0.798857
-1.74173	-1.6979
-1.33929	-0.686359
-2.17878	-0.994663
-2.28114	-0.824649
-2.34374	-0.707645
-2.53203	-0.958343
-2.1518	-0.78533
-2.05175	-0.852375
-1.88439	-0.955237
-2.40754	-0.89456
-1.61152	-0.950906
-1.82255	-0.980132
-2.29968	-1.21986
-1.44219	-0.868225
-1.64566	-0.910399
-1.46653	-1.09402
-1.24167	-1.09044
-1.97499	-0.874716
-1.88878	-0.958659
-1.52474	-1.90413
-2.52095	-0.518954
-1.83596	-0.622585
-1.49475	-0.954812
-1.83121	-0.671324
-1.18912	-0.594381
-1.36749	-1.86216
-1.68529	-0.755828
-2.17514	-0.711503
-1.958	-0.727814
-1.66825	-1.36402
-1.19828	-0.715757
-1.83175	-1.28332
-1.82838	-1.13731
-1.39343	-0.531167
-2.90341	-1.05623
-1.8031	-1.23283
-2.65978	-1.1167
-1.99031	-0.615601
-2.03079	-1.02502
-1.31044	-1.30903
-1.91618	-1.06696
-1.6914	-0.372916
-1.60355	-0.970996
-1.89745	-1.14721
-1.42592	-0.854234
-2.04967	-1.29018
-1.28242	-0.911735
-1.82778	-0.700206
-1.62924	-0.523272
-1.71776	-0.60258
-1.25903	-0.969723
-2.16813	-0.646895
-2.05816	-0.971469
-2.20423	-0.820614
-1.78163	-1.40574
-2.28761	-1.2068
-1.59702	-0.832505
-1.33128	-0.803005
-1.45606	-1.40189
-1.78874	-1.25983
-1.58273	-0.696954
-2.43445	-0.815328
-1.7456	-0.940277
-1.82864	-1.99647
-1.56948	-0.46907
-1.44897	-1.14332
-1.10711	-0.36419
-1.77847	-0.926489
-1.76368	-0.914861
-1.40642	-0.978043
-1.47618	-1.73539
-1.76944	-0.651624
-1.96279	-0.600134
-1.94039	-1.00065
-1.68674	-0.852233
-1.6628	-1.00144
-2.52222	-0.872538
-2.0578	-0.864877
-2.01398	-0.597285
-2.01796	-1.07196
-1.98203	-1.39128
-2.09717	-1.53728
-2.09693	-1.14246
-1.96878	-1.56652
-2.41576	-1.17504
-2.1585	-0.929332
-1.47785	-0.864859
-1.82229	-1.51721
-1.79934	-0.8093
-2.07752	-1.25717
-2.19568	-0.609543
-1.2824	-1.22243
-1.81422	-0.780337
-1.83909	-0.981932
-2.05319	-1.56848
-2.10463	-0.871303
-2.31517	-0.897855
-2.40623	-1.08233
-3.05663	-0.729334
-1.98791	-1.3936
-1.93413	-0.900502
-2.13334	-1.81725
-1.91587	-0.88166
-2.10531	-0.563151
-1.67164	-0.980226
-1.68817	-0.738502
-1.84887	-0.537369
-2.03632	-1.15766
-2.02924	-0.640911
-2.57761	-0.866462
-1.4816	-0.669719
-1.62542	-0.486128
-2.25343	-1.09107
-2.0209	-1.24996
-1.88022	-0.913697
-2.43847	-1.97063
-1.94173	-0.608253
-1.24314	-1.14027
-2.42709	-1.2359
-2.09648	-1.03287
-2.26181	-0.956658
-2.01597	-0.533315
-1.53244	-0.836322
-1.82601	-1.01424
-1.47909	-0.864815
-1.64393	-1.74321
-1.47674	-0.909461
-1.38962	-1.10001
-1.82923	-1.07465
-1.45137	-1.10973
-1.95484	-0.913707
-2.20178	-0.860235
-3.06449	-1.16907
-1.52621	-0.868748
-2.02537	-1.01787
-2.13787	-1.26431
-2.28977	-1.53998
-1.82529	-1.08161
-1.8089	-1.21411
-1.48151	-1.09738
-2.11951	-0.678397
-2.3071	-1.52827
-2.77026	-1.01563
-2.06382	-0.979672
-1.37189	-1.0361
-1.87173	-0.601823
-1.51366	-0.942844
-2.12524	-0.487289
-1.63872	-1.04716
-1.92371	-1.00549
-2.06787	-1.21319
-1.76018	-0.896287
-1.89768	-0.570317
-1.64463	-0.688944
-1.66542	-0.813131
-1.53312	-1.42978
-1.95795	-1.57232
-1.83289	-0.835134
-2.45089	-0.646785
-1.76958	-0.788911
-1.96693	-0.967485
-1.80589	-1.17883
-2.17642	-0.878861
-1.75325	-0.83
-1.85044	-1.22503
-1.67554	-0.834351
-1.93257	-1.00533
-1.56144	-0.949577
-1.57175	-1.28675
-1.19149	-0.697885
-1.72957	-1.07075
-1.53421	-0.937068
-2.00872	-0.463554
-1.53691	-1.20352
-2.12221	-0.800235
-2.10996	-1.087
-1.78947	-0.996326
-1.40482	-0.871772
-1.43399	-0.266387
-1.32533	-0.710428
-1.42329	-0.641325
-1.66664	-1.25347
-1.96272	-1.76906
-2.20745	-1.26442
-1.71451	-1.01621
-1.33252	-0.894222
-1.74196	-0.82956
-1.68603	-1.29056
-1.59018	-1.09543
-1.5121	-1.0313
-1.59327	-0.763173
-1.44602	-1.15246
-1.57518	-0.731677
-2.1891	-0.678049
-2.07512	-0.977001
-1.48086	-1.02734
-1.80068	-1.20195
-1.87087	-1.30131
-1.99754	-0.802213
-2.13542	-1.48425
-1.69373	-0.875908
-1.53806	-0.847553
-1.59815	-0.970594
-2.26609	-0.591483
-1.40279	-0.876629
-1.76855	-1.99837
-1.5058	-0.84528
-2.00025	-0.747301
-1.26467	-0.636845
-1.93465	-0.525483
-1.58732	-1.40799
-1.71773	-0.684253
-1.24017	-1.27192
-1.90019	-0.953919
-1.67703	-0.945184
-1.63517	-0.786479
-2.57646	-0.497022
-2.02267	-1.81996
-1.61861	-0.776869
-1.7306	-0.935609
-2.69281	-1.16431
-1.5135	-0.656953
-2.17193	-0.995581
-1.42351	-0.941113
-1.6906	-1.59056
-1.52187	-1.54543
-1.89564	-1.34576
-1.63324	-1.57965
-2.10301	-0.425729
-1.34292	-0.866049
-2.00372	-0.592293
-2.07708	-0.932052
-1.40939	-1.39762
-1.64721	-0.634739
-2.05756	-1.16319
-1.81424	-0.911641
-1.47918	-0.768247
-2.12816	-0.880053
-2.01154	-0.60738
-1.96307	-0.951499
-1.42235	-1.13275
-1.85172	-1.01115
-1.63988	-1.15228
-1.84748	-0.933112
-1.72181	-1.40303
-2.27983	-0.676061
-1.89094	-1.07792
-1.72361	-1.02912
-1.60318	-1.05685
-1.92521	-2.03407
-1.20417	-1.20168
-1.69492	-1.38353
-2.42229	-1.54915
-1.40554	-0.699298
-1.79932	-1.06274
-2.59654	-1.36076
-2.28764	-0.890381
-2.54729	-1.27401
-1.91291	-1.01752
-2.23901	-1.05374
-1.82367	-0.498373
-2.48421	-0.724611
-2.51662	-0.87457
-2.33482	-1.69904
-2.65776	-0.779948
-2.20347	-0.696676
-2.39708	-1.12837
-2.48351	-1.28338
-1.9983	-1.21681
-2.18773	-1.41572
-2.22452	-1.13517
-2.49402	-1.23567
-2.00967	-1.41774
-2.1105	-0.846265
-2.15781	-1.71494
-1.37004	-1.40973
-1.95803	-0.933768
-1.52995	-0.882086
-1.5087	-1.84119
-1.70393	-1.53703
-1.39276	-0.782077
-2.12537	-1.04906
-1.48803	-1.33257
-2.4024	-1.44367
-2.09373	-0.983358
-2.21029	-0.985064
-1.79266	-1.62929
-2.10765	-0.94972
-2.28253	-1.98683
-1.77871	-1.01287
-2.04665	-0.746578
-2.01888	-1.20029
-1.67093	-1.7304
-2.66395	-0.647549
-1.76855	-0.661646
-1.51351	-1.48978
-2.29807	-1.85552
-2.20436	-1.88809
-2.25816	-0.801082
-2.31607	-2.00251
-1.46592	-1.07712
-2.46089	-1.2877
-2.7502	-1.06818
-1.84808	-1.156
-1.91309	-1.00502
-2.01646	-0.874753
-2.18608	-1.69888
-2.0693	-0.840326
-2.20497	-0.938295
-2.00854	-1.27355
-2.26524	-1.08578
-1.98103	-0.807375
-2.13808	-0.715686
-2.36268	-1.0872
-2.15981	-1.06968
-1.75173	-0.859486
-2.05375	-1.03353
-2.00875	-0.827193
-2.304	-0.876897
-2.7152	-1.33965
-2.4476	-1.14928
-2.53158	-0.728699
-1.82286	-0.829218
-2.17424	-0.912229
-1.91323	-0.955148
-2.27787	-0.608345
-1.62332	-1.63085
-2.17589	-1.75519
-2.24615	-0.747144
-2.05295	-1.04802
-2.2288	-1.29691
-2.34831	-1.48564
-1.80246	-0.340676
-2.24361	-1.22926
-1.84973	-1.36353
-2.50739	-1.49656
-1.6789	-1.52978
-1.43583	-0.732442
-1.80334	-0.3496
-1.48577	-1.26869
-1.50529	-0.992038
-2.36603	-1.10867
-1.52174	-1.46562
-2.04834	-0.848865
-2.22328	-1.52653
-1.96711	-1.74502
-1.89241	-1.47903
-2.02876	-1.15675
-1.5953	-1.09188
-1.91649	-0.565174
-2.10269	-0.792309
-1.81442	-1.60457
-1.77207	-0.645419
-2.2392	-1.17189
-2.51326	-1.57528
-2.02791	-1.14522
-1.62713	-1.04175
-1.73761	-0.708999
-2.0026	-0.904798
-1.50646	-1.04347
-1.99402	-0.65395
-2.29952	-1.16225
-1.29185	-0.807002
-1.94177	-1.85112
-1.69915	-1.65974
-1.87105	-1.5875
-1.88881	-0.392687
-1.88866	-0.426486
-1.63768	-0.672653
-2.17275	-0.735593
-1.94155	-1.23677
-1.65282	-0.425753
-1.91355	-1.42905
-2.29583	-1.63771
-2.07546	-1.39887
-1.3008	-1.23478
-1.92647	-0.831877
-1.42294	-1.05431
-1.63804	-0.77591
-1.64591	-0.721016
-2.24378	-0.807083
-2.2809	-1.52972
-1.84273	-0.927749
-2.24389	-1.30176
-1.98893	-0.859197
-2.14541	-1.18723
-2.15258	-0.751675
-2.3734	-0.657218
-2.22169	-1.88704
-2.00653	-1.00129
-2.46625	-1.57008
-1.51713	-1.26422
-2.02537	-1.34218
-1.0994	-1.02637
-1.7558	-1.33732
-2.448	-0.718859
-2.34047	-2.58767
-1.67969	-0.957965
-2.0353	-0.705378
-1.67777	-0.515893
-2.46213	-0.719003
-2.1071	-0.788895
-1.54257	-0.759851
-1.90482	-0.98347
-1.68164	-1.25879
-2.27949	-1.44621
-2.17102	-1.40827
-1.72754	-1.16127
-1.44061	-0.698892
-2.5353	-0.909395
-2.13409	-0.433239
-2.40346	-0.805366
-2.05711	-0.695202
-1.99385	-0.499637
-2.15785	-0.808766
-2.17787	-0.358066
-2.30875	-1.3567
-2.26776	-0.511036
-1.88468	-1.15656
-1.72511	-0.900651
-2.26151	-1.17429
-1.80632	-0.451546
-2.35996	-0.770634
-2.21507	-0.316986
-2.44014	-1.28634
-1.70865	-0.558936
-1.84289	-1.23017
-2.21297	-1.02622
-1.59191	-1.51105
-1.83736	-0.339614
-2.1509	-0.974133
-1.79599	-1.17877
-1.37316	-1.14688
-2.22266	-0.814221
-2.18045	-1.01218
-1.73607	-0.509054
-2.0343	-0.548277
-1.49993	-0.653031
-2.28999	-0.713388
-1.73074	-0.712469
-1.70487	-1.71531
-1.59861	-1.15618
-2.11902	-1.00255
-1.54334	-1.02319
-1.75487	-0.996118
-2.12142	-1.13631
-2.11827	-0.487924
-1.99111	-0.837228
-2.14377	-1.85712
-2.00889	-0.979188
-2.20273	-0.739236
-1.92699	-0.656264
-2.18663	-1.13337
-2.16129	-1.51667
-2.36127	-1.41112
-1.8824	-1.23128
-1.20165	-0.315262
-1.56234	-1.7786
-1.96856	-1.23834
-1.59554	-1.0917
-1.63101	-1.40594
-1.82046	-0.854152
-2.28781	-1.23761
-2.18277	-1.29522
-1.87265	-0.826643
-2.38972	-1.37319
-2.15664	-0.95286
-1.57095	-1.40955
-2.30844	-1.6651
-2.00627	-1.74078
-1.56949	-0.528144
-2.46204	-0.498128
-2.03095	-0.818287
-1.94494	-1.03873
-2.27942	-0.878955
-2.8777	-0.717003
-1.61376	-0.353125
-1.49858	-0.519078
-2.14911	-2.41306
-1.68776	-0.658151
-2.72678	-0.658006
-1.5733	-0.619059
-1.66897	-0.509659
-2.09383	-1.27803
-1.6478	-0.71426
-1.8817	-0.522501
-2.07169	-2.19221
-2.5046	-0.534402
-1.62806	-0.560067
-2.30622	-2.43471
-2.27067	-0.642986
-2.04277	-1.38312
-2.22987	-1.54015
-2.46924	-1.59411
-2.2728	-1.30782
-3.00407	-0.571597
-1.72129	-0.300342
-2.49372	-0.756218
-1.86052	-1.13791
-2.10259	-0.689669
-1.72187	-0.736177
-2.37482	-0.58543
-1.93996	-0.479188
-2.27428	-0.505532
-1.26846	-1.28437
-1.7788	-0.528029
-2.4845	-1.40294
-2.06008	-0.308651
-2.07289	-1.15412
-1.92352	-0.622295
-1.70899	-0.730482
-1.68216	-0.83755
-1.96922	-0.471934
-1.80253	-0.28942
-2.19188	-0.846128
-2.22966	-1.16836
-2.02949	-0.871318
-2.15815	-0.583743
-2.20961	-0.518828
-1.29135	-0.714231
-1.56827	-0.495412
-2.31132	-0.748174
-2.22504	-0.754573
-1.38387	-0.521883
-1.5106	-0.584634
-2.04072	-0.590864
-1.52225	-0.470674
-2.07466	-0.381645
-2.35902	-0.712567
-2.00697	-0.297295
-1.42286	-0.959388
-1.66114	-0.53165
-2.01571	-1.05734
-1.37308	-0.782908
-2.58133	-0.723105
-1.92675	-0.569795
-2.23841	-0.651161
-2.27999	-2.16652
-1.42174	-0.431028
-1.51187	-0.698555
-2.03211	-1.29133
-1.78605	-0.524303
-2.53854	-0.723158
-1.76882	-0.80944
-1.95133	-0.786504
-1.83831	-0.37316
-2.20244	-0.300178
-2.18869	-0.515541
-1.49685	-0.477516
-2.23372	-0.881106
-1.85732	-0.602825
-2.25945	-0.594587
-1.32262	-0.650001
-2.04363	-0.70555
-2.60575	-0.434218
-1.87027	-1.12553
-2.32867	-0.398021
-2.42166	-0.306922
-2.36427	-0.497727
-1.71972	-0.743443
-2.09226	-1.36988
-1.97574	-0.722358
-1.41157	-1.07368
-1.58302	-0.605989
-2.09876	-0.548695
-2.05645	-0.687945
-1.8567	-0.470849
-2.08457	-0.423932
-1.69644	-0.524984
-1.77001	-0.477857
-1.54531	-0.416658
-1.87125	-0.799083
-2.12502	-0.653419
-2.20416	-0.556719
-2.11536	-1.00129
-1.73153	-0.421466
-2.20251	-0.527722
-2.321	-0.659942
-1.57835	-0.486281
-2.33424	-0.669406
-1.93576	-0.469713
-2.25454	-0.991043
-1.83564	-0.395197
-1.95152	-0.464918
-1.62726	-0.523985
-2.39964	-0.927376
-1.62454	-0.595612
-1.94526	-0.680717
-1.84841	-0.51043
-1.72287	-0.775127
-2.58597	-0.375807
-1.88072	-0.472241
-1.41056	-0.467761
-2.23307	-0.524251
-1.93344	-0.677149
-1.49617	-0.911766
-2.11969	-1.38204
-2.44696	-0.442799
-2.18684	-1.02612
-2.02085	-0.406179
-2.07939	-0.386555
-1.88422	-1.17503
-1.71788	-0.441323
-2.06398	-0.767414
-1.79872	-1.18059
-1.86492	-0.747691
-2.05305	-0.566653
-1.56344	-1.90804
-2.00208	-1.2568
-1.71587	-0.669601
-2.17126	-1.77834
-2.11398	-0.578545
-2.44818	-1.04397
-2.13133	-0.998737
-2.46142	-0.650219
-2.35083	-1.32035
-1.77071	-1.9343
-1.90092	-1.207
-1.97682	-1.25944
-2.04888	-2.16701
-2.0307	-0.804203
-1.87632	-1.04502
-1.38871	-1.10824
-1.53085	-1.59889
-1.74052	-2.20731
-1.94519	-2.28361
-1.91221	-1.82635
-1.98089	-1.31949
-1.94475	-0.325897
-1.74556	-0.773836
-2.30117	-1.58212
-2.37182	-1.22807
-1.6744	-1.28921
-2.69333	-1.68359
-2.77153	-0.748071
-2.34492	-0.979743
-2.0948	-0.726123
-2.75524	-1.75504
-1.55823	-0.886739
-2.47425	-1.40504
-2.74339	-1.0287
-2.64755	-0.907006
-2.60916	-1.18982
-3.05898	-0.860968
-3.03457	-1.6727
-1.86779	-0.709159
-2.39442	-0.501666
-1.84374	-0.622828
-2.54416	-0.83399
-2.02502	-1.45712
-1.60232	-0.958794
-2.48847	-1.16703
-2.39471	-0.824291
-2.05551	-1.31993
-1.70901	-1.28019
-2.04569	-1.80486
-2.73289	-0.885415
-2.11031	-0.986316
-2.119	-1.04209
-2.34712	-1.89811
-2.52364	-0.995693
-2.30044	-1.37669
-2.80846	-1.94645
-2.55628	-0.462915
-2.5409	-1.03153
-2.56945	-0.767358
-2.37887	-1.20931
-2.27303	-0.548913
-2.63489	-1.1685
-2.84352	-1.12891
-1.90994	-0.377073
-2.42677	-1.84316
-1.38919	-1.73097
-3.19825	-1.09724
-2.60899	-0.778107
-1.53294	-1.19149
-2.46627	-1.1368
-2.88129	-0.403861
-2.45039	-1.36423
-2.12946	-1.09022
-2.33266	-0.793251
-1.85566	-0.955499
-2.85602	-1.09538
-1.65828	-1.34587
-1.67927	-0.814499
-2.18683	-1.50879
-2.50002	-1.5749
-2.01784	-1.02447
-3.01941	-2.15312
-2.13454	-1.66794
-2.43048	-0.97842
-1.6189	-0.694434
-2.18978	-1.55286
-2.33565	-1.36605
-1.70661	-1.34575
-2.30227	-1.29462
-2.03412	-1.34245
-1.63816	-2.61266
-1.75164	-1.70723
-1.6735	-1.36323
-2.07202	-1.07553
-1.69285	-1.52296
-1.86318	-1.22453
-2.28891	-0.82351
-2.10436	-2.17351
-2.29121	-1.05609
-1.59957	-0.809303
-1.9148	-0.755806
-2.96273	-1.08954
-1.84945	-0.830367
-1.47051	-0.609921
-1.55095	-0.666334
-2.15147	-0.456997
-2.18061	-0.818832
-2.25433	-0.897008
-2.62609	-0.869585
-2.56697	-1.02568
-2.30532	-1.0835
-1.50858	-0.957697
-1.8516	-1.58821
-2.28211	-0.880709
-1.81254	-0.911639
-1.75817	-0.600006
-1.26622	-1.09028
-1.84264	-1.32966
-1.79764	-0.709403
-1.72683	-1.58766
-2.37306	-2.00848
-1.75823	-0.569943
-2.32212	-1.51647
-2.37855	-1.18366
-2.30556	-1.31001
-2.44304	-1.34581
-2.16856	-1.4673
-1.76181	-0.845588
-2.47766	-1.13423
-2.02025	-1.56305
-2.19361	-1.57236
-2.48646	-1.29451
-2.14959	-0.744511
-1.62795	-1.23451
-2.34282	-0.600045
-2.07996	-0.76413
-1.38455	-1.51116
-2.36056	-0.488639
-3.03002	-0.939344
-2.6956	-0.779727
-2.07013	-0.945619
-2.53963	-1.19153
-1.86577	-0.755151
-1.6662	-0.815846
-1.71568	-2.09445
-1.89547	-1.44134
-2.1317	-1.32173
-2.33319	-0.579864
-2.29922	-1.01497
-2.08573	-0.653341
-2.65995	-0.428168
-2.52238	-0.592308
-1.86172	-1.09156
-2.29615	-0.78182
-2.67907	-1.3202
-2.06387	-1.05684
-2.21617	-2.04597
-1.63473	-0.666583
-2.10533	-1.33572
-1.69843	-0.553399
-1.8677	-1.28399
-1.95979	-0.878252
-2.2663	-1.40816
-1.49104	-0.652711
-2.18621	-1.86841
-1.90518	-0.976474
-1.52372	-0.566031
-2.57388	-1.54183
-2.35408	-0.492596
-2.61516	-0.868027
-2.18207	-0.895944
-2.49597	-0.904413
-2.57141	-0.647973
-1.78481	-0.724385
-2.54576	-1.21789
-2.29709	-1.01604
-2.20665	-0.933318
-1.97701	-1.57892
-2.56652	-1.09361
-1.76964	-0.780008
-2.29508	-1.11111
-1.9103	-0.860423
-1.68006	-1.29028
-2.99538	-1.00206
-1.60822	-1.24839
-2.32067	-1.17853
-1.53457	-1.37812
-1.45215	-0.594731
-1.70347	-0.584547
-2.37592	-1.03983
-1.32448	-1.19572
-1.27895	-0.586571
-2.72517	-0.487684
-2.19748	-1.16599
-2.46715	-1.35057
-2.52046	-1.32333
-2.27297	-0.443494
-2.11382	-1.17108
-1.8602	-0.416763
-2.77043	-1.20506
-1.52419	-1.62247
-1.46542	-1.52962
-2.12366	-0.967159
-2.66608	-0.733724
-1.96517	-2.47694
-2.07594	-2.13621
-2.32133	-0.961454
-2.5477	-1.52565
-1.71271	-1.7529
-2.58609	-1.64675
-2.25402	-1.72179
-1.96822	-1.33404
-2.34569	-1.90256
-2.10967	-1.5046
-1.78984	-0.983351
-2.40975	-0.833792
-2.88377	-1.03566
-1.63416	-0.933416
-2.21192	-1.60095
-1.96194	-0.810057
-1.43451	-0.717606
-1.42745	-1.07862
-1.52598	-1.91409
-2.39913	-1.5305
-1.6296	-0.813694
-1.69787	-1.41743
-1.60856	-1.24632
-1.66733	-0.728362
-1.91504	-0.868016
-2.10822	-0.652683
-1.87175	-0.932881
-2.43888	-1.05339
-1.53595	-0.77404
-2.26001	-0.935994
-2.15286	-1.00666
-2.17808	-1.38565
-1.99207	-0.835698
-2.43388	-0.53391
-1.73696	-0.902407
-2.46971	-0.718951
-2.5202	-1.16399
-2.37277	-0.87315
-2.09013	-1.72796
-2.20558	-0.849531
-2.29828	-0.634224
-2.15383	-1.10818
-1.90871	-0.971999
-2.07274	-0.983178
-2.61613	-1.20145
-1.89139	-1.44192
-2.17323	-0.707626
-2.27023	-1.70261
-1.78739	-1.67219
-1.74114	-1.0719
-2.12691	-0.809732
-2.15808	-1.47974
-1.79911	-1.46166
-2.11701	-0.438913
-2.4947	-1.01311
-2.26449	-1.09613
-2.29416	-0.884959
-2.38144	-0.869286
-2.38892	-0.952807
-2.8659	-1.78892
-1.74647	-1.37942
-1.55545	-1.76677
-1.95428	-0.455714
-1.87131	-0.587831
-1.85142	-0.939473
-1.54954	-1.15644
-1.74427	-0.583003
-1.8144	-0.656156
-1.42704	-1.68001
-0.979142	-0.675881
-2.36992	-1.41248
-1.82821	-0.962412
-2.40519	-1.89884
-1.54572	-0.788551
-2.32323	-1.05545
-1.85148	-1.95134
-2.0257	-1.37354
-1.89362	-0.446072
-2.21586	-0.458254
-1.80168	-0.986649
-1.57536	-1.66248
-1.44562	-0.469275
-2.16768	-1.2928
-2.4642	-1.13926
-1.69286	-1.18055
-2.15044	-1.03747
-1.60507	-0.593696
-3.07029	-0.936669
-2.37799	-0.485596
-1.94865	-0.714748
-1.96389	-1.45571
-1.99546	-0.900203
-1.78858	-0.652421
-2.68556	-0.376948
-2.74551	-0.539568
-1.85189	-1.84712
-1.78606	-0.900306
-1.83392	-2.03088
-1.68897	-1.27557
-1.35474	-1.21346
-1.79399	-1.10343
-1.39944	-1.00875
-1.8586	-0.903128
-2.23512	-0.381206
-2.36331	-0.835006
-2.30885	-0.837432
-1.5982	-0.468088
-1.80554	-1.0012
-2.21952	-0.697393
-1.99097	-0.765879
-1.2107	-0.347311
-1.79633	-0.870644
-2.06726	-0.660941
-1.99289	-1.29231
-1.8919	-0.763482
-2.58634	-0.550492
-2.031	-1.19558
-1.8655	-0.699105
-1.56655	-0.68336
-2.43803	-0.660649
-2.13568	-1.19823
-2.16836	-0.42873
-2.7182	-0.482089
-2.06714	-0.649737
-2.69442	-1.10081
-2.27374	-0.900283
-2.13081	-0.567727
-1.41455	-1.13074
-2.02544	-0.326698
-2.0113	-0.873749
-2.09079	-1.12569
-2.17101	-0.431026
-1.91661	-0.624968
-1.9739	-0.813159
-1.50226	-0.43355
-2.77994	-0.414797
-1.9879	-1.78917
-1.54346	-0.873434
-1.35917	-0.450291
-2.39981	-1.03261
-2.41823	-0.69124
-2.55227	-0.799679
-2.34898	-0.491153
-1.89675	-0.289039
-1.86712	-1.72302
-1.08935	-0.922472
-1.99141	-1.3899
-1.50534	-0.732383
-1.92453	-0.777047
-2.05418	-1.31686
-2.54581	-0.672575
-2.07693	-0.598348
-1.7615	-0.768886
-2.33818	-0.379857
-1.73285	-0.432064
-1.81395	-0.991726
-1.42405	-0.712659
-2.28627	-1.03665
-1.69385	-0.759367
-1.7238	-0.650431
-1.41382	-0.670705
-2.34803	-1.32331
-1.66566	-0.803697
-1.76538	-1.17336
-1.80341	-0.846405
-1.77239	-0.643078
-1.89928	-0.305524
-2.34982	-1.88149
-1.93372	-1.15157
-2.41861	-1.1738
-1.826	-1.09125
-1.507	-0.658082
-2.15597	-0.437982
-1.4468	-1.36057
-1.63834	-0.536715
-1.43988	-1.30162
-2.08206	-0.502234
-1.86591	-0.620074
-1.78652	-0.331847
-1.90632	-0.963578
-2.13584	-0.733655
-1.68179	-0.730298
-2.5118	-1.09682
-1.13594	-1.06159
-1.38729	-0.809163
-2.21589	-0.657761
-2.21925	-0.670948
-1.86684	-0.710977
-1.58086	-0.923199
-1.87206	-0.543489
-2.81232	-0.501827
-2.02432	-1.22373
-2.10319	-2.04033
-1.87928	-0.750674
-1.98427	-0.644423
-2.08498	-0.608369
-1.94313	-0.424309
-2.21289	-0.478005
-1.47133	-1.19957
-1.54137	-0.867068
-1.7405	-1.08792
-1.89795	-1.01831
-2.21032	-1.1816
-1.95672	-1.02972
-1.95397	-0.651835
-1.62998	-0.965606
-1.77725	-1.65402
-1.93966	-1.74538
-1.91632	-0.914172
-1.66116	-1.50547
-1.77134	-0.931854
-1.98155	-1.50806
-1.87908	-1.13396
-1.74582	-1.0629
-1.69671	-1.19829
-1.58005	-0.849469
-1.50675	-2.01855
-1.86062	-1.43295
-1.67998	-1.14324
-1.7875	-0.649011
-1.55548	-1.18174
-1.69117	-0.702463
-1.73195	-0.623543
-1.67102	-1.00225
-1.90255	-0.919377
-2.39126	-0.623261
-1.436	-0.86804
-1.79754	-0.645654
-1.63973	-0.708854
-1.9266	-0.884094
-1.93665	-1.32649
-1.4783	-0.79127
-1.64523	-0.883756
-1.43444	-1.22693
-1.77811	-0.902592
-1.93832	-0.989338
-1.54859	-0.83005
-2.1687	-2.04646
-2.74081	-1.01571
-1.78139	-0.833904
-1.7657	-0.584872
-1.87098	-0.795336
-1.82595	-1.16804
-1.50575	-1.11958
-1.90581	-0.498341
-1.79574	-1.03464
-1.75332	-0.732103
-2.08599	-0.825222
-2.42088	-0.895413
-1.81046	-0.926109
-1.96117	-1.12999
-1.97058	-1.1862
-1.72205	-0.617525
-1.61254	-1.01604
-1.96101	-0.646286
-2.32726	-1.14255
-1.97326	-1.00183
-2.31331	-1.36582
-2.13175	-1.4476
-2.2539	-0.766483
-2.10048	-1.34568
-1.71489	-0.636133
-1.98343	-1.44362
-1.70782	-0.754264
-2.05088	-0.73787
-1.46481	-1.1548
-1.94584	-1.06555
-1.32867	-0.911684
-1.50639	-0.823345
-1.50432	-1.22321
-1.56102	-1.23359
-1.56904	-0.914686
-1.75392	-1.08831
-1.88377	-0.392096
-1.89796	-1.0133
-1.61203	-0.82257
-1.40703	-1.72223
-1.54694	-1.08205
-1.9951	-0.971577
-1.85722	-0.951645
-2.09595	-0.772675
-1.62341	-0.973745
-1.67839	-1.37101
-2.0361	-0.972289
-2.1902	-1.47774
-1.52328	-0.671462
-2.38313	-0.999324
-2.05257	-0.77589
-2.26021	-1.72098
-1.4898	-0.657936
-1.97431	-1.80077
-2.42788	-0.476996
-2.41045	-1.14095
-1.90564	-2.35998
-1.83664	-0.955276
-2.18533	-1.04082
-1.4756	-0.779341
-2.44329	-0.849716
-1.83919	-0.986186
-1.76736	-0.714677
-1.32543	-1.52217
-1.85201	-0.762317
-2.1449	-0.663487
-2.48806	-1.04789
-1.8542	-1.02956
-1.81164	-0.610452
-2.03325	-0.808156
-2.08895	-0.893471
-1.91824	-0.742349
-1.48226	-0.477299
-1.69789	-1.61927
-1.88278	-0.676089
-2.3804	-1.13814
-1.92529	-0.679059
-1.55376	-1.01616
-2.20439	-1.306
-2.16826	-0.89739
-2.11527	-1.12163
-1.40571	-1.16715
-2.33801	-1.28991
-1.96313	-1.16961
-1.95135	-1.7994
-2.2671	-1.33853
-2.24577	-1.15734
-1.71639	-1.50107
-2.11726	-0.867326
-1.91788	-0.916477
-1.34387	-0.811764
-1.68254	-0.798525
-1.74407	-0.987676
-1.82583	-1.20584
-2.16187	-1.51935
-1.37801	-0.512902
-2.22792	-1.10053
-1.97401	-0.611955
-1.71701	-1.26911
-1.55275	-2.03639
-2.13994	-1.43294
-1.58443	-0.566006
-2.04034	-1.49459
-2.38167	-0.867992
-1.98041	-0.78571
-1.64079	-0.968056
-1.69528	-1.37249
-1.7969	-1.70207
-1.72012	-0.905052
-1.74642	-0.511679
-2.42124	-0.561812
-1.57726	-0.967478
-1.80252	-1.42645
-1.60937	-1.00716
-2.22264	-0.896673
-1.64505	-1.1463
-2.05841	-0.719117
-1.72856	-0.728771
-1.67852	-1.41409
-1.4888	-1.24848
-2.06849	-1.17846
-1.7939	-0.954509
-1.71335	-1.32343
-1.55386	-1.00958
-2.34218	-0.687649
-1.75746	-0.668778
-2.03691	-0.76137
-1.72625	-0.581317
-2.13052	-0.862329
-2.08237	-1.45624
-2.59501	-1.49728
-1.88966	-0.794347
-2.37605	-0.709436
-2.05226	-0.720907
-1.81412	-0.630506
-1.99196	-0.959164
-1.65965	-0.769056
-1.61989	-0.959064
-2.56838	-0.91842
-2.14783	-0.836452
-1.61046	-0.983602
-1.64258	-1.70877
-2.00719	-1.04258
-2.01824	-0.716262
-2.56515	-0.947631
-1.40883	-0.377339
-2.12965	-0.951182
-2.14735	-0.528544
-1.55938	-0.813786
-2.11058	-1.04403
-2.28678	-0.361164
-2.19624	-1.05827
-2.12962	-1.14246
-2.28996	-1.75069
-1.74688	-0.529176
-2.28202	-1.518
-1.5637	-1.53391
-2.0327	-0.523552
-2.36696	-1.04241
-2.38381	-2.1718
-2.00146	-1.35826
-1.47767	-0.572806
-1.44743	-1.00512
-1.87194	-0.685842
-2.07308	-0.562234
-2.22309	-0.79812
-2.2787	-1.73431
-2.08041	-0.723763
-1.34309	-1.96525
-2.18073	-0.815164
-1.96323	-1.20485
-1.57188	-2.47605
-2.10621	-1.53831
-2.27079	-0.771274
-1.99442	-1.67094
-2.55776	-1.74974
-2.41617	-0.921694
-1.83865	-1.53863
-1.58817	-1.77194
-1.70967	-1.32781
-1.47672	-0.893056
-2.33082	-1.46019
-1.85377	-0.578629
-1.60754	-1.91235
-1.57007	-1.17092
-1.61435	-1.46304
-1.44902	-0.832313
-1.48087	-1.09507
-1.68696	-0.692254
-2.02418	-0.934856
-1.92811	-1.65327
-1.53561	-0.89561
-2.44176	-0.828996
-2.2445	-0.672882
-1.56376	-0.745999
-1.59887	-1.17291
-1.71424	-0.791927
-2.41716	-0.630779
-1.58898	-1.29094
-1.69223	-0.75955
-1.56285	-0.714577
-2.16199	-0.824899
-2.00259	-1.10344
-1.93257	-0.558944
-1.59942	-1.09483
-1.84512	-1.23638
-1.64079	-0.724355
-1.98137	-0.620639
-2.04747	-0.532633
-1.87852	-0.684974
-1.60436	-1.16788
-2.07478	-0.676928
-1.74509	-1.09146
-1.66969	-0.534919
-1.87357	-0.735183
-1.68345	-0.775122
-1.53309	-0.848809
-2.00359	-0.593343
-1.87087	-0.956109
-2.37051	-0.539288
-2.00256	-0.458668
-2.153	-1.0652
-1.8031	-1.40308
-2.32187	-0.905805
-1.63371	-0.910126
-2.27005	-1.13634
-2.03938	-1.28825
-1.92677	-0.466931
-1.83519	-1.25178
-1.40727	-0.89548
-1.87591	-0.68792
-2.38594	-0.904376
-1.82233	-0.886496
-1.6906	-0.80187
-1.52817	-1.19631
-1.64036	-0.576674
-2.29771	-1.71221
-1.76371	-0.669757
-1.65884	-0.409988
-1.94329	-1.30159
-2.42142	-1.1319
-1.84442	-0.689463
-1.53728	-1.93624
-2.17805	-0.497672
-1.85204	-0.756852
-1.66314	-0.708412
-1.40321	-0.552052
-2.42627	-1.51497
-2.58316	-0.545011
-1.71471	-0.802124
-2.22849	-1.04035
-2.24362	-0.805465
-1.85299	-1.18465
-2.12978	-1.37381
-2.22066	-1.19385
-1.68862	-1.63924
-1.69371	-0.61002
-1.78915	-1.30232
-1.92223	-1.08455
-1.57447	-0.90105
-2.00298	-0.627226
-1.59914	-0.749973
-1.5758	-0.73495
-2.17719	-0.652278
-1.3451	-0.611867
-2.15019	-1.54248
-2.74095	-0.967516
-2.26027	-0.777233
-1.87055	-0.807883
-2.70229	-0.592946
-2.14582	-0.706697
-1.73264	-0.506157
-2.96465	-0.836834
-1.65458	-0.747837
-1.63581	-0.696298
-1.98293	-0.600891
-2.68807	-0.506192
-2.09095	-0.967748
-1.46303	-1.13453
-1.58439	-0.910683
-1.4566	-0.676785
-2.72757	-0.660839
-2.01258	-0.88942
-1.74254	-0.976887
-2.07244	-0.635981
-2.16036	-0.869375
-2.72584	-1.18891
-1.9353	-0.913878
-1.79652	-1.13446
-2.87583	-1.11941
-1.58917	-0.820019
-1.99584	-0.670891
-1.68466	-0.734382
-2.20963	-0.555104
-1.8572	-1.18619
-1.41777	-0.703737
-2.15104	-1.16098
-2.1899	-1.07939
-1.7566	-1.47145
-2.27987	-0.778338
-1.69897	-1.18918
-2.44207	-0.987395
-1.76701	-1.18196
-1.61929	-0.789823
-1.59138	-0.651711
-2.26902	-1.08222
-1.48538	-1.35552
-1.31476	-0.989898
-1.79553	-2.47634
-2.08118	-1.12529
-2.3999	-1.00162
-1.53159	-1.89068
-1.76222	-1.41708
-1.79578	-0.807058
-1.32207	-1.18804
-1.79475	-0.699295
-2.41627	-0.748224
-2.24669	-0.815907
-2.0918	-0.454886
-1.98478	-1.17704
-1.98288	-0.904113
-1.8187	-1.46126
-2.32061	-1.49522
-1.942	-1.1404
-1.49411	-0.807463
-1.78714	-0.937897
-2.00116	-0.935388
-2.2838	-1.23905
-1.96691	-0.923314
-2.2178	-0.801696
-2.20578	-0.658252
-2.3356	-0.825183
-1.75515	-0.922619
-1.89952	-0.700731
-2.14609	-1.1991
-1.97741	-1.02399
-1.76833	-0.738129
-1.36406	-1.03218
-1.78142	-0.701182
-2.2593	-0.885735
-1.65385	-0.798081
-2.00491	-2.21978
-1.53761	-1.23052
-1.76271	-0.879635
-1.95492	-1.24538
-2.27891	-0.984417
-2.00222	-1.09627
-1.80357	-0.87093
-1.82118	-1.20165
-1.91018	-1.71657
-1.83097	-1.23702
-1.85818	-0.901253
-2.07819	-1.20551
-1.88141	-0.858572
-1.96521	-0.734171
-2.06524	-1.30649
-1.83349	-1.10975
-2.05282	-0.652625
-2.30951	-1.32882
-1.77297	-1.23513
-2.53688	-0.800129
-2.04453	-0.751962
-1.55693	-1.39354
-1.78789	-1.53625
-1.71578	-1.00775
-2.16786	-1.14392
-1.98631	-1.51968
-1.61334	-0.716281
-2.17139	-0.60199
-2.08293	-1.22076
-2.12154	-1.81969
-2.00915	-1.48401
-2.05633	-0.967026
-2.17648	-0.671348
-2.04941	-2.11833
-1.81717	-1.31723
-2.16013	-1.136
-1.77814	-0.694398
-2.16487	-0.746538
-2.41241	-0.555733
-2.09466	-0.971422
-1.86716	-0.881003
-1.99758	-0.653939
-1.81701	-0.894827
-2.08362	-0.702301
-1.67532	-0.980021
-1.39236	-1.5502
-1.7456	-1.06898
-2.15421	-0.95682
-1.6837	-1.58059
-2.21577	-0.593496
-2.44533	-0.9243
-2.37538	-0.734984
-2.35369	-1.63546
-1.73778	-0.642779
-1.67638	-1.09645
-1.86241	-1.10998
-2.08249	-0.97549
-1.64319	-0.895343
-2.58933	-0.935989
-1.82311	-0.668736
-1.86778	-1.56454
-2.1262	-1.53003
-2.18132	-0.954098
-1.57309	-1.17529
-2.07736	-0.826101
-1.38372	-1.92699
-1.81748	-0.810599
-1.66377	-0.768334
-1.87622	-2.31105
-1.83739	-1.28635
-2.38435	-0.621809
-2.52824	-0.830928
-1.90834	-1.58879
-1.8131	-1.0229
-1.69098	-1.2245
-2.10072	-1.05112
-1.9642	-0.690135
-2.66279	-1.27519
-2.57694	-1.04335
-1.36827	-0.707776
-1.97281	-1.4665
-2.68143	-0.920644
-2.23695	-1.64905
-2.11579	-0.975869
-1.66958	-1.33604
-2.30095
-2.52182
-1.52793
-1.4864
-1.87937
-2.3283
-2.35168
-1.67945

## Sheet: Fig. 1c
SiT-EGFP MS2	SiT-EGFP MS2 + Puro
0.98374	0		Per individual cell
0.718365	0.176692
0.92823	0.229682
0.944904	0.285714
0.74866	0.25
0.75132	0.444444
0.755252	0.133333
0.890086	0.307692
0.872861	0.053719
0.904535	0.362319
0.945055	0.37037
0.935484	0.21659
0.959259	0.247706
0.862847	0.0972222
0.93662	0.12426
0.71234	0.155844
0.807571	0.143885
	0.0857143
	0.195804

## Sheet: Fig. 1g
SUNTAG+	SUNTAG-
-2.21611	-1.32579		Log10 MSD per each trajectory
-1.83008	-1.10983
-2.67924	-0.511143
-1.82201	-1.00875
-2.71467	-0.129486
-1.92781	-0.129004
-2.15492	-0.79986
-2.20022	-1.13544
-2.17822	-0.462525
-2.01397	-0.474422
-2.23907	-1.11678
-2.21694	-1.05837
-2.64619	-1.1319
-2.5049	-1.06232
-2.00667	-1.43642
-2.41891	-1.24514
-2.11537	-1.12028
-2.1894	-1.10583
-2.05732	-0.783331
-2.87223	-1.10644
-2.44479	-0.84325
-2.12109	-1.1218
-2.25902	-0.780306
-1.81658	-0.710814
-1.90574	-1.20411
-1.60804	-1.08445
-1.91421	-0.301685
-2.50654	-0.987331
-1.49592	-1.06749
-1.70087	-1.06332
-2.09576	-1.08364
-2.42811	-0.851212
-2.55295	-1.09459
-2.1205	-1.37994
-2.50882	-1.28829
-2.19728	-1.08636
-2.19791	-1.06198
-2.10685	-1.14627
-2.46994	-1.27175
-2.32105	-1.1807
-1.76549	-0.636601
-2.35515	-0.743078
-1.98862	-0.838602
-1.51334	-0.435814
-1.40413	-1.04756
-2.12877	-1.08857
-1.70371	-1.19536
-1.89347	-1.16223
-1.3028	-1.18632
-1.27442	-0.769337
-2.49565	-0.948837
-2.89145	-1.05322
-2.17999	-1.0842
-2.13069	-0.836739
-2.13977	-1.06431
-1.88896	-0.847117
-1.01689	-0.842956
-1.92766	-1.20562
-1.61574	-0.972474
-1.86983	-1.29437
-1.62382	-0.364966
-1.65653	-1.32628
-2.12442	-1.13943
-2.34879	-1.02326
-1.6684	-1.1076
-1.97559	-0.601494
-2.33229	-0.42613
-2.0844	-0.942244
-2.32286	-0.220887
-1.90893	-0.669558
-2.26052	-0.846652
-2.34832	-0.316594
	-0.313362
	-0.642044
	-0.446882
	-0.704292
	-1.06261
	-0.517466
	-1.10329
	-1.55503
	-1.46513
	-1.0409
	-1.14386
	-0.377184
	-0.643514
	-0.234393
	-1.12924
	-0.208261
	-0.705071
	-1.06059
	-1.2637
	-1.03685
	-0.918871
	-0.246375
	-0.369736
	-0.604247
	-0.948458
	-1.07559
	-0.886733
	-0.295805
	-0.866178
	-0.546796
	-0.77765
	0.00268738
	-0.956276
	-1.09197
	-1.23949
	-0.914517
	-0.941975
	-0.817237
	-1.28314
	-0.992381
	-0.709698
	-1.27441
	-1.20023
	-0.795213
	-1.20803
	-1.19851
	-1.27406
	-1.16343
	-1.29955
	-1.1556
	-0.856236
	-0.972153
	-0.932611
	-0.921511
	-0.82912
	-0.771958
	-1.16937
	-0.946141
	-1.11889
	-0.858539
	-0.832874
	-1.1548
	-1.06173
	-1.20606
	-0.988788
	-1.25108
	-1.10261
	-0.799006
	-1.11797
	-0.971692
	-1.03152
	-0.495942
	-1.00874
	-0.994239
	-0.957027
	-0.666566
	-1.30434
	-1.12293
	-0.823066
	-0.536228
	-1.01587
	-0.958677
	-0.864221
	-1.14936
	-1.16474
	-1.25189
	-1.10709
	-0.981428
	-1.11007
	-0.892137
	-0.879249
	-0.692333
	-0.915322
	-0.944686
	-0.884869
	-0.578567
	-0.919212
	-1.0074
	-0.67888
	-0.912238
	-0.985068
	-0.395818
	-1.11078
	-1.17207
	-1.03231
	-0.785167
	-1.09677
	-0.801844
	-0.571499
	-0.655222
	-1.17934
	-0.444956
	-0.532406
	-0.844427
	-1.16159
	-0.365322
	-0.977834
	-0.871471
	-1.03781
	-1.2168
	-0.927092
	-1.17639
	-1.04467
	-1.20036
	-1.14153
	-0.546022
	-1.17087
	-0.774686
	-0.976973
	-1.03113
	-0.851786
	-1.07617
	-0.764121
	-0.131486
	-1.26358
	-0.893439
	-1.11619
	-1.01189
	-0.940795
	-0.883055
	-0.795112
	-0.710903
	-0.867133
	-0.821528
	-1.27106
	-1.23191
	-1.03902
	-1.24464
	-1.31036
	-0.791755
	-1.12978
	-1.01035
	-1.44201
	-1.12615
	-1.02506
	-1.14029
	-1.32697
	-1.07932
	-1.27268
	-1.18954
	-1.13162
	-1.22655
	-1.10966
	-1.10649
	-1.06642
	-0.941698
	-1.13783
	-1.12731
	-0.993654
	-0.96172
	-0.775084
	-1.02368
	-0.96307
	-1.1373
	-1.14725
	-1.06009
	-1.24397
	-1.08675
	-1.03154
	-0.884026
	-0.751191
	-1.00506
	-0.69309
	-0.689866
	-1.25215
	-1.28057
	-1.04691
	-1.01503
	-1.07652
	-1.22997
	-0.577269
	-0.98609
	-0.542328
	-0.479101
	-1.05864
	-1.09688
	-0.363744
	-0.37015
	-1.18221
	-0.657636
	-0.514068
	-1.1002
	-0.628738
	-0.862419
	-1.15571
	-0.44118
	-0.486844
	-0.616806
	-0.350874
	-1.13405
	-1.28577
	-0.337036
	-0.538417
	-0.320691
	-0.908136
	-0.462122
	-1.08057
	-0.879052
	-1.12366
	-1.02376
	-0.303889
	-1.1034
	-0.428039
	-1.19722
	-0.435553
	-0.657158
	-0.641059
	-1.07519
	-1.06674
	-0.53201
	-1.07727
	-0.899887
	-1.05765
	-0.378123
	-1.03921
	-1.08622
	-1.08133
	-0.503646
	-1.11212
	-0.955618
	-0.611924
	-0.87574
	-1.22874
	-1.19424
	-1.01457
	-0.919254
	-1.31684
	-1.1904
	-0.934377
	-1.33191
	-1.14522
	-0.753417
	-1.18626
	-0.967675
	-0.98535
	-1.03438
	-0.749229
	-1.22682
	-1.21248
	-0.689665
	-1.18861
	-0.980865
	-0.888986
	-1.07705
	-1.33365
	-1.42536
	-1.3758
	-1.26802
	-1.24523
	-1.03527
	-1.06625
	-0.880321
	-1.09888
	-1.26502
	-1.15102
	-0.915335
	-0.953759
	-1.0851
	-1.14289
	-1.16948
	-1.0754
	-1.06316
	-1.11757
	-1.32403
	-1.20044
	-1.23149
	-1.00353
	-1.12894
	-1.1805
	-1.17416
	-0.607349
	-0.935415
	-1.12719
	-1.27594
	-1.0503
	-1.14281
	-0.924497
	-1.08856
	-0.993498
	-1.18923
	-0.972178
	-1.3342
	-1.199
	-1.03273
	-1.09841
	-1.0643
	-0.975357
	-1.24722
	-0.97841
	-0.763338
	-1.24125
	-1.05638
	-1.32022
	-0.867104
	-1.49005
	-1.16551
	-1.13068
	-1.22833
	-0.953771
	-0.742813
	-0.98402
	-1.13949
	-1.17229
	-1.22819
	-1.28756
	-1.3605
	-1.34328
	-1.31474
	-1.27418
	-1.17072
	-1.39824
	-1.11451
	-1.13503
	-1.06289
	-1.04018
	-0.546604
	-0.978304
	-1.23352
	-0.877864
	-1.14584
	-1.1975
	-0.812928
	-0.967892
	-0.934805
	-0.94061
	-1.05978
	-1.14848
	-0.904707
	-0.986919
	-1.04785
	-0.886542
	-0.892473
	-0.914913
	-0.431342
	-1.03435
	-0.723791
	-1.0882
	-0.966607
	-0.843292
	-1.35532
	-0.972766
	-1.11582
	-1.01797
	-0.887535
	-0.974639
	-1.19885
	-1.10781
	-1.22507
	-1.13019
	-1.28492
	-1.33643
	-0.906646
	-1.10137
	-0.834479
	-1.10469
	-1.1219
	-0.978795
	-0.56094
	-1.14045
	-0.830319
	-0.859445
	-1.10197
	-0.954655
	-1.07621
	-0.986633
	-1.11174
	-0.948887
	-0.725234
	-1.20046
	-0.989643
	-1.20698
	-1.17496
	-1.19313
	-0.419284
	-1.01907
	-0.719324
	-1.16241
	-1.13648
	-0.981978
	-0.767073
	-1.14715
	-0.587438
	-0.825537
	-1.01956
	-0.713027
	-0.717304
	-1.07332
	-1.16517
	-0.665965
	-0.490995
	-0.529497
	-1.32071
	-0.518727
	-0.302758
	-0.688152
	-0.609471
	-0.928942
	-0.516661
	-0.934126
	-0.74655
	-1.12464
	-0.68783
	-0.538312
	-0.866327
	-0.965427
	-0.374058
	-1.13331
	-1.03882
	-0.860164
	-0.835585
	-1.06018
	-1.25049
	-0.642073
	-0.781186
	-1.12566
	-1.10713
	-0.643258
	-0.997016
	-1.11485
	-1.09246
	-0.921302
	-1.05783
	-0.670779
	-0.609631
	-1.04761
	-0.616069
	-0.538949
	-1.00626
	-0.617378
	-0.606389
	-0.48786
	-0.955587
	-1.18089
	-0.606028
	-0.427227
	-1.05599
	-0.840255
	-0.641596
	-1.14583
	-1.05361
	-0.972011
	-1.14165
	-1.46699
	-1.20249
	-1.27304
	-1.23379
	-1.22539
	-1.04779
	-1.49358
	-1.13885
	-0.86215
	-1.1184
	-0.729738
	-1.26334
	-0.977899
	-1.11245
	-1.27168
	-1.0517
	-1.16157
	-1.23398
	-1.24069
	-1.11052
	-1.11981
	-1.05874
	-1.08742
	-1.06515
	-1.06152
	-0.838275
	-0.890843
	-1.20182
	-1.09238
	-1.01706
	-0.443899
	-1.25599
	-0.942113
	-1.32539
	-1.12864
	-1.50512
	-0.386474
	-1.17616
	-1.23913
	-0.854986
	-1.09553
	-1.11416
	-0.916061
	-0.829777
	-0.507317
	-0.892582
	-0.91617
	-0.854376
	-0.303968
	-1.0225
	-0.670456
	-0.917236
	-0.770338
	-1.27719
	-1.17131
	-0.841296
	-1.07358
	-0.838457
	-0.370062
	-0.444331
	-0.975096
	-1.02546
	-0.863576
	-1.12246
	-0.980823
	-1.00991
	-0.969029
	-0.878899
	-1.00151
	-0.887373
	-0.878063
	-0.63839
	-1.05787
	-1.04184
	-0.964039
	-0.737511
	-0.96016
	-0.903153
	-1.39518
	-1.08241
	-1.22338
	-1.08691
	-1.28297
	-1.29696
	-1.0508
	-1.35014
	-1.41987
	-0.91884
	-1.30949
	-1.05282
	-1.5008
	-1.14942
	-1.15567
	-1.39468
	-1.17992
	-1.43449
	-1.2264
	-1.36467
	-1.3045
	-1.25216
	-1.24487
	-1.35335
	-1.22678
	-1.204
	-1.04694
	-1.25222
	-1.20296
	-1.29704
	-1.11491
	-1.13149
	-1.21398
	-1.0452
	-1.38795
	-1.04493
	-1.30039
	-1.16543
	-1.00211
	-1.39901
	-1.299
	-1.15526
	-0.80559
	-1.23773
	-0.261991
	-0.923481
	-0.950729
	-1.0105
	-1.0651
	-0.706754
	-0.851487
	-1.22784
	-1.24791
	-1.18916
	-1.23338
	-0.353328
	-0.904812
	-1.32795
	-1.14823
	-1.10861
	-1.183
	-1.12642
	-1.14894
	-0.784055
	-1.25135
	-1.21701
	-1.16677
	-1.26959

## Sheet: Fig. 1h
SiT-EGFP MS2	CD4-EGFP MS2	Calreticulin-mEmerald MS2	Beta-Actin Halo MS2	Sec61b MS2
-2.31414	-2.2342	-2.23596	-1.34858	0.0113181		Log10 MSD per each trajectory
-1.32464	-0.915701	-2.0708	-1.39748	-0.196084
-1.61478	-1.1724	-2.25296	-1.70323	-0.420066
-1.65092	-2.22045	-1.74966	-1.66755	-0.934189
-1.42158	-2.24692	-1.82173	-1.58734	-0.549913
-1.5813	-1.70002	-1.53943	-1.26122	-0.222028
-1.85494	-2.07081	-1.61459	-2.27052	-0.618886
-2.62154	-2.34211	-1.54276	-1.56891	-0.206982
-1.19238	-1.16386	-2.26117	-1.66386	-0.457838
-1.69931	-2.29119	-2.55212	-2.04761	-1.06666
-1.18616	-1.93449	-2.14592	-1.50865	-0.455357
-1.71901	-2.30407	-2.49471	-1.74343	-1.34491
-1.28602	-2.19141	-2.33038	-1.33584	-0.927354
-1.46067	-2.6708	-1.46861	-2.0586	-0.481277
-1.98232	-2.59943	-1.97018	-1.94066	-1.57209
-1.99197	-2.07772	-1.87489	-1.53608	-1.68407
-1.17772	-2.02171	-1.97831	-1.99702	-1.21503
-1.32573	-2.29748	-1.92489	-1.62736	-0.22408
-1.64589	-2.19387	-1.50987	-1.95432	-0.77421
-1.48156	-0.667624	-1.70063	-1.74481	-1.02534
-1.4647	-2.51742	-1.98867	-1.56098	-1.15694
-1.40428	-0.874116	-2.38464	-1.84521	-0.579522
-1.65406	-0.699075	-2.01191	-1.00754	-0.314905
-1.72607	-2.57246	-1.16125	-2.19869	-8.6196e-05
-2.09083	-0.96095	-1.48821	-1.63237	-0.87072
-1.96619	-1.05544	-1.25649	-2.21139	-2.15572
-1.67854	-1.19232	-1.65683	-1.56466	-0.357182
-1.56685	-1.76851	-1.83566	-1.53514	-1.17585
-2.0283	-1.04251	-1.61962	-1.32599	-2.08381
-2.48216	-2.41071	-2.14416	-1.37444	-0.631298
-1.52704	-2.24954	-1.82016	-2.2507	-0.722427
-1.61901	-2.32624	-1.90907	-1.51147	-0.699883
-1.91538	-1.12994	-1.98344	-1.25877	-0.784308
-1.33486	-0.968515	-1.71746	-1.54665	-0.636823
-1.91879	-1.04745	-2.27235	-1.14866	-1.21257
-1.26955	-1.8389	-1.944	-1.0735	-0.221504
-1.82448	-1.35847	-2.36455	-1.25861	-0.466797
-1.43953	-1.74393	-2.15034	-1.61831	-0.782192
-1.4044	-2.26392	-2.2164	-1.31986	-1.34888
-1.50801	-1.1003	-2.37668	-1.30963	-1.09475
-1.43431	-0.789602	-2.82354	-1.1959	-0.166069
-1.34351	-0.723666	-1.94636	-1.17465	-0.584162
-2.09954	-0.765596	-1.98733	-1.4212	-0.92359
-1.59673	-1.30335	-1.8517	-1.21554	-1.86293
-1.58993	-0.904773	-1.94916	-1.08415	-1.13028
-1.18093	-2.51484	-2.32107	-1.7462	-0.486896
-1.09934	-2.00761	-2.57927	-1.26033	-1.14561
-1.40969	-1.01088	-1.99759	-1.8018	-0.706386
-1.54895	-0.813967	-1.83849	-2.15689	-1.21773
-2.5718	-1.35129	-1.93646	-1.08216	-1.34382
-1.57509	-1.25681	-1.73804	-1.00343	-1.10934
-1.5122	-0.904912	-2.61076	-1.02086	-1.00461
-2.08062	-1.10484	-1.87468	-1.19332	-0.163507
-2.03706	-1.05488	-2.18191	-1.34537	-0.778239
-1.74176	-2.07955	-2.04347	-1.29252	-0.544373
-1.80637	-1.88003	-1.54336	-1.82139	-1.17954
-2.49947	-0.798632	-1.32374	-1.9641	-1.16658
-1.33303	-0.769286	-2.20617	-1.0528	-0.976151
-1.87614	-0.832107	-2.11692	-1.06019	-0.475777
-2.44588	-1.87672	-1.86687	-1.36387	-0.215835
-1.28147	-1.02386	-2.13567	-1.43969	-1.36829
-1.55058	-1.88285	-2.23082	-1.9689	-0.923823
-2.3198	-1.23045	-2.19004	-1.30212	-1.29218
-1.45532	-1.29812	-2.3712	-1.76185	-0.171711
-1.29761	-0.867084	-1.97995	-1.36997	-1.33456
-1.89313	-0.868947	-2.29514	-1.24903	-0.58343
-1.70318	-1.99013	-1.73068	-1.30664	0.0513334
-1.42516	-2.37365	-2.28348	-1.60817	-0.558235
-1.41104	-2.12399	-1.4444	-1.82314	-0.872744
-1.62963	-1.96452	-2.46286	-1.59157	-0.29504
-1.30518	-0.930989	-1.69943	-1.05645	-1.38242
-1.8885	-1.25246	-2.42152	-1.20486	-0.588301
-1.42352	-0.707251	-2.22816	-1.4802	0.252846
-1.70287	-0.962575	-1.97934	-1.23469	-0.657404
-2.0036	-0.987988	-1.91393	-1.41085	-0.608846
-2.06203	-1.93237	-1.30442	-1.02944	-1.0816
-1.49129	-1.01142	-2.12971	-1.40643	-0.202781
-2.15416	-0.882896	-1.04149	-1.49265	-0.378402
-1.75952	-0.907861	-2.27003	-2.25712	-0.834683
-1.43859	-1.31075	-2.29093	-1.6999	-1.9525
-1.45646	-0.803578	-2.29932	-1.17083	-1.19013
-1.20611	-0.805282	-0.970858	-1.34081	-1.06618
-1.82045	-1.89971	-2.21187	-1.64725	-1.52552
-1.86416	-1.15437	-2.34931	-1.29945	-1.96794
-1.33954	-1.06422	-1.88222	-1.17536	-0.413172
-1.42822	-0.898908	-2.13707	-1.42572	-0.358564
-1.24842	-1.42254	-2.58084	-1.56878	-0.894561
-1.618	-1.37238	-1.99609	-1.35405	-0.414101
-1.92576	-1.18586	-1.99725	-1.42757	-1.17612
-2.33919	-2.18129	-2.28849	-1.08824	-1.25891
-1.46066	-1.74549	-1.92656	-1.92934	-0.961395
-1.99468	-0.916206	-2.00946	-1.22956	-0.96545
-1.7482	-1.68513	-1.69697	-1.26529	-0.415124
-1.68358	-0.775935	-1.3287	-1.1319	-1.58509
-2.00784	-2.01816	-1.73108	-1.2244	-0.0476274
-1.98931	-1.38595	-1.02452	-1.59002	-0.712841
-1.47662	-1.8776	-1.80118	-1.39318	-0.98171
-1.18056	-1.71952	-1.9157	-1.28559	-0.835487
-1.45435	-2.81011	-1.78294	-1.2082	-1.75549
-1.41332	-2.03317	-2.32333	-1.50176	-0.497078
-1.95609	-2.32303			-0.247085
-1.84076	-2.3249			-0.496966
-2.22321	-2.20743			-0.607129
-1.42091	-1.67576			-1.11145
-1.55457	-1.89606			-0.708061
-1.63167	-2.17812			-0.278375
-1.46298	-1.33565			-0.724214
-1.2769	-1.61012			-0.468404
-1.81163	-1.79841			-0.689532
-1.21767	-1.74068			-0.732554
-1.45343	-2.30151			-0.41365
-1.71655	-2.01569			-0.546285
-1.90743	-1.96478			-0.561882
-2.09924	-2.06095			-0.383258
-1.43016	-1.43539			-0.864971
-1.30294	-1.95319			-0.954611
-1.6583	-1.89619			-0.719439
-2.32073	-1.81199			-0.80079
-1.71945	-1.85874			-0.829407
-1.73021	-1.92371			-1.22399
-1.25637	-1.83983			-0.326221
-1.61654	-1.73908			-0.600024
-3.30697	-1.83637			-1.07203
-1.38078	-1.99004			-0.825288
-1.37532	-1.89361			-1.16651
-1.64993	-1.1145			-1.45603
-2.86959	-1.90487			-0.236643
-1.31907	-2.03504			0.113053
-2.03255	-2.01993			0.0543626
-1.46661	-2.11912			-1.58618
-1.95934	-2.17828			-0.363803
-1.40606	-1.88796			-1.59379
-1.38182	-1.78623			-0.789419
-1.63915	-1.80759			-0.954103
-1.74173	-2.04386			-0.543437
-1.33929	-1.80935			-0.280938
-2.17878	-1.4796			-1.00543
-2.28114	-2.15341			-0.913742
-2.34374	-1.24494			-0.802547
-2.53203	-1.28993			-0.0198738
-2.1518	-1.49909			-0.629502
-2.05175	-2.254			-0.155973
-1.88439	-2.30528			-1.50687
-2.40754	-2.31727			-1.52387
-1.61152	-2.06615			-1.67415
-1.82255	-1.59388			-1.06829
-2.29968	-2.08111			-0.90874
-1.44219	-0.824852			-0.66163
-1.64566	-1.91168			-1.00439
-1.46653	-2.23657			-1.00861
-1.24167	-2.71453			-1.12635
-1.97499	-1.97896			-1.01939
-1.88878	-1.67228			-1.83166
-1.52474	-1.6228			0.0700214
-2.52095	-2.63356			0.262988
-1.83596	-1.99578			0.0395768
-1.49475	-1.32437			-0.663826
-1.83121	-1.28841			-0.226444
-1.18912	-1.1597			-1.17448
-1.36749	-1.12587			-0.418437
-1.68529	-1.12269			-0.0380536
-2.17514	-1.08056			-1.75685
-1.958	-1.53966			-0.694266
-1.66825	-1.94645			-1.48907
-1.19828	-2.23714			-1.44306
-1.83175	-2.44958			-1.09842
-1.82838	-1.62851			-1.21753
-1.39343	-2.08425			-1.5841
-2.90341	-1.21838			-0.903601
-1.8031	-1.13033			-1.09671
-2.65978	-1.64371			-0.515839
-1.99031	-1.79689			-1.11184
-2.03079	-0.921622			-1.44991
-1.31044	-1.06065			-1.04684
-1.91618	-2.01102			-0.592518
-1.6914	-2.09442			0.471879
-1.60355	-1.63385			-0.904924
-1.89745	-1.36876			-1.01162
-1.42592	-1.27613			-0.402228
-2.04967	-2.18272			-0.255092
-1.28242	-2.05644			-0.316543
-1.82778	-2.23781			-0.845224
-1.62924	-2.25256			-0.536513
-1.71776	-2.295			-0.875851
-1.25903	-2.15568			-0.711595
-2.16813	-0.951963			-0.547239
-2.05816	-2.08341			-0.116706
-2.20423	-2.2883			-0.109518
-1.78163	-1.29475			-0.973996
-2.28761	-1.47558			-0.471598
-1.59702	-2.67287			-0.271107
-1.33128	-1.93914			-1.25901
-1.45606	-1.37459			-0.488994
-1.78874	-1.11668			-1.32299
-1.58273	-1.49573			-0.155483
-2.43445	-1.5305			0.00101689
-1.7456	-1.57871			-0.813226
-1.82864	-2.43326			-1.40489
-1.56948	-2.80319			-0.461389
-1.44897	-1.54334			-1.71211
-1.10711	-2.34089			-0.748122
-1.77847	-1.73466			-0.742297
-1.76368	-2.75388			-0.902121
-1.40642	-2.21437			-0.592467
-1.47618	-2.44713			-0.179119
-1.76944	-2.2647			-1.731
-1.96279	-3.00775			-1.74115
-1.94039	-1.35553			-0.660335
-1.68674	-2.07198			-0.768266
-1.6628	-2.71146			0.171962
-2.52222	-2.54846			-0.891482
-2.0578	-2.4285			-0.507236
-2.01398	-1.88874			-0.790178
-2.01796	-1.72533			-0.677305
-1.98203	-2.01674			-1.79654
-2.09717	-2.32716			0.467103
-2.09693	-2.07995			-0.873656
-1.96878	-1.97845			-1.67001
-2.41576	-1.62021			-1.74692
-2.1585	-2.52429			-1.15737
-1.47785	-2.02368			-1.03984
-1.82229	-1.44475			-1.33107
-1.79934	-1.92962			-0.684382
-2.07752	-2.17553			-0.685552
-2.19568	-1.46406			-1.32892
-1.2824	-2.61798			-1.18371
-1.81422	-2.41199			-1.26392
-1.83909	-1.58898			-0.264237
-2.05319	-1.8131			-0.806292
-2.10463	-2.14485			-0.939729
-2.31517	-2.78839			-0.223934
-2.40623	-1.74791			-0.366723
-3.05663	-1.90012			-1.25423
-1.98791	-1.68116			-0.278651
-1.93413	-2.149			-0.00853668
-2.13334	-2.22743			0.181108
-1.91587	-1.86245			0.197827
-2.10531	-1.26346			-1.56554
-1.67164	-0.877355			0.31392
-1.68817	-2.26522			-1.20227
-1.84887	-0.901321			0.0151287
-2.03632	-1.18766			-0.649938
-2.02924	-1.3353			-0.401681
-2.57761	-1.62067			-0.358219
-1.4816	-1.62679			-0.332839
-1.62542	-0.717071			-0.2738
-2.25343	-1.53959			0.175241
-2.0209	-1.26956			-0.330906
-1.88022	-1.93004			-0.295358
-2.43847	-0.961705			-1.57281
-1.94173	-1.50785			-0.853304
-1.24314				0.0264746
-2.42709				-1.29349
-2.09648				-0.418278
-2.26181				-0.3478
-2.01597				-0.476666
-1.53244				0.0796572
-1.82601				0.162447
-1.47909				-1.25515
-1.64393				0.165473
-1.47674				-0.404203
-1.38962				-0.610854
-1.82923				-0.859633
-1.45137				-0.977644
-1.95484				-0.655666
-2.20178				-1.00595
-3.06449				-1.39945
-1.52621				-1.39764
-2.02537				-1.71859
-2.13787				-0.677417
-2.28977				-0.585998
-1.82529				-0.503478
-1.8089				-1.25753
-1.48151				0.032353
-2.11951				-1.10746
-2.3071				-0.740521
-2.77026				0.197084
-2.06382				-1.11579
-1.37189				-1.06812
-1.87173				-0.664868
-1.51366				-0.300864
-2.12524				-0.522798
-1.63872				-0.951131
-1.92371				-0.701863
-2.06787				-0.96535
-1.76018				-1.12684
-1.89768				-0.522437
-1.64463				-0.433038
-1.66542				-0.0138243
-1.53312				-0.652758
-1.95795				-0.961563
-1.83289				-0.786486
-2.45089				-0.421208
-1.76958				-0.897391
-1.96693				-0.387391
-1.80589				-1.0928
-2.17642				-0.376234
-1.75325				-0.885597
-1.85044				-1.23371
-1.67554				-0.709419
-1.93257				-1.01983
-1.56144				-1.13557
-1.57175				-0.648086
-1.19149				-0.369377
-1.72957				-0.897924
-1.53421				-0.0928297
-2.00872				-0.81993
-1.53691				-0.706999
-2.12221				-0.853242
-2.10996				-1.32318
-1.78947				-0.852615
-1.40482				-0.74825
-1.43399				-0.876443
-1.32533				-1.41435
-1.42329				-1.00543
-1.66664				-0.260748
-1.96272				-0.577297
-2.20745				-0.753703
-1.71451				-0.0456516
-1.33252				-0.106767
-1.74196				0.419706
-1.68603				-1.6167
-1.59018				-1.21025
-1.5121				-1.84739
-1.59327				-0.473447
-1.44602				-0.662263
-1.57518				-0.753006
-2.1891				-0.913742
-2.07512				-0.802547
-1.48086				-0.0198738
-1.80068				-0.629502
-1.87087				-0.155973
-1.99754				-1.50687
-2.13542				-0.106874
-1.69373				-1.52387
-1.53806				-0.44481
-1.59815				-1.67415
-2.26609				-0.578841
-1.40279				0.128771
-1.76855				-0.516031
-1.5058				-0.180157
-2.00025				-1.06829
-1.26467				-0.681603
-1.93465				-0.90874
-1.58732				-0.0578326
-1.71773				-0.314163
-1.24017				-0.539761
-1.90019				-0.811012
-1.67703				-1.15294
-1.63517				-0.967709
-2.57646				-0.764152
-2.02267				-0.408907
-1.61861				-1.32087
-1.7306				-0.871557
-2.69281				-1.22139
-1.5135				-2.16928
-2.17193				-0.66163
-1.42351				-1.00439
-1.6906				-1.00861
-1.52187				-1.12635
-1.89564				-1.01939
-1.63324				0.23174
-2.10301				-1.31237
-1.34292				-1.83166
-2.00372				-0.287787
-2.07708				0.0700214
-1.40939				-0.956789
-1.64721				-0.335298
-2.05756				0.262988
-1.81424				0.0395768
-1.47918				0.00120682
-2.12816				-1.48652
-2.01154				-0.28593
-1.96307				-0.851545
-1.42235				0.231278
-1.85172				-0.663826
-1.63988				-0.94845
-1.84748				-0.399994
-1.72181				-0.226444
-2.27983				0.16563
-1.89094				-1.17448
-1.72361				-0.418437
-1.60318				0.0449159
-1.92521				-1.8531
-1.20417				0.164475
-1.69492				0.306762
-2.42229				-0.745058
-1.40554				-0.0677079
-1.79932				-0.89129
-2.59654				-0.714042
-2.28764				-0.0380536
-2.54729				-0.520609
-1.91291				-1.75685
-2.23901				-0.444862
-1.82367				-0.694266
-2.48421				-0.243757
-2.51662				0.226198
-2.33482				-0.826995
-2.65776				-1.48907
-2.20347				-1.33186
-2.39708				-1.44306
-2.48351				-1.6731
-1.9983				-1.40323
-2.18773				-0.447582
-2.22452				-1.09842
-2.49402				-1.51696
-2.00967				-1.21753
-2.1105				-1.5841
-2.15781				-0.903601
-1.37004				-0.90396
-1.95803				-0.978663
-1.52995				-1.09671
-1.5087				-0.515839
-1.70393				-1.91736
-1.39276				-1.11184
-2.12537				-1.44991
-1.48803				-1.04684
-2.4024				-0.839351
-2.09373				-0.592518
-2.21029				0.471879
-1.79266				-0.904924
-2.10765				-1.01162
-2.28253				-0.402228
-1.77871				-0.362311
-2.04665				-0.255092
-2.01888				-0.316543
-1.67093				-0.845224
-2.66395				-0.536513
-1.76855				-0.901599
-1.51351				0.289034
-2.29807				-0.875851
-2.20436				-0.711595
-2.25816				-0.530769
-2.31607				-0.490782
-1.46592				-0.547239
-2.46089				0.386206
-2.7502				-0.116706
-1.84808				-0.316271
-1.91309				-0.672819
-2.01646				-0.109518
-2.18608				0.126425
-2.0693				-0.973996
-2.20497				-1.33718
-2.00854				-0.248242
-2.26524				-0.471598
-1.98103				0.40762
-2.13808				-0.271107
-2.36268				-1.25901
-2.15981				-1.03268
-1.75173				-0.604437
-2.05375				-0.321052
-2.00875				-1.48329
-2.304				-0.848135
-2.7152				-1.16323
-2.4476				-0.36667
-2.53158				-0.569468
-1.82286				0.0974099
-2.17424				-1.33166
-1.91323				-0.488994
-2.27787				-1.47613
-1.62332				-1.15846
-2.17589				-0.201866
-2.24615				-0.88994
-2.05295				-1.24394
-2.2288				-1.32299
-2.34831				-1.06697
-1.80246				-0.155483
-2.24361				-0.691898
-1.84973				-0.705762
-2.50739				-0.731568
-1.6789				0.00101689
-1.43583				-0.812014
-1.80334				-0.610723
-1.48577				-1.5669
-1.50529				-0.705522
-2.36603				-0.235894
-1.52174				-0.188416
-2.04834				0.677463
-2.22328				-0.140058
-1.96711				0.0090927
-1.89241				-1.51814
-2.02876				-0.550476
-1.5953				-0.788782
-1.91649				0.11955
-2.10269				-0.813226
-1.81442				-0.016784
-1.77207				0.0737677
-2.2392				0.25815
-2.51326				-1.40489
-2.02791				-0.315549
-1.62713				-0.761589
-1.73761				-0.461389
-2.0026				-0.50753
-1.50646				-1.61951
-1.99402				-1.71211
-2.29952				0.23003
-1.29185				-0.748122
-1.94177				-0.742297
-1.69915				-0.902121
-1.87105				-0.592467
-1.88881				-1.11068
-1.88866				-0.179119
-1.63768				0.778727
-2.17275				-0.433727
-1.94155				0.33013
-1.65282				-0.346961
-1.91355				-0.364191
-2.29583				-0.208701
-2.07546				-1.731
-1.3008				-1.74115
-1.92647				-0.660335
-1.42294				-0.768266
-1.63804				-0.647546
-1.64591				-1.22186
-2.24378				0.171962
-2.2809				-1.35014
-1.84273				-0.925822
-2.24389				-0.891482
-1.98893				-0.507236
-2.14541				-1.15964
-2.15258				-0.790178
-2.3734				-0.677305
-2.22169				-1.79654
-2.00653				-1.80975
-2.46625				0.467103
-1.51713				-0.873656
-2.02537				-1.67001
-1.0994				-1.47422
-1.7558				-1.58125
-2.448				-1.74692
-2.34047				-1.42673
-1.67969				-1.42588
-2.0353				0.689646
-1.67777				-1.09
-2.46213				-0.503559
-2.1071				-0.373641
-1.54257				-1.14692
-1.90482				-0.130846
-1.68164				-0.678653
-2.27949				-0.285322
-2.17102				-1.16137
-1.72754				-0.0305821
-1.44061				-1.15737
-2.5353				-1.03984
-2.13409				-1.33107
-2.40346				0.0803497
-2.05711				-0.502754
-1.99385				-2.12572
-2.15785				-0.318384
-2.17787				-0.957014
-2.30875				-0.528346
-2.26776				-1.28015
-1.88468				-0.684382
-1.72511				-0.95245
-2.26151				-1.03944
-1.80632				-0.7489
-2.35996				0.301006
-2.21507				-0.685552
-2.44014				-0.741908
-1.70865				-0.125337
-1.84289				-1.67765
-2.21297				-0.0946383
-1.59191				-0.268514
-1.83736				-0.711246
-2.1509				-1.20324
-1.79599				-1.32892
-1.37316				-1.18371
-2.22266				-0.584171
-2.18045				-0.00294669
-1.73607				-1.26392
-2.0343				-0.264237
-1.49993				-0.806292
-2.28999				-0.0141195
-1.73074				-0.939729
-1.70487				-0.864368
-1.59861				0.416439
-2.11902				-0.223934
-1.54334				-0.366723
-1.75487				-1.25423
-2.12142				0.332441
-2.11827				-0.060152
-1.99111				-0.278651
-2.14377				0.19446
-2.00889				-0.560815
-2.20273				-0.849131
-1.92699				-0.00853668
-2.18663				0.248941
-2.16129				0.181108
-2.36127				0.422168
-1.8824				0.197827
-1.20165				-0.205398
-1.56234				-0.147757
-1.96856				-0.197737
-1.59554				-1.56554
-1.63101				0.189245
-1.82046				0.31392
-2.28781				0.284061
-2.18277				-0.408726
-1.87265				-0.180776
-2.38972				-0.980423
-2.15664				-1.00001
-1.57095				-1.17502
-2.30844				0.386026
-2.00627				-1.20227
-1.56949				0.0151287
-2.46204				-0.649938
-2.03095				-0.76399
-1.94494				-0.401681
-2.27942				-0.358219
-2.8777				-0.332839
-1.61376				-0.198855
-1.49858				-0.939805
-2.14911				-0.217869
-1.68776				-0.156448
-2.72678				-0.715753
-1.5733				-0.2738
-1.66897				0.175241
-2.09383				-0.286164
-1.6478				-0.330906
-1.8817				-1.50252
-2.07169				-0.144834
-2.5046				-0.168341
-1.62806				-0.994039
-2.30622				-0.295358
-2.27067				-1.57281
-2.04277				-0.355393
-2.22987				-0.853304
-2.46924				-0.00139799
-2.2728				-1.0494
-3.00407				-0.507257
-1.72129				-0.609356
-2.49372				0.0264746
-1.86052				-0.393575
-2.10259				-1.29349
-1.72187				0.25548
-2.37482				-0.23598
-1.93996				0.0945507
-2.27428				-0.875622
-1.26846				0.587772
-1.7788				-0.418278
-2.4845				-0.321217
-2.06008				-0.3478
-2.07289				-1.36115
-1.92352				-0.476666
-1.70899				-0.40196
-1.68216				-0.9489
-1.96922				0.494234
-1.80253				0.0923013
-2.19188				-0.271093
-2.22966				0.222026
-2.02949				0.211467
-2.15815				0.0796572
-2.20961				0.162447
-1.29135				-0.217012
-1.56827				-1.25515
-2.31132				0.165473
-2.22504				-0.300397
-1.38387				0.285046
-1.5106				0.248107
-2.04072				0.00228979
-1.52225				0.117552
-2.07466				-0.404203
-2.35902				-0.610854
-2.00697				-0.619443
-1.42286				-0.0206376
-1.66114				-1.49594
-2.01571				-0.859633
-1.37308				-0.977644
-2.58133				-0.655666
-1.92675				-0.364262
-2.23841				-1.00595
-2.27999				-1.39945
-1.42174				-1.39764
-1.51187				-0.377122
-2.03211				-1.16235
-1.78605				0.140766
-2.53854				-1.12518
-1.76882				-0.551893
-1.95133				-1.71859
-1.83831				-0.677417
-2.20244				-0.585998
-2.18869				-0.503478
-1.49685				-1.25753
-2.23372				-0.342186
-1.85732				-0.824421
-2.25945				-0.540755
-1.32262				-1.29831
-2.04363				0.307587
-2.60575				-0.848663
-1.87027				-1.67345
-2.32867				0.032353
-2.42166				-1.10746
-2.36427				-0.952292
-1.71972				-1.48361
-2.09226				-0.295625
-1.97574				-0.178209
-1.41157				-0.740521
-1.58302				0.00542244
-2.09876				-0.738359
-2.05645				0.237781
-1.8567				0.197084
-2.08457				-1.11579
-1.69644				-0.752983
-1.77001				-0.0719965
-1.54531				0.0113748
-1.87125				-0.577366
-2.12502				-0.107029
-2.20416				-1.06812
-2.11536				-0.702281
-1.73153				-0.189226
-2.20251				-0.138188
-2.321				-0.31953
-1.57835				-0.900098
-2.33424				-0.316698
-1.93576				0.031984
-2.25454				-0.664868
-1.83564				-0.300864
-1.95152				-0.522798
-1.62726				-0.0711732
-2.39964				-0.951131
-1.62454				-0.701863
-1.94526				-0.96535
-1.84841				-0.399936
-1.72287				0.24985
-2.58597				-1.12684
-1.88072				-0.50464
-1.41056				-0.578518
-2.23307				-0.522437
-1.93344				0.460959
-1.49617				-0.0725736
-2.11969				-0.720908
-2.44696				-0.433038
-2.18684				-0.941522
-2.02085				-0.455082
-2.07939				-0.531867
-1.88422				-0.0138243
-1.71788				-1.16702
-2.06398				-0.046811
-1.79872				-0.652758
-1.86492				-1.2306
-2.05305				-0.569081
-1.56344				-1.58456
-2.00208				-0.961563
-1.71587				0.167779
-2.17126				-0.786486
-2.11398				-0.396044
-2.44818				-0.327927
-2.13133				-0.856782
-2.46142				-0.0979996
-2.35083				-0.435706
-1.77071				-0.421208
-1.90092				0.0240389
-1.97682				-0.529242
-2.04888				-0.320205
-2.0307				-0.0952069
-1.87632				-0.897391
-1.38871				-0.387391
-1.53085				-0.0470484
-1.74052				-0.543992
-1.94519				-0.39469
-1.91221				-0.0484555
-1.98089				-1.05499
-1.94475				-0.557198
-1.74556				-1.37617
-2.30117				-0.0107774
-2.37182				-1.0928
-1.6744				-1.00419
-2.69333				-0.740574
-2.77153				-0.927634
-2.34492				-0.376234
-2.0948				-0.885597
-2.75524				-1.23371
-1.55823				-0.709419
-2.47425				-1.01983
-2.74339				-0.140766
-2.64755				-0.822813
-2.60916				-0.455694
-3.05898				-1.19427
-3.03457				-1.13557
-1.86779				-0.382805
-2.39442				0.175382
-1.84374				-1.71394
-2.54416				-1.16786
-2.02502				-0.648086
-1.60232				-0.369377
-2.48847				-0.897924
-2.39471				-0.0928297
-2.05551				-0.0708884
-1.70901				-0.353139
-2.04569				-0.553695
-2.73289				-1.07125
-2.11031				-1.57445
-2.119				-0.765009
-2.34712				-0.773871
-2.52364				-0.81993
-2.30044				-0.706999
-2.80846				-0.788227
-2.55628				0.604631
-2.5409				-0.853242
-2.56945				-1.32318
-2.37887				-0.778324
-2.27303				-1.0951
-2.63489				-0.324325
-2.84352				-0.852615
-1.90994				-1.45865
-2.42677				-0.74825
-1.38919				-0.984545
-3.19825				-0.876443
-2.60899				-1.50964
-1.53294				-1.24802
-2.46627				-1.60291
-2.88129				-1.41435
-2.45039				-1.38518
-2.12946				-0.699391
-2.33266				-1.36383
-1.85566
-2.85602
-1.65828
-1.67927
-2.18683
-2.50002
-2.01784
-3.01941
-2.13454
-2.43048
-1.6189
-2.18978
-2.33565
-1.70661
-2.30227
-2.03412
-1.63816
-1.75164
-1.6735
-2.07202
-1.69285
-1.86318
-2.28891
-2.10436
-2.29121
-1.59957
-1.9148
-2.96273
-1.84945
-1.47051
-1.55095
-2.15147
-2.18061
-2.25433
-2.62609
-2.56697
-2.30532
-1.50858
-1.8516
-2.28211
-1.81254
-1.75817
-1.26622
-1.84264
-1.79764
-1.72683
-2.37306
-1.75823
-2.32212
-2.37855
-2.30556
-2.44304
-2.16856
-1.76181
-2.47766
-2.02025
-2.19361
-2.48646
-2.14959
-1.62795
-2.34282
-2.07996
-1.38455
-2.36056
-3.03002
-2.6956
-2.07013
-2.53963
-1.86577
-1.6662
-1.71568
-1.89547
-2.1317
-2.33319
-2.29922
-2.08573
-2.65995
-2.52238
-1.86172
-2.29615
-2.67907
-2.06387
-2.21617
-1.63473
-2.10533
-1.69843
-1.8677
-1.95979
-2.2663
-1.49104
-2.18621
-1.90518
-1.52372
-2.57388
-2.35408
-2.61516
-2.18207
-2.49597
-2.57141
-1.78481
-2.54576
-2.29709
-2.20665
-1.97701
-2.56652
-1.76964
-2.29508
-1.9103
-1.68006
-2.99538
-1.60822
-2.32067
-1.53457
-1.45215
-1.70347
-2.37592
-1.32448
-1.27895
-2.72517
-2.19748
-2.46715
-2.52046
-2.27297
-2.11382
-1.8602
-2.77043
-1.52419
-1.46542
-2.12366
-2.66608
-1.96517
-2.07594
-2.32133
-2.5477
-1.71271
-2.58609
-2.25402
-1.96822
-2.34569
-2.10967
-1.78984
-2.40975
-2.88377
-1.63416
-2.21192
-1.96194
-1.43451
-1.42745
-1.52598
-2.39913
-1.6296
-1.69787
-1.60856
-1.66733
-1.91504
-2.10822
-1.87175
-2.43888
-1.53595
-2.26001
-2.15286
-2.17808
-1.99207
-2.43388
-1.73696
-2.46971
-2.5202
-2.37277
-2.09013
-2.20558
-2.29828
-2.15383
-1.90871
-2.07274
-2.61613
-1.89139
-2.17323
-2.27023
-1.78739
-1.74114
-2.12691
-2.15808
-1.79911
-2.11701
-2.4947
-2.26449
-2.29416
-2.38144
-2.38892
-2.8659
-1.74647
-1.55545
-1.95428
-1.87131
-1.85142
-1.54954
-1.74427
-1.8144
-1.42704
-0.979142
-2.36992
-1.82821
-2.40519
-1.54572
-2.32323
-1.85148
-2.0257
-1.89362
-2.21586
-1.80168
-1.57536
-1.44562
-2.16768
-2.4642
-1.69286
-2.15044
-1.60507
-3.07029
-2.37799
-1.94865
-1.96389
-1.99546
-1.78858
-2.68556
-2.74551
-1.85189
-1.78606
-1.83392
-1.68897
-1.35474
-1.79399
-1.39944
-1.8586
-2.23512
-2.36331
-2.30885
-1.5982
-1.80554
-2.21952
-1.99097
-1.2107
-1.79633
-2.06726
-1.99289
-1.8919
-2.58634
-2.031
-1.8655
-1.56655
-2.43803
-2.13568
-2.16836
-2.7182
-2.06714
-2.69442
-2.27374
-2.13081
-1.41455
-2.02544
-2.0113
-2.09079
-2.17101
-1.91661
-1.9739
-1.50226
-2.77994
-1.9879
-1.54346
-1.35917
-2.39981
-2.41823
-2.55227
-2.34898
-1.89675
-1.86712
-1.08935
-1.99141
-1.50534
-1.92453
-2.05418
-2.54581
-2.07693
-1.7615
-2.33818
-1.73285
-1.81395
-1.42405
-2.28627
-1.69385
-1.7238
-1.41382
-2.34803
-1.66566
-1.76538
-1.80341
-1.77239
-1.89928
-2.34982
-1.93372
-2.41861
-1.826
-1.507
-2.15597
-1.4468
-1.63834
-1.43988
-2.08206
-1.86591
-1.78652
-1.90632
-2.13584
-1.68179
-2.5118
-1.13594
-1.38729
-2.21589
-2.21925
-1.86684
-1.58086
-1.87206
-2.81232
-2.02432
-2.10319
-1.87928
-1.98427
-2.08498
-1.94313
-2.21289
-1.47133
-1.54137
-1.7405
-1.89795
-2.21032
-1.95672
-1.95397
-1.62998
-1.77725
-1.93966
-1.91632
-1.66116
-1.77134
-1.98155
-1.87908
-1.74582
-1.69671
-1.58005
-1.50675
-1.86062
-1.67998
-1.7875
-1.55548
-1.69117
-1.73195
-1.67102
-1.90255
-2.39126
-1.436
-1.79754
-1.63973
-1.9266
-1.93665
-1.4783
-1.64523
-1.43444
-1.77811
-1.93832
-1.54859
-2.1687
-2.74081
-1.78139
-1.7657
-1.87098
-1.82595
-1.50575
-1.90581
-1.79574
-1.75332
-2.08599
-2.42088
-1.81046
-1.96117
-1.97058
-1.72205
-1.61254
-1.96101
-2.32726
-1.97326
-2.31331
-2.13175
-2.2539
-2.10048
-1.71489
-1.98343
-1.70782
-2.05088
-1.46481
-1.94584
-1.32867
-1.50639
-1.50432
-1.56102
-1.56904
-1.75392
-1.88377
-1.89796
-1.61203
-1.40703
-1.54694
-1.9951
-1.85722
-2.09595
-1.62341
-1.67839
-2.0361
-2.1902
-1.52328
-2.38313
-2.05257
-2.26021
-1.4898
-1.97431
-2.42788
-2.41045
-1.90564
-1.83664
-2.18533
-1.4756
-2.44329
-1.83919
-1.76736
-1.32543
-1.85201
-2.1449
-2.48806
-1.8542
-1.81164
-2.03325
-2.08895
-1.91824
-1.48226
-1.69789
-1.88278
-2.3804
-1.92529
-1.55376
-2.20439
-2.16826
-2.11527
-1.40571
-2.33801
-1.96313
-1.95135
-2.2671
-2.24577
-1.71639
-2.11726
-1.91788
-1.34387
-1.68254
-1.74407
-1.82583
-2.16187
-1.37801
-2.22792
-1.97401
-1.71701
-1.55275
-2.13994
-1.58443
-2.04034
-2.38167
-1.98041
-1.64079
-1.69528
-1.7969
-1.72012
-1.74642
-2.42124
-1.57726
-1.80252
-1.60937
-2.22264
-1.64505
-2.05841
-1.72856
-1.67852
-1.4888
-2.06849
-1.7939
-1.71335
-1.55386
-2.34218
-1.75746
-2.03691
-1.72625
-2.13052
-2.08237
-2.59501
-1.88966
-2.37605
-2.05226
-1.81412
-1.99196
-1.65965
-1.61989
-2.56838
-2.14783
-1.61046
-1.64258
-2.00719
-2.01824
-2.56515
-1.40883
-2.12965
-2.14735
-1.55938
-2.11058
-2.28678
-2.19624
-2.12962
-2.28996
-1.74688
-2.28202
-1.5637
-2.0327
-2.36696
-2.38381
-2.00146
-1.47767
-1.44743
-1.87194
-2.07308
-2.22309
-2.2787
-2.08041
-1.34309
-2.18073
-1.96323
-1.57188
-2.10621
-2.27079
-1.99442
-2.55776
-2.41617
-1.83865
-1.58817
-1.70967
-1.47672
-2.33082
-1.85377
-1.60754
-1.57007
-1.61435
-1.44902
-1.48087
-1.68696
-2.02418
-1.92811
-1.53561
-2.44176
-2.2445
-1.56376
-1.59887
-1.71424
-2.41716
-1.58898
-1.69223
-1.56285
-2.16199
-2.00259
-1.93257
-1.59942
-1.84512
-1.64079
-1.98137
-2.04747
-1.87852
-1.60436
-2.07478
-1.74509
-1.66969
-1.87357
-1.68345
-1.53309
-2.00359
-1.87087
-2.37051
-2.00256
-2.153
-1.8031
-2.32187
-1.63371
-2.27005
-2.03938
-1.92677
-1.83519
-1.40727
-1.87591
-2.38594
-1.82233
-1.6906
-1.52817
-1.64036
-2.29771
-1.76371
-1.65884
-1.94329
-2.42142
-1.84442
-1.53728
-2.17805
-1.85204
-1.66314
-1.40321
-2.42627
-2.58316
-1.71471
-2.22849
-2.24362
-1.85299
-2.12978
-2.22066
-1.68862
-1.69371
-1.78915
-1.92223
-1.57447
-2.00298
-1.59914
-1.5758
-2.17719
-1.3451
-2.15019
-2.74095
-2.26027
-1.87055
-2.70229
-2.14582
-1.73264
-2.96465
-1.65458
-1.63581
-1.98293
-2.68807
-2.09095
-1.46303
-1.58439
-1.4566
-2.72757
-2.01258
-1.74254
-2.07244
-2.16036
-2.72584
-1.9353
-1.79652
-2.87583
-1.58917
-1.99584
-1.68466
-2.20963
-1.8572
-1.41777
-2.15104
-2.1899
-1.7566
-2.27987
-1.69897
-2.44207
-1.76701
-1.61929
-1.59138
-2.26902
-1.48538
-1.31476
-1.79553
-2.08118
-2.3999
-1.53159
-1.76222
-1.79578
-1.32207
-1.79475
-2.41627
-2.24669
-2.0918
-1.98478
-1.98288
-1.8187
-2.32061
-1.942
-1.49411
-1.78714
-2.00116
-2.2838
-1.96691
-2.2178
-2.20578
-2.3356
-1.75515
-1.89952
-2.14609
-1.97741
-1.76833
-1.36406
-1.78142
-2.2593
-1.65385
-2.00491
-1.53761
-1.76271
-1.95492
-2.27891
-2.00222
-1.80357
-1.82118
-1.91018
-1.83097
-1.85818
-2.07819
-1.88141
-1.96521
-2.06524
-1.83349
-2.05282
-2.30951
-1.77297
-2.53688
-2.04453
-1.55693
-1.78789
-1.71578
-2.16786
-1.98631
-1.61334
-2.17139
-2.08293
-2.12154
-2.00915
-2.05633
-2.17648
-2.04941
-1.81717
-2.16013
-1.77814
-2.16487
-2.41241
-2.09466
-1.86716
-1.99758
-1.81701
-2.08362
-1.67532
-1.39236
-1.7456
-2.15421
-1.6837
-2.21577
-2.44533
-2.37538
-2.35369
-1.73778
-1.67638
-1.86241
-2.08249
-1.64319
-2.58933
-1.82311
-1.86778
-2.1262
-2.18132
-1.57309
-2.07736
-1.38372
-1.81748
-1.66377
-1.87622
-1.83739
-2.38435
-2.52824
-1.90834
-1.8131
-1.69098
-2.10072
-1.9642
-2.66279
-2.57694
-1.36827
-1.97281
-2.68143
-2.23695
-2.11579
-1.66958
-2.30095
-2.52182
-1.52793
-1.4864
-1.87937
-2.3283
-2.35168
-1.67945
