# Supplementary material for: Secretome translation shaped by lysosomes and lunapark-marked ER junctions
Source: Nature. 2025 Nov 5;649(8095):227–36. doi: 10.1038/s41586-025-09718-0 (PMC12727531; doi:10.1038/s41586-025-09718-0)
Supplement: Supplementary file 14 — Source Data Fig. 2 [file 41586_2025_9718_MOESM14_ESM.xlsx]

## Sheet: Fig. 2b
Actin	Luminal (T)	CD4 (T)	SiT (T)	SiT (NT)	Sec61b	Slow Ribosomes
0.38	0.229	0.244	0.089	0.342	0.462	0.111
0.283	0.149	0.133	0.135	0.522	0.479	0.191
0.766	0.174	0.148	0.141	0.19	0.342	0.356
0.341	0.189	0.122	0.156	0.416	0.341	0.135
0.51	0.142	0.326	0.111	0.358	0.224	0.111
0.461	0.231	0.059	0.239	0.338	0.294	0.044
0.342	0.157	0.28	0.111	0.817	0.462	0.323
0.359	0.399	0.178	0.13	0.492	0.527	0.302
0.328	0.179	0.239	0.328	0.582	0.287	0.169
0.42	0.078	0.253	0.334	0.38	0.2	0.205
0.406	0.199	0.256	0.24	0.8	0.358	0.19
0.422	0.401	0.207	0.211	0.583	0.2	0.169
0.408	0.067	0.253	0.222	0.444	0.283	0.094
0.334	0.031	0.169	0.219	0.884	0.412	0.409
0.652	0.333	0.092	0.19	0.465	0.367	0.126
0.381	0.191	0.214	0.107	0.385	0.361	0.141
0.364	0.178	0.347	0.18	0.366	0.203	0.178
0.52	0.157	0.222	0.255	0.269	0.654	0.178
0.255	0.178	0.278	0.404	0.467	0.483	0.309
0.538	0.205	0.087	0.24		0.362	0.099
0.227	0.084	0.231	0.477		0.18	0.227
0.466	0.067	0.331	0.471		0.22	0.437
0.501	0.293	0.356	0.156		0.794	0.268
	0.126	0.063	0.396		0.241	0.132
	0.212	0.173	0.232		0.538	0.099
	0.23	0.27	0.33		0.539	0.134
	0.223	0.24	0.338		0.193	0.199
	0.119	0.178	0.178		0.131	0.203
	0.126	0.178	0.386		0.326	0.22
		0.216	0.133		0.138	0.112
		0.122	0.268		0.489	0.07
		0.314	0.151		0.448	0.221
			0.21		0.271	0.11
			0.216		0.428	0.411
			0.19		0.18	0.158
			0.338		0.426	0.502
			0.21			0.197
			0.244
			0.296
			0.315

## Sheet: Fig. 2d
CD9 smFISH	CD9 smFISH + Puromycin
0.13	0.202
0.168	0.158
0.152	0.162
0.15	0.223
0.142	0.179
0.186	0.199
0.147	0.161
0.121	0.164
0.146	0.145
0.117	0.155
0.141	0.194
0.125	0.229
0.109	0.154
0.084	0.164
0.118	0.172
0.096	0.139
0.118	0.171
0.126	0.133
0.089
