# Supplementary material for: Secretome translation shaped by lysosomes and lunapark-marked ER junctions
Source: Nature. 2025 Nov 5;649(8095):227–36. doi: 10.1038/s41586-025-09718-0 (PMC12727531; doi:10.1038/s41586-025-09718-0)
Supplement: Supplementary file 15 — Source Data Fig. 3 [file 41586_2025_9718_MOESM15_ESM.xlsx]

## Sheet: Fig. 3c
SUNTAG (-)	SUNTAG (+)
53.46	80
58.68	92.31
64.29	75
42.86	80
47.73	100
40.95	73.91
46.55	71.43
69.03	100
52.85	100
51.61	71.05
36	56.25
55.76	73.68
53.7	84.13
45.08	67.61

## Sheet: Fig. 3e
Control	Puromycin	CLIMP63 KD	LNPK KD
0.98374	0	1	0.189189
0.718365	0.176692	1	0.571429
0.92823	0.229682	1	0.28866
0.944904	0.285714	0.928571	0.592593
0.74866	0.25	0.6875	0
0.75132	0.444444	1	0.142857
0.755252	0.133333	0.726027	0.425926
0.890086	0.307692	1	0.484848
0.872861	0.053719	0.833333	0.617021
0.904535	0.362319	0.933333	0.25
0.945055	0.37037	1	0.714286
0.935484	0.21659	0.951456	0.130435
0.959259	0.247706	0.826087	0.75
0.862847	0.0972222	0.865854
0.93662	0.12426
0.71234	0.155844
0.807571	0.143885
	0.0857143
	0.195804

## Sheet: Fig. 3f
Control Whole Cell	LNPK KO Whole Cell		Control Mem	LNPK KO Mem
1.03873	0.960444		0.833116	0.498696
1.00429	0.976065		1.1513	0.535854
0.956981	0.978616		1.01558	0.65339
