# Supplementary material for: Secretome translation shaped by lysosomes and lunapark-marked ER junctions
Source: Nature. 2025 Nov 5;649(8095):227–36. doi: 10.1038/s41586-025-09718-0 (PMC12727531; doi:10.1038/s41586-025-09718-0)
Supplement: Supplementary file 16 — Source Data Fig. 4 [file 41586_2025_9718_MOESM16_ESM.xlsx]

## Sheet: Fig. 4c
EEA1 + LNPK	LAMP1 + LNPK	TOMM20 + LNPK	LAMP1 + REEP5
0.159574	14.4848	2.55319	2.65693
0.758065	9.30303	2.73333	2.39207
1.21839	11.9429	2.73171	2.71348
0.855422	7.84375	3.63889	2.97248
0.388889	8.61538	3.54054	2.12757
0.716667	9.58823	4.25	2.49275
0.84	8.94737	2.77778	2.82645
3.2807	8.06061	3.79546	2.51938
1.35849	12.9697	3.49275	2.26957
0.761194	8.45714	3.48148	2.88312
			2.96842
			3.02454
			2.40704
			2.77215
			3.70732
			2.44944
			1.66389
			2.13043
			3.36842
			3.36667
			2.04377
			2.74167
			3.42424
			3.54321
			2.53886
			3.77193
			3.625
			3.14141
			2.62329
			3.19118
			3.41539
			2.63542
			3.03086
			3.04286
			3.02041
			2.75862
			2.70454
			2.74657
			3.81609
			2.93023
			3.07907
			2.44886
			2.25352
			2.31304
			1.93701
			1.59712
			1.33566
			1.14789

## Sheet: Fig. 4f
	Control			LNPK KO
Time (sec)	Mean	SD	N	Mean	SD	N
0	0	0.194272	155	0	0.168127	199
1.96678	0.134175	0.214764	155	0.0507397	0.182905	199
3.93356	0.336885	0.211784	155	0.0854874	0.206	199
5.90033	0.446042	0.213044	155	0.112648	0.226105	199
7.86711	0.50106	0.215834	155	0.137046	0.22439	199
9.83389	0.606587	0.225252	155	0.199774	0.222784	199
11.8007	0.771455	0.220131	155	0.253875	0.243193	199
13.7674	0.904315	0.224654	155	0.320421	0.236483	199
15.7342	0.888021	0.234983	155	0.389272	0.233899	199
17.701	0.876423	0.23679	155	0.423634	0.240506	199
19.6678	0.877208	0.256813	155	0.434966	0.23433	199
21.6346	0.867888	0.243608	155	0.45058	0.226378	199
23.6013	0.854939	0.244808	155	0.477982	0.227928	199
25.5681	0.847332	0.246345	155	0.507728	0.22884	199
27.5349	0.849878	0.234557	155	0.529955	0.228533	199
29.5017	0.880143	0.244297	155	0.557552	0.231123	199
31.4684	0.906761	0.23277	155	0.581104	0.233955	199
33.4352	0.928726	0.24246	155	0.605875	0.225993	199
35.402	0.94838	0.254594	155	0.632861	0.228522	199
37.3688	0.943283	0.255521	155	0.657322	0.229	199
39.3356	0.950159	0.255106	155	0.681653	0.238791	199
41.3023	0.950523	0.250382	155	0.704231	0.233933	199
43.2691	0.951058	0.243926	155	0.727814	0.240062	199
45.2359	0.960105	0.2474	155	0.749654	0.243574	199
47.2027	0.953709	0.255813	155	0.765948	0.220345	199
49.1694	0.951164	0.240613	155	0.780038	0.227715	199
51.1362	0.935386	0.237612	155	0.795259	0.236497	199
53.103	0.895526	0.252472	155	0.80762	0.238427	199
55.0698	0.868323	0.23728	155	0.818468	0.228927	199
57.0366	0.842936	0.252129	155	0.813745	0.235211	199
59.0033	0.844195	0.251587	155	0.804137	0.238053	199
60.9701	0.85379	0.245992	155	0.810699	0.231798	199
62.9369	0.870721	0.250621	155	0.816474	0.238695	199
64.9037	0.87865	0.243467	155	0.823945	0.245663	199
66.8704	0.887809	0.24348	155	0.839243	0.247295	199
68.8372	0.893377	0.242624	155	0.854003	0.249819	199
70.804	0.898801	0.24932	155	0.863914	0.234522	199
72.7708	0.911857	0.246485	155	0.877186	0.245059	199
74.7376	0.922987	0.252009	155	0.883842	0.23434	199
76.7043	0.93343	0.256535	155	0.884878	0.241906	199
78.6711	0.938994	0.246952	155	0.886733	0.237826	199
80.6379	0.946527	0.242829	155	0.889497	0.24693	199
82.6047	0.948267	0.248075	155	0.892407	0.246193	199
84.5714	0.950741	0.248556	155	0.895884	0.248029	199
86.5382	0.956551	0.245638	155	0.896386	0.248408	199
88.505	0.967731	0.240365	155	0.899546	0.242446	199
90.4718	0.972519	0.235401	155	0.898765	0.242072	199
92.4386	0.975807	0.254271	155	0.894573	0.24175	199
94.4053	0.978144	0.25109	155	0.893595	0.238144	199
96.3721	0.981138	0.24278	155	0.891378	0.236771	199
98.3389	0.987889	0.252177	155	0.889924	0.244926	199
100.306	0.992253	0.254888	155	0.886984	0.235005	199
102.272	0.994482	0.259137	155	0.885553	0.237365	199
104.239	1	0.259399	155	0.881387	0.237678	199
106.206	0.990191	0.246894	155	0.876409	0.235885	199
108.173	0.991117	0.245934	155	0.873458	0.238172	199
110.14	0.989024	0.254653	155	0.864124	0.251868	199
112.106	0.978655	0.250166	155	0.866556	0.242028	199
114.073	0.973552	0.248381	155	0.868703	0.249146	199
116.04	0.971221	0.244283	155	0.868928	0.251845	199
118.007	0.965025	0.249338	155	0.871999	0.251634	199
119.973	0.947599	0.245316	155	0.875926	0.252553	199
121.94	0.936521	0.257805	155	0.876622	0.249145	199
123.907	0.922474	0.257214	155	0.878498	0.24908	199
125.874	0.910033	0.261265	155	0.881612	0.253754	199
127.841	0.89828	0.269619	155	0.881513	0.253676	199
129.807	0.890282	0.269826	155	0.88281	0.252138	199
131.774	0.878778	0.263422	155	0.887472	0.257166	199
133.741	0.868451	0.260378	155	0.894046	0.258272	199
135.708	0.864808	0.261915	155	0.899741	0.256152	199
137.674	0.85829	0.264996	155	0.902185	0.262466	199
139.641	0.852412	0.259458	150	0.902401	0.251195	196
141.608	0.846781	0.259072	148	0.902517	0.253888	195
143.575	0.836718	0.253498	145	0.911899	0.248899	191
145.542	0.819534	0.262084	144	0.926187	0.252609	191
147.508	0.808566	0.266612	143	0.937386	0.256478	188
149.475	0.80189	0.255935	142	0.948318	0.245766	185
151.442	0.796344	0.250426	139	0.956597	0.241418	183

## Sheet: Fig. 4 h
	Control			LNPK KD
Distance from Lysosome (um)	Mean	SD	N	Mean	SD	N
0.75	1.89695	2.41003	6166	0.902679	2.07611	14161
1.25	1.74655	2.30908	7225	1.0852	2.13267	14718
1.75	1.55694	2.18484	4382	0.980151	1.91562	7207
2.25	1.1335	1.84082	2518	0.925826	1.74647	2929
2.75	0.942487	1.72201	1658	1.0759	1.75195	1243
3.25	0.91332	1.69166	1190	1.1481	1.85522	625
3.75	1.10556	1.86167	819	1.15903	1.84201	495
4.25	1	1.78072	583	1	1.65975	297
