# Supplementary material for: Secretome translation shaped by lysosomes and lunapark-marked ER junctions
Source: Nature. 2025 Nov 5;649(8095):227–36. doi: 10.1038/s41586-025-09718-0 (PMC12727531; doi:10.1038/s41586-025-09718-0)
Supplement: Supplementary file 17 — Source Data Fig. 5 [file 41586_2025_9718_MOESM17_ESM.xlsx]

## Sheet: Fig. 5a
Control	CQ	Lysosomal Protease Inhibitors	Amino Acid Starvation
0.98374	0.875	0.534884	0.75
0.718365	0.571429	0.40678	0.461538
0.92823	0.794872	0.421053	0.5
0.944904	0.301471	0.160221	0.719101
0.74866	0.666667	0.428571	0.75
0.75132	0.663462	0.117647	0.416667
0.755252	0.588235	0.146341	0.504274
0.890086	0.623762	0	0.5
0.872861	0.676375	0.232143	0.7
0.904535	0.785714	0.285714	0.5
0.945055	0.508475	0.216981	0.435897
0.935484	0.538462	0.625	0.833333
0.959259	0.842857	0.222222	0.448276
0.862847	0.686275	0.432432	0.575
0.93662	0.493506	0.541667	0.6875
0.71234	0.653465	0.255708
0.807571

## Sheet: Fig. 5b
	Control			LNPK KD			CrPV IRES			AA-
Distance from Lysosome (um)	Mean	SD	N	Mean	SD	N	Mean	SD	N	Mean	SD	N
0.75	1.7158	2.38593	6166	0.7788	3.28546	14161	0.9653	2.26771	1008	3.9314	6.97417	2447
1.25	1.5798	2.28599	7225	0.9363	3.37496	14718	1.0736	1.95966	363	2.814	5.97355	2153
1.75	1.4083	2.163	4382	0.8457	3.03149	7207	0.7984	1.96854	208	2.5664	5.51041	1393
2.25	1.0253	1.82242	2518	0.7988	2.76381	2929	0.7386	2.74758	163	2.1746	5.01906	1199
2.75	0.8525	1.70479	1658	0.9283	2.77247	1243	0.8559	1.87323	125	1.6113	4.07027	889
3.25	0.8261	1.67474	1190	0.9906	2.9359	625	0.867	2.20386	104	1.601	4.05096	853
3.75	1	1.84305	819	1	2.91499	495	1	2.22106	119	1	2.86357	689

## Sheet: Fig. 5c
Control KD - CrPV	LNPK KD - CrPV	LNPK KD	Control	LNPK KD + ISRIB
0.363636	0.54878	0.0596026	0.40933	0.347826
0.72973	0.105263	0.170732	0.450777	0.314286
0.315789	0.288889	0.356352	0.485405	0.589744
0.37037	0.414729	0.382008	0.229995	0.142857
0.589189	0.141176	0.00986278	0.433854	0.5
0.529412	0.486111	0.351254	0.623278	0.531915
0.454545	0.148148	0.22119	0.491138	0.514851
0.428571	0.18018	0.246059	0.511247	0.450704
0.595238	0.449275	0.313869	0.355082	0.455696
0.205882	0.195652	0.0409982	0.21303	0.342857
0.480769	0.52381	0.223301	0.2	0.724138
0.583333	0.526316	0.588173	0.271868	0.39265
0.181818	0.297619	0.741505	0.494932	0.551724
0.220339	0.130435	0.406524	0.493289	0.571429
0.565217	0.236364	0.648314	0.337154	0.585366
0.343284	0.65	0.436846	0.604449	0.333333
0.544118	0.397516	0.309973	0.367876	0.333333
0.365854	0.313725	0.235092	0.411824	0.333333
0.722222	0.592593	0.29771	0.59646	0.444444
0.190476	0.241071	0.142466	0.412585	0.4
0.62963	0.398467	0.0720648		0.703704
0.685714	0.597561	0.376181		0.254902
0.564103	0.42268	0.581699		0.375
0.081081	0.30303	0.447059		0.5
0.333333	0.190476	0.167702
0.37788	0.425532	0.217707
0.105263	0.27907	0.384906
0.392593	0.591837	0.410546
0.446429	0.465116	0.0799273
0.344828	0.301075	0.182417
0.534314	0.703704	0.182323
0.07619	0.677966	0.192229
0.737226	0.567164	0.107101
0.333333	0.313725	0.137168
		0.172542
		0.333333
		0.274764
		0.625397

## Sheet: Fig. 5d
Control	Rapamycin	Torin-1	LNPK KD	Thapsigargin	Thaps + ISRIB	Amino Acid Starvation	AA- + ISRIB
0.98374	0.702703	0.923077	0.189189	0.8	1	0.75	1
0.718365	0.72549	0.707317	0.571429	0.422833	0.916667	0.461538	0.75
0.92823	0.861111	0.717949	0.28866	0.454545	0.862069	0.5	0.4
0.944904	0.948718	0.715686	0.592593	0.571429	0.897959	0.719101	0.769231
0.74866	0.578947	0.929825	0	0.372093	0.883721	0.75	0.689189
0.75132	0.758621	0.733051	0.142857	0.607843	0.827586	0.416667	0.686275
0.755252	0.7	0.833333	0.425926	0.466667	1	0.504274	0.923077
0.890086	1	0.79661	0.484848	0.482759	0.844156	0.5	0.738095
0.872861	0.672566	0.55	0.617021	0.6	1	0.7	0.909091
0.904535	0.916667	0.75	0.25	0.405941	0.842105	0.5	0.909091
0.945055	0.779923	0.944444	0.714286	0.363636	0.884615	0.435897	0.809524
0.935484	0.627119	0.777778	0.130435	0.466667	0.787879	0.833333	0.692308
0.959259	0.745763	0.829268	0.75	0.533333	0.828571	0.448276	0.833333
0.862847	0.69697	0.45122		0.545455	0.928571	0.575	0.772727
0.93662	0.568182	0.690909		0.464286	0.75	0.6875	0.894737
0.71234	0.866667	0.571429		0.390805	0.571429		0.815789
0.807571		0.878788		0.5625	1		0.76087
				0.688312	1		0.666667
				0.494624	0.9		0.681818
				0.529412	0.888889		0.588235
					1		0.846154
					0.6		0.833333
					0.928571		0.763158
					0.5		0.76
					0.833333		0.916667
					0.916667		0.9375
					0.9375		1
					0.68		0.875
					1		0.5
					1		0.777778
					0.714286		0.875
					0.75		0.821429
							0.8125
							0.9
							1
							0.8

## Sheet: Fig. 5f
eIF2S1-Control	eIF2S1-KO	p-eIF2S1-Control	p-eIF2S1-KO
0.951266	0.822785	0.95362	1.01111
1.03861	0.781646	1.10551	1.06129
1.12405	0.675316	0.928322	1.19395
0.783544	0.73481	0.946935	1.22789
1.10127	0.968354	1.0654	0.997223

## Sheet: Fig. 5g
Control - peIF2/eIF2	LNPK KO-peIF2/eIF2
0.585166	0.80393
0.631924	1.48095
0.343652	1.23904
0.689483	0.9105
0.651717	0.879345

## Sheet: Fig. 5i
	Control		LNPK KD			LNPK KD + ISRIB			Control + ISRIB
Time	Normalized Intensity	S.E.M	Normalized Intensity	S.E.M	Time	Normalized Intensity	S.E.M	Time	Normalized Intensity	S.E.M
0	1	0.0521109	1	0.0572434	0	1	0.0572853	0	1	0
5.042	1.03086	0.0584828	0.998596	0.0620013	10.052	0.999618	0.0493674	9.363	0.995972	0.012653
10.045	1.0593	0.0596428	0.997532	0.0627253	20.048	0.441207	0.0376617	18.727	0.456801	0.0233967
17.564	0.415035	0.0285215	0.235929	0.0196971	30.048	0.505781	0.0384207	28.09	0.522398	0.0370233
22.487	0.470214	0.0249208	0.253529	0.0187536	38.161	0.551579	0.030964	37.453	0.566224	0.036035
27.484	0.522712	0.0306914	0.291676	0.0184426	48.082	0.589462	0.0393179	46.816	0.635132	0.026511
32.477	0.527898	0.0292497	0.320919	0.0218581	58.082	0.610053	0.0403753	56.179	0.669715	0.0245157
37.489	0.567958	0.030384	0.327871	0.0176344	68.072	0.63192	0.0407432	65.542	0.698713	0.0289357
42.475	0.579811	0.0281004	0.337327	0.0199112	78.086	0.664731	0.0427823	74.905	0.720086	0.0187767
47.481	0.626664	0.0319595	0.355845	0.0195927	88.072	0.696575	0.039902	84.268	0.726942	0.018125
52.487	0.621195	0.0302919	0.386346	0.0286625	98.076	0.692774	0.0435001	93.631	0.738515	0.021781
57.489	0.655817	0.0305984	0.437804	0.022768	108.076	0.66699	0.0411453	102.994	0.769887	0.0155523
62.485	0.673929	0.0321432	0.419091	0.023912	118.076	0.714257	0.0434687	112.357	0.799969	0.018125
67.488	0.688676	0.0333684	0.391035	0.0277665	128.076	0.727936	0.0445975	121.72	0.806024	0.0131343
72.48	0.736982	0.0385565	0.415824	0.0201633	138.076	0.721714	0.0482264	131.084	0.833434	0.00930133
77.48	0.722143	0.03512	0.448052	0.028564	148.116	0.743242	0.0501939	140.447	0.81942	0.0152993
82.485	0.742433	0.0391252	0.408591	0.017472	158.084	0.768328	0.0448921	149.81	0.821874	0.017384
87.493	0.768383	0.0379009	0.453022	0.0228781	168.153	0.793251	0.0486131	159.173	0.812025	0.0277177
92.483	0.812276	0.041221	0.480523	0.03292	178.074	0.752666	0.0397115	168.536	0.80435	0.032743
97.485	0.796871	0.0418965	0.439841	0.0349702	188.117	0.734221	0.0416001	177.899	0.79876	0.0332517
102.491	0.802275	0.041314	0.498796	0.0345498	198.095	0.743871	0.0370396	187.262	0.851648	0.0337647
107.474	0.78612	0.0362253	0.448436	0.0308727	208.083	0.777329	0.043169	196.625	0.87388	0.0335593
112.483	0.81656	0.0415644	0.437812	0.0242367	218.083	0.758103	0.0428719	205.988	0.849021	0.0426527
117.481	0.818332	0.0416896	0.41753	0.0256443	228.083	0.787634	0.0388111	215.351	0.916392	0.032926
122.481	0.837902	0.0500214	0.438097	0.0255204	238.107	0.79597	0.0406454	224.714	0.899027	0.0188397
127.474	0.812561	0.0405136	0.434429	0.0336177	248.059	0.767357	0.0405747	234.077	0.888229	0.0497833
132.499	0.817651	0.0440683	0.462386	0.0276449	258.077	0.768935	0.0386851	243.441	0.900519	0.0464353
137.475	0.829168	0.0487783	0.467602	0.0381488	268.077	0.768857	0.0413929	252.804	0.898763	0.0274943
142.481	0.840412	0.0469888	0.465029	0.0280741	278.117	0.758244	0.0409441	262.167	0.90648	0.0259643
147.537	0.8239	0.0473867	0.468083	0.0352088	288.093	0.75378	0.0420648	271.53	0.950492	0.0251757
152.529	0.877272	0.0525164	0.528314	0.0448969	298.114	0.786574	0.0410305	280.893	0.925602	0.03527
157.542	0.881696	0.053708	0.436983	0.0365002	308.069	0.779106	0.0458709	290.256	0.957423	0.0351637
162.508	0.86656	0.0509348	0.479651	0.0311551	318.077	0.798751	0.0432579	299.619	1.00214	0.0433657
167.537	0.93532	0.0591714	0.490407	0.0303238				308.982	0.992182	0.063295
172.53	0.840118	0.0551375	0.561101	0.0496284				318.345	0.984446	0.0674383
177.526	0.899981	0.0566072	0.512892	0.044477				327.708	0.956493	0.0596823
182.558	0.809099	0.0513175	0.538829	0.0445585				337.071	0.989496	0.0370463
187.526	0.855397	0.0574218	0.53562	0.0367262				346.434	0.966376	0.0375771
192.516	0.870252	0.058903	0.515443	0.036549				355.797	0.92624	0.0692903
197.535	0.905666	0.0682325	0.561375	0.0436543
202.487	0.90041	0.0657306	0.525311	0.0390482
207.524	0.876762	0.0596772	0.490711	0.0323195
212.546	0.900125	0.0652453	0.496367	0.0351325
217.542	0.885475	0.0577221	0.475595	0.0337471
222.52	0.900147	0.0683234	0.446977	0.028989
227.514	0.86334	0.0538898	0.477612	0.0231514
232.524	0.885171	0.0618455	0.448236	0.0313623
237.568	0.901605	0.0645705	0.467606	0.0356531
242.495	0.944318	0.0668568	0.450428	0.0437268
247.51	0.898125	0.0609816	0.439082	0.0521361
252.516	0.90862	0.0667717	0.420186	0.0460071
257.518	0.940468	0.0703955	0.460548	0.0429884
262.504	0.945752	0.0705715	0.490586	0.0478449
267.497	0.944371	0.0656902	0.431964	0.0387414
272.5	0.922239	0.0647602	0.49447	0.0683461
277.506	1.0026	0.0699448	0.433051	0.0627192
282.494	0.964044	0.0679607	0.524043	0.0799476
287.506	0.927681	0.0697351	0.484454	0.0764117
292.503	0.95626	0.0683758	0.429619	0.0691622
297.504	0.990391	0.0770769	0.460539	0.0754779
302.591	0.945406	0.0785472	0.424457	0.0561633
307.483	0.913816	0.064201	0.424978	0.0785408
312.522	0.95448	0.0650872	0.495393	0.0804189
317.474	0.960183	0.0726321	0.453146	0.0862222
