# Supplementary material for: Secretome translation shaped by lysosomes and lunapark-marked ER junctions
Source: Nature. 2025 Nov 5;649(8095):227–36. doi: 10.1038/s41586-025-09718-0 (PMC12727531; doi:10.1038/s41586-025-09718-0)
Supplement: Supplementary file 18 — Source Data Extended Data Fig. 1 [file 41586_2025_9718_MOESM18_ESM.xlsx]

## Sheet: Extended Fig. 1b
Tau (sec)	Puromycin	Control	Fit Puromycin	Fit Control
1	0.0546896	0.00913576	0.0561821	0.00947868
2	0.0912671	0.0138865	0.0896777	0.0135047
3	0.124472	0.0177959	0.123173	0.0175307
4	0.155273	0.0212526	0.156669	0.0215567
5	0.184289	0.0243337	0.190165	0.0255826
6	0.211983	0.0272161	0.22366	0.0296086
7	0.238372	0.029911	0.257156	0.0336346
8	0.262969	0.0325447	0.290652	0.0376606
9	0.285237	0.0348835	0.324148	0.0416866

## Sheet: Extended Fig. 1c
Time (sec)	MSD (um^2)	Linear Fit
1	0.0148616	0.0151
2	0.0204739	0.02
3	0.0246608	0.0249
4	0.0277767	0.0298
5	0.0300838	0.0347
6	0.0315268	0.0396
7	0.0324538	0.0445
8	0.0323414	0.0494
9	0.0317942	0.0543
10	0.0301568	0.0592
11	0.0332783	0.0641
12	0.0361407	0.069
13	0.0383892	0.0739
14	0.0403276	0.0788
15	0.04246	0.0837
16	0.0447927	0.0886
17	0.0469347	0.0935
18	0.050064	0.0984
19	0.0512896	0.1033
20	0.0532508	0.1082
21	0.0554845	0.1131
22	0.0573956	0.118
23	0.0605108	0.1229
24	0.0624947	0.1278
25	0.0625418	0.1327
26	0.0645217	0.1376
27	0.0674058	0.1425
28	0.0686961	0.1474
29	0.0702385	0.1523
30	0.0733967	0.1572
31	0.0742544	0.1621
32	0.0742809	0.167
33	0.0779242	0.1719
34	0.0770717	0.1768
35	0.0781205	0.1817
36	0.0797544	0.1866
37	0.0817206	0.1915
38	0.0862361	0.1964
39	0.087066	0.2013
40	0.0884868	0.2062
41	0.0891813	0.2111
42	0.0899452	0.216
43	0.0927189	0.2209
44	0.0928497	0.2258
45	0.095304	0.2307
46	0.0974508	0.2356
47	0.10028	0.2405
48	0.102316	0.2454
49	0.103705	0.2503
50	0.103404	0.2552
51	0.106505	0.2601
52	0.105749	0.265
53	0.107582	0.2699
54	0.108547	0.2748
55	0.105072	0.2797
56	0.108745	0.2846
57	0.111592	0.2895
58	0.112598	0.2944
59	0.117451	0.2993
60	0.117329	0.3042

## Sheet: Extended Fig. 1f
Time (sec)	SUNTAG+	Linear Fit
0.1	0.00264876	0.00264714
0.2	0.00343504	0.00343828
0.3	0.00423104	0.00422942
0.4	0.0050335	0.00502056
0.5	0.00574588	0.0058117
0.6	0.00638821	0.00660284
0.7	0.00700783	0.00739398
0.8	0.00767321	0.00818512
0.9	0.00824456	0.00897626
1	0.00879759	0.0097674
1.1	0.00940571	0.0105585
1.2	0.0100006	0.0113497
1.3	0.0106439	0.0121408
1.4	0.0112672	0.012932
1.5	0.0119351	0.0137231
1.6	0.0125817	0.0145142
1.7	0.013145	0.0153054
1.8	0.0137294	0.0160965
1.9	0.0143153	0.0168877

## Sheet: Extended Fig. 1e
LNPK KD	Normal	CLIMP 63 KD
0.0596026	0.40933	0.257333
0.170732	0.450777	0.422418
0.356352	0.485405	0.46204
0.382008	0.229995	0.694118
0.00986278	0.433854	0.652878
0.351254	0.623278	0.743527
0.22119	0.491138	0.64723
0.246059	0.511247	0.434834
0.313869	0.355082	0.587983
0.0409982	0.21303	0.46053
0.223301	0.2	0.567273
0.588173	0.271868	0.686994
0.741505	0.494932	0.491704
0.406524	0.493289	0.440743
0.648314	0.337154	0.284544
0.436846	0.604449	0.219927
0.309973	0.367876	0.332962
0.235092	0.411824	0.59034
0.29771	0.59646	0.395166
0.142466	0.412585	0.247826
0.0720648		0.31323
0.376181		0.346801
0.581699		0.364641
0.447059		0.131783
0.167702		0.25
0.217707		0.367236
0.384906		0.337604
0.410546		0.0903824
0.0799273		0.182272
0.182417		0.471276
0.182323		0.608434
0.192229		0.115789
0.107101		0.217955
0.137168		0.27065
0.172542		0.216525
0.333333		0.580177
0.274764		0.103486
0.625397		0.431579
		0.200373

## Sheet: Extended Fig. 1g
SiT	SIT + Puromycin	Calreticulin	CD4	Actin	SUNTAG+ cytERM	SUNTAG- cytERM	Sec61b-SUNTAG	ER5	ER3	TOMM20
-2.31414	-1.01759	-2.23596	-2.2342	-1.34858	-2.21611	-1.32579	0.0113181	-0.899069	-1.45384	-2.29076
-1.32464	-1.15197	-2.0708	-0.915701	-1.39748	-1.83008	-1.10983	-0.196084	-2.46807	-1.20253	-1.81018
-1.61478	-1.75297	-2.25296	-1.1724	-1.70323	-2.67924	-0.511143	-0.420066	-2.41464	-1.79691	-0.429778
-1.65092	-0.61628	-1.74966	-2.22045	-1.66755	-1.82201	-1.00875	-0.934189	-2.25757	-1.71899	0.118476
-1.42158	-1.63194	-1.82173	-2.24692	-1.58734	-2.71467	-0.129486	-0.549913	-2.45762	-2.15959	-0.367012
-1.5813	-1.3823	-1.53943	-1.70002	-1.26122	-1.92781	-0.129004	-0.222028	-2.25958	-2.25751	-0.596765
-1.85494	-1.39512	-1.61459	-2.07081	-2.27052	-2.15492	-0.79986	-0.618886	-1.4826	-1.48226	-1.90989
-2.62154	-1.86075	-1.54276	-2.34211	-1.56891	-2.20022	-1.13544	-0.206982	-2.19755	-1.05545	-2.18078
-1.19238	-1.42374	-2.26117	-1.16386	-1.66386	-2.17822	-0.462525	-0.457838	-2.41781	-1.59137	-0.0213777
-1.69931	-1.98444	-2.55212	-2.29119	-2.04761	-2.01397	-0.474422	-1.06666	-1.66828	-2.11891	0.00312181
-1.18616	-0.944272	-2.14592	-1.93449	-1.50865	-2.23907	-1.11678	-0.455357	-1.19009	-1.57981	-0.193026
-1.71901	-1.10245	-2.49471	-2.30407	-1.74343	-2.21694	-1.05837	-1.34491	-2.50069	-1.13685	-0.0434006
-1.28602	-0.614937	-2.33038	-2.19141	-1.33584	-2.64619	-1.1319	-0.927354	-2.10803	-0.940872	-0.298142
-1.46067	-1.71327	-1.46861	-2.6708	-2.0586	-2.5049	-1.06232	-0.481277	-1.89038	-1.13496	-0.171559
-1.98232	-1.11412	-1.97018	-2.59943	-1.94066	-2.00667	-1.43642	-1.57209	-1.81441	-1.14039	-0.0429994
-1.99197	-0.755567	-1.87489	-2.07772	-1.53608	-2.41891	-1.24514	-1.68407	-2.18197	-1.26574	-0.453182
-1.17772	-0.724984	-1.97831	-2.02171	-1.99702	-2.11537	-1.12028	-1.21503	-1.73028	-2.08087	-0.486835
-1.32573	-1.15574	-1.92489	-2.29748	-1.62736	-2.1894	-1.10583	-0.22408	-1.42502	-0.943293	-0.317286
-1.64589	-0.672172	-1.50987	-2.19387	-1.95432	-2.05732	-0.783331	-0.77421	-2.05613	-1.29173	-0.00508458
-1.48156	-1.43711	-1.70063	-0.667624	-1.74481	-2.87223	-1.10644	-1.02534	-2.19835	-1.00366	-0.105374
-1.4647	-0.847875	-1.98867	-2.51742	-1.56098	-2.44479	-0.84325	-1.15694	-1.65049	-1.44628	-0.401512
-1.40428	-0.505877	-2.38464	-0.874116	-1.84521	-2.12109	-1.1218	-0.579522	-1.51351	-1.20142	-0.175432
-1.65406	-0.705884	-2.01191	-0.699075	-1.00754	-2.25902	-0.780306	-0.314905	-1.88484	-1.24603	-0.349564
-1.72607	-0.545941	-1.16125	-2.57246	-2.19869	-1.81658	-0.710814	-8.6196e-05	-1.70945	-2.02588	-1.68962
-2.09083	-1.22931	-1.48821	-0.96095	-1.63237	-1.90574	-1.20411	-0.87072	-1.95559	-1.90563	-0.631156
-1.96619	-0.822491	-1.25649	-1.05544	-2.21139	-1.60804	-1.08445	-2.15572	-1.11335	-0.94848	-1.77415
-1.67854	-0.62307	-1.65683	-1.19232	-1.56466	-1.91421	-0.301685	-0.357182	-2.29954	-1.1751	-1.4358
-1.56685	-1.58263	-1.83566	-1.76851	-1.53514	-2.50654	-0.987331	-1.17585	-1.82853	-1.11323	-2.02122
-2.0283	-0.90182	-1.61962	-1.04251	-1.32599	-1.49592	-1.06749	-2.08381	-1.87933	-0.845614	-0.0396602
-2.48216	-1.11445	-2.14416	-2.41071	-1.37444	-1.70087	-1.06332	-0.631298	-2.28417	-1.36228	-0.269145
-1.52704	-1.04464	-1.82016	-2.24954	-2.2507	-2.09576	-1.08364	-0.722427	-1.95333	-1.20327	-0.104232
-1.61901	-0.670868	-1.90907	-2.32624	-1.51147	-2.42811	-0.851212	-0.699883	-1.59716	-2.14097	-1.71619
-1.91538	-1.37465	-1.98344	-1.12994	-1.25877	-2.55295	-1.09459	-0.784308	-1.34315	-0.809444	-2.46342
-1.33486	-0.697977	-1.71746	-0.968515	-1.54665	-2.1205	-1.37994	-0.636823	-0.877676	-1.60818	-2.05679
-1.91879	-0.919854	-2.27235	-1.04745	-1.14866	-2.50882	-1.28829	-1.21257	-1.94466	-1.82541	-1.06293
-1.26955	-1.08377	-1.944	-1.8389	-1.0735	-2.19728	-1.08636	-0.221504	-1.89935	-1.17597	-0.081209
-1.82448	-1.22804	-2.36455	-1.35847	-1.25861	-2.19791	-1.06198	-0.466797	-2.2486	-1.94352	-0.81105
-1.43953	-0.814042	-2.15034	-1.74393	-1.61831	-2.10685	-1.14627	-0.782192	-1.55096	-1.36109	-0.275016
-1.4044	-1.41573	-2.2164	-2.26392	-1.31986	-2.46994	-1.27175	-1.34888	-1.69483	-1.86914	-0.0910042
-1.50801	-0.914256	-2.37668	-1.1003	-1.30963	-2.32105	-1.1807	-1.09475	-1.99709	-1.79351	-1.07662
-1.43431	-1.06589	-2.82354	-0.789602	-1.1959	-1.76549	-0.636601	-0.166069	-2.25652	-1.26631	-0.352866
-1.34351	-1.57051	-1.94636	-0.723666	-1.17465	-2.35515	-0.743078	-0.584162	-2.30732	-1.21974	-0.256555
-2.09954	-0.978118	-1.98733	-0.765596	-1.4212	-1.98862	-0.838602	-0.92359	-2.13004	-1.1204	-0.236048
-1.59673	-2.05363	-1.8517	-1.30335	-1.21554	-1.51334	-0.435814	-1.86293	-2.95014	-1.30855	-0.242998
-1.58993	-1.87314	-1.94916	-0.904773	-1.08415	-1.40413	-1.04756	-1.13028	-2.11572	-1.13759	-0.663198
-1.18093	-1.51003	-2.32107	-2.51484	-1.7462	-2.12877	-1.08857	-0.486896	-2.33823	-1.68751	-0.18491
-1.09934	-1.47394	-2.57927	-2.00761	-1.26033	-1.70371	-1.19536	-1.14561	-2.02628	-1.73784	-1.78524
-1.40969	-1.30477	-1.99759	-1.01088	-1.8018	-1.89347	-1.16223	-0.706386	-2.46538	-1.78532	-0.606221
-1.54895	-1.07614	-1.83849	-0.813967	-2.15689	-1.3028	-1.18632	-1.21773	-2.07308	-1.08643	-0.73573
-2.5718	-0.938843	-1.93646	-1.35129	-1.08216	-1.27442	-0.769337	-1.34382	-1.77544	-1.01735	-1.55362
-1.57509	-0.22232	-1.73804	-1.25681	-1.00343	-2.49565	-0.948837	-1.10934	-1.95002	-2.26028	-2.04566
-1.5122	-1.0033	-2.61076	-0.904912	-1.02086	-2.89145	-1.05322	-1.00461	-1.34113	-1.23441	-0.400834
-2.08062	-0.849133	-1.87468	-1.10484	-1.19332	-2.17999	-1.0842	-0.163507	-1.14385	-1.11145	-1.18059
-2.03706	-0.717686	-2.18191	-1.05488	-1.34537	-2.13069	-0.836739	-0.778239	-1.7329	-1.1389	-0.772563
-1.74176	-0.820508	-2.04347	-2.07955	-1.29252	-2.13977	-1.06431	-0.544373	-1.7281	-1.64707	-0.853275
-1.80637	-0.79679	-1.54336	-1.88003	-1.82139	-1.88896	-0.847117	-1.17954	-1.89985	-0.949944	-0.113933
-2.49947	-1.03076	-1.32374	-0.798632	-1.9641	-1.01689	-0.842956	-1.16658	-0.950704	-1.38653	-1.62461
-1.33303	-0.554649	-2.20617	-0.769286	-1.0528	-1.92766	-1.20562	-0.976151	-1.63191	-1.01679	-0.133513
-1.87614	-1.51023	-2.11692	-0.832107	-1.06019	-1.61574	-0.972474	-0.475777	-1.42209	-1.8298	-0.0510407
-2.44588	-1.30496	-1.86687	-1.87672	-1.36387	-1.86983	-1.29437	-0.215835	-2.18177	-1.15008	-0.0650258
-1.28147	-1.7245	-2.13567	-1.02386	-1.43969	-1.62382	-0.364966	-1.36829	-2.09921	-1.48179	-0.846995
-1.55058	-0.830378	-2.23082	-1.88285	-1.9689	-1.65653	-1.32628	-0.923823	-2.05522	-1.21851	-0.855588
-2.3198	-1.17331	-2.19004	-1.23045	-1.30212	-2.12442	-1.13943	-1.29218	-2.09289	-2.13655	-0.42769
-1.45532	-1.16736	-2.3712	-1.29812	-1.76185	-2.34879	-1.02326	-0.171711	-1.52972	-1.40116	-1.12403
-1.29761	-1.39243	-1.97995	-0.867084	-1.36997	-1.6684	-1.1076	-1.33456	-1.78544	-1.58808	-1.50962
-1.89313	-1.4731	-2.29514	-0.868947	-1.24903	-1.97559	-0.601494	-0.58343	-1.4017	-1.88615	-1.37049
-1.70318	-0.73945	-1.73068	-1.99013	-1.30664	-2.33229	-0.42613	0.0513334	-1.32526	-2.64742	-1.80223
-1.42516	-1.63523	-2.28348	-2.37365	-1.60817	-2.0844	-0.942244	-0.558235	-1.6587	-2.83749	-2.13673
-1.41104	-1.15761	-1.4444	-2.12399	-1.82314	-2.32286	-0.220887	-0.872744	-1.6488	-1.58228	-1.21683
-1.62963	-1.8783	-2.46286	-1.96452	-1.59157	-1.90893	-0.669558	-0.29504	-2.13942	-1.87638	-0.175593
-1.30518	-0.679449	-1.69943	-0.930989	-1.05645	-2.26052	-0.846652	-1.38242	-2.6152	-2.01733	-0.661174
-1.8885	-1.11777	-2.42152	-1.25246	-1.20486	-2.34832	-0.316594	-0.588301	-1.90177	-1.86924	-0.198515
-1.42352	-1.68683	-2.22816	-0.707251	-1.4802		-0.313362	0.252846	-1.89001	-1.85101	-0.199111
-1.70287	-1.09367	-1.97934	-0.962575	-1.23469		-0.642044	-0.657404	-2.28255	-2.71502	-0.412779
-2.0036	-0.93372	-1.91393	-0.987988	-1.41085		-0.446882	-0.608846	-2.40233	-2.18756	-0.243222
-2.06203	-1.12151	-1.30442	-1.93237	-1.02944		-0.704292	-1.0816	-1.83749	-1.90977	-0.454213
-1.49129	-0.574531	-2.12971	-1.01142	-1.40643		-1.06261	-0.202781	-1.70926	-2.77411	-1.89153
-2.15416	-0.651152	-1.04149	-0.882896	-1.49265		-0.517466	-0.378402	-1.69441	-2.74962	-1.87475
-1.75952	-0.530529	-2.27003	-0.907861	-2.25712		-1.10329	-0.834683	-1.69643	-1.7129	-1.06724
-1.43859	-0.728473	-2.29093	-1.31075	-1.6999		-1.55503	-1.9525	-1.9782	-2.01703	-1.58124
-1.45646	-0.888024	-2.29932	-0.803578	-1.17083		-1.46513	-1.19013	-1.34182	-1.78434	-1.48484
-1.20611	-0.704941	-0.970858	-0.805282	-1.34081		-1.0409	-1.06618	-1.64797	-2.22243	-2.68467
-1.82045	-1.16423	-2.21187	-1.89971	-1.64725		-1.14386	-1.52552	-3.11294	-1.2924	-2.05694
-1.86416	-0.718786	-2.34931	-1.15437	-1.29945		-0.377184	-1.96794	-1.56044	-2.48442	0.0549963
-1.33954	-1.09663	-1.88222	-1.06422	-1.17536		-0.643514	-0.413172	-1.79051	-1.8716	-0.321706
-1.42822	-0.916769	-2.13707	-0.898908	-1.42572		-0.234393	-0.358564	-1.50681	-2.52708	-0.161507
-1.24842	-1.42108	-2.58084	-1.42254	-1.56878		-1.12924	-0.894561	-1.83405	-2.46349	-1.23328
-1.618	-0.922838	-1.99609	-1.37238	-1.35405		-0.208261	-0.414101	-1.97208	-1.549	-0.236296
-1.92576	-1.27766	-1.99725	-1.18586	-1.42757		-0.705071	-1.17612	-2.01776	-2.33596	-1.65669
-2.33919	-1.12903	-2.28849	-2.18129	-1.08824		-1.06059	-1.25891	-1.82965	-1.7425	-0.25376
-1.46066	-0.914603	-1.92656	-1.74549	-1.92934		-1.2637	-0.961395	-1.70396	-1.34168	-0.272445
-1.99468	-1.43448	-2.00946	-0.916206	-1.22956		-1.03685	-0.96545	-1.95762	-1.92222	-1.0531
-1.7482	-1.77203	-1.69697	-1.68513	-1.26529		-0.918871	-0.415124	-1.50142	-1.91321	-0.444998
-1.68358	-1.42563	-1.3287	-0.775935	-1.1319		-0.246375	-1.58509	-2.07201	-2.5492	-1.14533
-2.00784	-1.22113	-1.73108	-2.01816	-1.2244		-0.369736	-0.0476274	-2.03614	-1.91811	-0.267267
-1.98931	-1.36529	-1.02452	-1.38595	-1.59002		-0.604247	-0.712841	-1.40492	-2.06005	-1.39273
-1.47662	-0.918234	-1.80118	-1.8776	-1.39318		-0.948458	-0.98171	-1.99201	-1.12419	-1.83477
-1.18056	-1.31606	-1.9157	-1.71952	-1.28559		-1.07559	-0.835487	-1.10992	-1.48379	-1.84915
-1.45435	-1.23507	-1.78294	-2.81011	-1.2082		-0.886733	-1.75549	-1.5478	-1.08634	-1.47042
-1.41332	-0.474981	-2.32333	-2.03317	-1.50176		-0.295805	-0.497078	-2.00283	-1.22835	-0.602489
-1.95609	-1.08403		-2.32303			-0.866178	-0.247085	-1.40637	-1.55656	-0.450017
-1.84076	-1.00161		-2.3249			-0.546796	-0.496966	-1.50826	-1.1464	-2.12102
-2.22321	-1.14788		-2.20743			-0.77765	-0.607129	-1.82362	-0.962536	-0.351227
-1.42091	-2.02966		-1.67576			0.00268738	-1.11145	-2.10586	-1.1148	-0.710086
-1.55457	-1.21872		-1.89606			-0.956276	-0.708061	-1.47282	-1.15205	-1.06272
-1.63167	-0.967067		-2.17812			-1.09197	-0.278375	-1.97469	-1.94437	-0.623226
-1.46298	-1.17989		-1.33565			-1.23949	-0.724214	-2.32696	-0.771451	-1.32802
-1.2769	-1.29296		-1.61012			-0.914517	-0.468404	-1.7509	-1.24677	0.103092
-1.81163	-0.89046		-1.79841			-0.941975	-0.689532	-1.54157	-1.61969	0.0632224
-1.21767	-1.21817		-1.74068			-0.817237	-0.732554	-2.44786	-2.34176	-0.0599335
-1.45343	-0.805499		-2.30151			-1.28314	-0.41365	-2.5746	-0.800772	-0.0568415
-1.71655	-0.627365		-2.01569			-0.992381	-0.546285	-1.73886	-1.41655	-1.67113
-1.90743	-1.57477		-1.96478			-0.709698	-0.561882	-1.84262	-1.32665	-0.00121771
-2.09924	-1.10762		-2.06095			-1.27441	-0.383258	-2.21702	-2.10962	-0.804607
-1.43016	-1.42754		-1.43539			-1.20023	-0.864971	-1.58147	-0.988056	0.142401
-1.30294	-0.939991		-1.95319			-0.795213	-0.954611	-1.00771	-1.96457	-1.95613
-1.6583	-0.859646		-1.89619			-1.20803	-0.719439	-1.30762	-1.84787	-1.94038
-2.32073	-1.15528		-1.81199			-1.19851	-0.80079	-2.96195	-1.12318	-1.44124
-1.71945	-0.912875		-1.85874			-1.27406	-0.829407	-1.82545	-1.07496	-1.98594
-1.73021	-0.864095		-1.92371			-1.16343	-1.22399	-1.6593	-1.27852	-1.14019
-1.25637	-0.623084		-1.83983			-1.29955	-0.326221	-1.69584	-1.20313	-0.0886228
-1.61654	-0.506847		-1.73908			-1.1556	-0.600024	-1.30434	-1.81298	-0.321896
-3.30697	-0.788293		-1.83637			-0.856236	-1.07203	-1.63862	-0.883546	-0.36117
-1.38078	-0.862248		-1.99004			-0.972153	-0.825288	-1.78284	-1.41243	-0.859589
-1.37532	-0.408367		-1.89361			-0.932611	-1.16651	-1.64464	-1.36036	-0.0229652
-1.64993	-1.4261		-1.1145			-0.921511	-1.45603	-1.43992	-1.32853	-0.418746
-2.86959	-1.17136		-1.90487			-0.82912	-0.236643	-1.97567	-1.30627	-0.792378
-1.31907	-1.01154		-2.03504			-0.771958	0.113053	-1.76902	-0.860826	-0.357477
-2.03255	-0.539607		-2.01993			-1.16937	0.0543626	-2.16279	-1.93659	-0.27827
-1.46661	-1.55677		-2.11912			-0.946141	-1.58618	-1.59145	-1.5482	-0.702775
-1.95934	-1.29224		-2.17828			-1.11889	-0.363803	-1.30931	-1.53598	-1.65448
-1.40606	-0.651367		-1.88796			-0.858539	-1.59379	-2.17625	-1.26721	-0.427276
-1.38182	-1.22321		-1.78623			-0.832874	-0.789419	-2.09852	-2.17379	-1.4376
-1.63915	-0.798857		-1.80759			-1.1548	-0.954103	-1.84705	-1.39587	-1.1537
-1.74173	-1.6979		-2.04386			-1.06173	-0.543437	-1.36608	-1.72302	-1.16902
-1.33929	-0.686359		-1.80935			-1.20606	-0.280938	-2.03204	-1.89671	-0.412797
-2.17878	-0.994663		-1.4796			-0.988788	-1.00543	-2.40729	-1.22395	-0.52873
-2.28114	-0.824649		-2.15341			-1.25108	-0.913742	-2.04903	-0.831835	-0.304455
-2.34374	-0.707645		-1.24494			-1.10261	-0.802547	-1.91621	-0.875062	-0.419633
-2.53203	-0.958343		-1.28993			-0.799006	-0.0198738	-1.85324	-1.22111	-0.384578
-2.1518	-0.78533		-1.49909			-1.11797	-0.629502	-2.01606	-0.988211	-0.525416
-2.05175	-0.852375		-2.254			-0.971692	-0.155973	-1.20162	-1.40875	-0.491682
-1.88439	-0.955237		-2.30528			-1.03152	-1.50687	-2.09642	-1.3055	-0.13245
-2.40754	-0.89456		-2.31727			-0.495942	-1.52387	-1.71924	-1.1004	-0.0977861
-1.61152	-0.950906		-2.06615			-1.00874	-1.67415	-1.93003	-1.26735	-0.861302
-1.82255	-0.980132		-1.59388			-0.994239	-1.06829	-2.06708	-1.0998	-0.37249
-2.29968	-1.21986		-2.08111			-0.957027	-0.90874	-2.06687	-1.71212	-0.399124
-1.44219	-0.868225		-0.824852			-0.666566	-0.66163	-2.48197	-1.29121	-0.129595
-1.64566	-0.910399		-1.91168			-1.30434	-1.00439	-2.43037	-1.3725	-0.807989
-1.46653	-1.09402		-2.23657			-1.12293	-1.00861	-2.08094	-1.17045	-0.295676
-1.24167	-1.09044		-2.71453			-0.823066	-1.12635	-2.15445	-1.01058	-0.497929
-1.97499	-0.874716		-1.97896			-0.536228	-1.01939	-1.77384	-1.80145	-0.91423
-1.88878	-0.958659		-1.67228			-1.01587	-1.83166	-2.49513	-1.67438	-0.395399
-1.52474	-1.90413		-1.6228			-0.958677	0.0700214	-1.90046	-1.12255	-1.5099
-2.52095	-0.518954		-2.63356			-0.864221	0.262988	-2.10612	-1.64034	-0.300126
-1.83596	-0.622585		-1.99578			-1.14936	0.0395768	-2.26414	-1.19144	-1.07477
-1.49475	-0.954812		-1.32437			-1.16474	-0.663826	-1.95643	-1.47855	-0.35031
-1.83121	-0.671324		-1.28841			-1.25189	-0.226444	-1.64457	-2.46643	-0.80023
-1.18912	-0.594381		-1.1597			-1.10709	-1.17448	-1.77532	-1.96585	-0.384737
-1.36749	-1.86216		-1.12587			-0.981428	-0.418437	-1.16797	-0.517071	-0.400598
-1.68529	-0.755828		-1.12269			-1.11007	-0.0380536	-1.14016	-0.79712	-1.11201
-2.17514	-0.711503		-1.08056			-0.892137	-1.75685	-1.86218	-0.958306	-0.129273
-1.958	-0.727814		-1.53966			-0.879249	-0.694266	-1.37315	-1.21738	-0.0553416
-1.66825	-1.36402		-1.94645			-0.692333	-1.48907	-1.67277	-1.71445	0.105801
-1.19828	-0.715757		-2.23714			-0.915322	-1.44306	-1.49343	-1.5866	-0.885967
-1.83175	-1.28332		-2.44958			-0.944686	-1.09842	-1.30596	-1.07878	-0.961356
-1.82838	-1.13731		-1.62851			-0.884869	-1.21753	-1.63328	-1.73947	-2.74509
-1.39343	-0.531167		-2.08425			-0.578567	-1.5841	-1.66188	-1.15849	-0.068326
-2.90341	-1.05623		-1.21838			-0.919212	-0.903601	-2.12035	-1.54384	-0.274177
-1.8031	-1.23283		-1.13033			-1.0074	-1.09671	-2.02712	-1.90225	-0.378224
-2.65978	-1.1167		-1.64371			-0.67888	-0.515839	-1.75802	-1.74879	-0.0958507
-1.99031	-0.615601		-1.79689			-0.912238	-1.11184	-1.38879	-1.93056	-2.16235
-2.03079	-1.02502		-0.921622			-0.985068	-1.44991	-1.48925	-1.80207	-0.666878
-1.31044	-1.30903		-1.06065			-0.395818	-1.04684	-1.52557	-1.06444	-0.493135
-1.91618	-1.06696		-2.01102			-1.11078	-0.592518	-2.25999	-1.04562	-0.67216
-1.6914	-0.372916		-2.09442			-1.17207	0.471879	-2.49667	-1.1762	-0.297699
-1.60355	-0.970996		-1.63385			-1.03231	-0.904924	-2.04156	-1.38669	-0.286016
-1.89745	-1.14721		-1.36876			-0.785167	-1.01162	-2.38227	-1.19084	-1.07451
-1.42592	-0.854234		-1.27613			-1.09677	-0.402228	-1.37991	-1.29127	-0.168567
-2.04967	-1.29018		-2.18272			-0.801844	-0.255092	-1.26174	-1.00311	-0.763233
-1.28242	-0.911735		-2.05644			-0.571499	-0.316543	-1.74471	-1.97576	-0.840218
-1.82778	-0.700206		-2.23781			-0.655222	-0.845224	-1.58677	-1.50885	0.0463967
-1.62924	-0.523272		-2.25256			-1.17934	-0.536513	-2.30365	-1.8297	-1.16373
-1.71776	-0.60258		-2.295			-0.444956	-0.875851	-2.13832	-1.09614	-0.213935
-1.25903	-0.969723		-2.15568			-0.532406	-0.711595	-1.79012	-1.03836	-0.265438
-2.16813	-0.646895		-0.951963			-0.844427	-0.547239	-1.63743	-1.82176	-0.286807
-2.05816	-0.971469		-2.08341			-1.16159	-0.116706	-1.11684	-1.45019	-0.901103
-2.20423	-0.820614		-2.2883			-0.365322	-0.109518	-1.24511	-1.35597	-0.841735
-1.78163	-1.40574		-1.29475			-0.977834	-0.973996	-1.83953	-1.3268	-0.175634
-2.28761	-1.2068		-1.47558			-0.871471	-0.471598	-1.59755	-1.62693	0.0746412
-1.59702	-0.832505		-2.67287			-1.03781	-0.271107	-2.31429	-0.884935	-0.211207
-1.33128	-0.803005		-1.93914			-1.2168	-1.25901	-1.51356	-1.13522	-0.254868
-1.45606	-1.40189		-1.37459			-0.927092	-0.488994	-1.89825	-1.40399	-0.0970072
-1.78874	-1.25983		-1.11668			-1.17639	-1.32299	-1.66193	-1.26426	-1.70856
-1.58273	-0.696954		-1.49573			-1.04467	-0.155483	-1.37921	-1.47243	-1.86679
-2.43445	-0.815328		-1.5305			-1.20036	0.00101689	-1.55075	-1.03349	-0.256881
-1.7456	-0.940277		-1.57871			-1.14153	-0.813226	-1.61615	-1.48685	-0.0411442
-1.82864	-1.99647		-2.43326			-0.546022	-1.40489	-1.76672	-0.802254	-0.53262
-1.56948	-0.46907		-2.80319			-1.17087	-0.461389	-0.943574	-1.10702	-1.07567
-1.44897	-1.14332		-1.54334			-0.774686	-1.71211	-1.66877	-1.19989	-1.47903
-1.10711	-0.36419		-2.34089			-0.976973	-0.748122	-1.94455	-0.908542	-0.712188
-1.77847	-0.926489		-1.73466			-1.03113	-0.742297	-1.42802	-1.58264	-0.321037
-1.76368	-0.914861		-2.75388			-0.851786	-0.902121	-1.25076	-1.05816	-0.443628
-1.40642	-0.978043		-2.21437			-1.07617	-0.592467	-1.11904	-1.17363	-1.18413
-1.47618	-1.73539		-2.44713			-0.764121	-0.179119	-1.72389	-1.07831	-0.49127
-1.76944	-0.651624		-2.2647			-0.131486	-1.731	-1.17124	-1.65391	0.191621
-1.96279	-0.600134		-3.00775			-1.26358	-1.74115	-1.3018	-1.11864	-1.79743
-1.94039	-1.00065		-1.35553			-0.893439	-0.660335	-1.11014	-0.837415	0.184774
-1.68674	-0.852233		-2.07198			-1.11619	-0.768266	-1.0881	-1.37499	-2.20577
-1.6628	-1.00144		-2.71146			-1.01189	0.171962	-2.32662	-0.993687	-0.424598
-2.52222	-0.872538		-2.54846			-0.940795	-0.891482	-2.07679	-0.936837	-0.754864
-2.0578	-0.864877		-2.4285			-0.883055	-0.507236	-1.8153	-1.32158	-0.220302
-2.01398	-0.597285		-1.88874			-0.795112	-0.790178	-2.16012	-2.76337	-1.08069
-2.01796	-1.07196		-1.72533			-0.710903	-0.677305	-1.27089	-0.786392	-0.926895
-1.98203	-1.39128		-2.01674			-0.867133	-1.79654	-1.97179	-1.76638	-1.81052
-2.09717	-1.53728		-2.32716			-0.821528	0.467103	-0.967393	-2.06786	-0.0882279
-2.09693	-1.14246		-2.07995			-1.27106	-0.873656	-1.3275	-1.31766	-0.0516616
-1.96878	-1.56652		-1.97845			-1.23191	-1.67001	-1.08529	-2.10267	-0.623557
-2.41576	-1.17504		-1.62021			-1.03902	-1.74692	-1.46916	-1.31591	-0.21296
-2.1585	-0.929332		-2.52429			-1.24464	-1.15737	-1.11496	-1.24416	-0.177407
-1.47785	-0.864859		-2.02368			-1.31036	-1.03984	-2.04068	-1.08055	-0.434541
-1.82229	-1.51721		-1.44475			-0.791755	-1.33107	-1.15013	-1.56924	-0.78545
-1.79934	-0.8093		-1.92962			-1.12978	-0.684382	-1.22734	-0.969042	-1.39074
-2.07752	-1.25717		-2.17553			-1.01035	-0.685552	-1.75594	-1.06274	-0.356734
-2.19568	-0.609543		-1.46406			-1.44201	-1.32892	-1.54197	-1.51173	-0.635023
-1.2824	-1.22243		-2.61798			-1.12615	-1.18371	-1.71239	-0.781718	-0.440523
-1.81422	-0.780337		-2.41199			-1.02506	-1.26392	-1.2971	-1.32879	-1.62522
-1.83909	-0.981932		-1.58898			-1.14029	-0.264237	-1.09139	-0.841925	-2.04118
-2.05319	-1.56848		-1.8131			-1.32697	-0.806292	-2.01163	-1.36374	-1.79022
-2.10463	-0.871303		-2.14485			-1.07932	-0.939729	-3.01168	-1.37016	-1.95166
-2.31517	-0.897855		-2.78839			-1.27268	-0.223934	-1.19025	-1.07789	-1.51284
-2.40623	-1.08233		-1.74791			-1.18954	-0.366723	-1.59602	-0.976806	-0.486099
-3.05663	-0.729334		-1.90012			-1.13162	-1.25423	-1.89182	-0.994038	-2.36992
-1.98791	-1.3936		-1.68116			-1.22655	-0.278651	-1.03749	-1.16426
-1.93413	-0.900502		-2.149			-1.10966	-0.00853668	-2.41685	-0.959714
-2.13334	-1.81725		-2.22743			-1.10649	0.181108	-1.84379	-1.10165
-1.91587	-0.88166		-1.86245			-1.06642	0.197827	-2.13482	-1.5871
-2.10531	-0.563151		-1.26346			-0.941698	-1.56554	-1.15716	-0.926355
-1.67164	-0.980226		-0.877355			-1.13783	0.31392	-2.13466	-1.0103
-1.68817	-0.738502		-2.26522			-1.12731	-1.20227	-1.48308	-2.10677
-1.84887	-0.537369		-0.901321			-0.993654	0.0151287	-2.25077	-1.89535
-2.03632	-1.15766		-1.18766			-0.96172	-0.649938	-1.8713	-1.63967
-2.02924	-0.640911		-1.3353			-0.775084	-0.401681	-1.65716	-1.6713
-2.57761	-0.866462		-1.62067			-1.02368	-0.358219	-1.88969	-2.43227
-1.4816	-0.669719		-1.62679			-0.96307	-0.332839	-2.05445	-0.923414
-1.62542	-0.486128		-0.717071			-1.1373	-0.2738	-1.82064	-0.970271
-2.25343	-1.09107		-1.53959			-1.14725	0.175241	-1.77972	-2.2552
-2.0209	-1.24996		-1.26956			-1.06009	-0.330906	-1.69336	-1.13866
-1.88022	-0.913697		-1.93004			-1.24397	-0.295358	-1.94097	-1.16583
-2.43847	-1.97063		-0.961705			-1.08675	-1.57281	-1.11611	-1.16356
-1.94173	-0.608253		-1.50785			-1.03154	-0.853304	-1.66247	-1.28522
-1.24314	-1.14027					-0.884026	0.0264746	-1.39583	-1.01117
-2.42709	-1.2359					-0.751191	-1.29349	-1.99088	-1.33052
-2.09648	-1.03287					-1.00506	-0.418278	-2.03703	-1.58858
-2.26181	-0.956658					-0.69309	-0.3478	-1.85962	-0.937932
-2.01597	-0.533315					-0.689866	-0.476666	-0.784426	-1.06385
-1.53244	-0.836322					-1.25215	0.0796572	-2.08267	-0.834861
-1.82601	-1.01424					-1.28057	0.162447	-1.86228	-1.50541
-1.47909	-0.864815					-1.04691	-1.25515	-1.95386	-0.866922
-1.64393	-1.74321					-1.01503	0.165473	-1.68634	-0.91248
-1.47674	-0.909461					-1.07652	-0.404203	-1.6993	-1.76447
-1.38962	-1.10001					-1.22997	-0.610854	-1.77625	-1.2092
-1.82923	-1.07465					-0.577269	-0.859633	-2.44748	-1.45109
-1.45137	-1.10973					-0.98609	-0.977644	-2.0277	-1.02542
-1.95484	-0.913707					-0.542328	-0.655666	-1.61906	-1.22132
-2.20178	-0.860235					-0.479101	-1.00595	-1.72661	-0.932443
-3.06449	-1.16907					-1.05864	-1.39945	-1.91355	-2.03946
-1.52621	-0.868748					-1.09688	-1.39764	-2.27596	-0.986173
-2.02537	-1.01787					-0.363744	-1.71859	-1.91234	-1.71201
-2.13787	-1.26431					-0.37015	-0.677417	-1.5424	-1.17359
-2.28977	-1.53998					-1.18221	-0.585998	-1.88724	-1.32181
-1.82529	-1.08161					-0.657636	-0.503478	-2.18043	-1.54556
-1.8089	-1.21411					-0.514068	-1.25753	-1.53628	-2.02652
-1.48151	-1.09738					-1.1002	0.032353	-2.36061	-1.32816
-2.11951	-0.678397					-0.628738	-1.10746	-1.25744	-1.14582
-2.3071	-1.52827					-0.862419	-0.740521	-1.72843	-1.14266
-2.77026	-1.01563					-1.15571	0.197084	-1.86539	-1.76975
-2.06382	-0.979672					-0.44118	-1.11579	-2.45647	-1.93026
-1.37189	-1.0361					-0.486844	-1.06812	-1.91583	-0.986496
-1.87173	-0.601823					-0.616806	-0.664868	-1.05714	-1.19164
-1.51366	-0.942844					-0.350874	-0.300864	-1.36889	-1.29923
-2.12524	-0.487289					-1.13405	-0.522798	-1.06948	-1.22455
-1.63872	-1.04716					-1.28577	-0.951131	-1.1992	-1.90846
-1.92371	-1.00549					-0.337036	-0.701863	-1.57159	-1.69785
-2.06787	-1.21319					-0.538417	-0.96535	-0.808933	-1.45307
-1.76018	-0.896287					-0.320691	-1.12684	-1.19245	-0.873464
-1.89768	-0.570317					-0.908136	-0.522437	-1.21486	-1.14775
-1.64463	-0.688944					-0.462122	-0.433038	-1.24334	-1.79299
-1.66542	-0.813131					-1.08057	-0.0138243	-1.74247	-1.1459
-1.53312	-1.42978					-0.879052	-0.652758	-1.0094	-1.48417
-1.95795	-1.57232					-1.12366	-0.961563	-0.987506	-1.15616
-1.83289	-0.835134					-1.02376	-0.786486	-1.83698	-0.998514
-2.45089	-0.646785					-0.303889	-0.421208	-2.30205	-0.906358
-1.76958	-0.788911					-1.1034	-0.897391	-1.51213	-0.94659
-1.96693	-0.967485					-0.428039	-0.387391	-1.02405	-1.01742
-1.80589	-1.17883					-1.19722	-1.0928	-1.87332	-1.97469
-2.17642	-0.878861					-0.435553	-0.376234	-1.43786	-1.20239
-1.75325	-0.83					-0.657158	-0.885597	-1.56759	-1.43256
-1.85044	-1.22503					-0.641059	-1.23371	-1.10797	-1.43885
-1.67554	-0.834351					-1.07519	-0.709419	-1.51759	-2.20876
-1.93257	-1.00533					-1.06674	-1.01983	-1.03443	-1.45421
-1.56144	-0.949577					-0.53201	-1.13557	-0.724389	-2.11537
-1.57175	-1.28675					-1.07727	-0.648086	-1.23292	-1.97599
-1.19149	-0.697885					-0.899887	-0.369377	-1.49947	-1.98233
-1.72957	-1.07075					-1.05765	-0.897924	-1.71705	-2.44503
-1.53421	-0.937068					-0.378123	-0.0928297	-1.46654	-2.02283
-2.00872	-0.463554					-1.03921	-0.81993	-2.27049	-2.16168
-1.53691	-1.20352					-1.08622	-0.706999	-2.27646	-2.50309
-2.12221	-0.800235					-1.08133	-0.853242	-2.1761	-2.11307
-2.10996	-1.087					-0.503646	-1.32318	-1.96767	-2.0986
-1.78947	-0.996326					-1.11212	-0.852615	-1.3176	-1.40438
-1.40482	-0.871772					-0.955618	-0.74825	-1.92113	-1.81655
-1.43399	-0.266387					-0.611924	-0.876443	-1.24146	-1.78175
-1.32533	-0.710428					-0.87574	-1.41435	-1.33485	-1.78601
-1.42329	-0.641325					-1.22874	-1.00543	-1.59945	-2.22169
-1.66664	-1.25347					-1.19424	-0.260748	-1.62577	-1.93168
-1.96272	-1.76906					-1.01457	-0.577297	-2.07226	-1.75415
-2.20745	-1.26442					-0.919254	-0.753703	-0.849744	-2.11581
-1.71451	-1.01621					-1.31684	-0.0456516	-1.80377	-2.16647
-1.33252	-0.894222					-1.1904	-0.106767	-1.05121	-1.89603
-1.74196	-0.82956					-0.934377	0.419706	-1.95636	-2.12739
-1.68603	-1.29056					-1.33191	-1.6167	-0.963329	-2.41405
-1.59018	-1.09543					-1.14522	-1.21025	-1.38769	-2.0654
-1.5121	-1.0313					-0.753417	-1.84739	-1.27246	-2.14303
-1.59327	-0.763173					-1.18626	-0.473447	-1.28442	-1.79094
-1.44602	-1.15246					-0.967675	-0.662263	-1.35899	-1.9908
-1.57518	-0.731677					-0.98535	-0.753006	-0.99173	-1.91812
-2.1891	-0.678049					-1.03438	-0.913742	-1.2496	-1.63543
-2.07512	-0.977001					-0.749229	-0.802547	-1.39005	-1.62312
-1.48086	-1.02734					-1.22682	-0.0198738	-1.83211	-1.88973
-1.80068	-1.20195					-1.21248	-0.629502	-1.27981	-1.56722
-1.87087	-1.30131					-0.689665	-0.155973	-1.30078	-1.85107
-1.99754	-0.802213					-1.18861	-1.50687	-0.883034	-2.27545
-2.13542	-1.48425					-0.980865	-0.106874	-0.854273	-1.53775
-1.69373	-0.875908					-0.888986	-1.52387	-1.35807	-1.74809
-1.53806	-0.847553					-1.07705	-0.44481	-0.909425	-2.59224
-1.59815	-0.970594					-1.33365	-1.67415	-0.851607	-1.96069
-2.26609	-0.591483					-1.42536	-0.578841	-1.6347	-2.20701
-1.40279	-0.876629					-1.3758	0.128771	-0.80183	-1.76536
-1.76855	-1.99837					-1.26802	-0.516031	-1.48213	-2.20807
-1.5058	-0.84528					-1.24523	-0.180157	-1.2288	-1.65639
-2.00025	-0.747301					-1.03527	-1.06829	-1.46215	-2.41859
-1.26467	-0.636845					-1.06625	-0.681603	-1.68836	-0.83132
-1.93465	-0.525483					-0.880321	-0.90874	-1.24221	-1.8602
-1.58732	-1.40799					-1.09888	-0.0578326	-1.5041	-1.84128
-1.71773	-0.684253					-1.26502	-0.314163	-0.929336	-1.49004
-1.24017	-1.27192					-1.15102	-0.539761	-0.955391	-1.32254
-1.90019	-0.953919					-0.915335	-0.811012	-1.41588	-1.71393
-1.67703	-0.945184					-0.953759	-1.15294	-1.70223	-1.49599
-1.63517	-0.786479					-1.0851	-0.967709	-2.36727	-1.09026
-2.57646	-0.497022					-1.14289	-0.764152	-1.18197	-1.92789
-2.02267	-1.81996					-1.16948	-0.408907	-2.33882	-2.46732
-1.61861	-0.776869					-1.0754	-1.32087	-1.65576	-2.36063
-1.7306	-0.935609					-1.06316	-0.871557	-1.56315	-2.49351
-2.69281	-1.16431					-1.11757	-1.22139	-1.50359	-1.43488
-1.5135	-0.656953					-1.32403	-2.16928	-2.06357	-1.74588
-2.17193	-0.995581					-1.20044	-0.66163	-1.38738	-1.25977
-1.42351	-0.941113					-1.23149	-1.00439	-1.43892	-1.95193
-1.6906	-1.59056					-1.00353	-1.00861	-1.19074	-1.53936
-1.52187	-1.54543					-1.12894	-1.12635	-1.04148	-1.92011
-1.89564	-1.34576					-1.1805	-1.01939	-1.06487	-1.87903
-1.63324	-1.57965					-1.17416	0.23174	-1.42396	-2.34817
-2.10301	-0.425729					-0.607349	-1.31237	-1.18004	-1.55334
-1.34292	-0.866049					-0.935415	-1.83166	-1.13757	-1.67793
-2.00372	-0.592293					-1.12719	-0.287787	-1.0488	-2.36997
-2.07708	-0.932052					-1.27594	0.0700214	-1.60798	-1.8606
-1.40939	-1.39762					-1.0503	-0.956789	-1.88955	-1.66259
-1.64721	-0.634739					-1.14281	-0.335298	-1.7761	-0.994993
-2.05756	-1.16319					-0.924497	0.262988	-2.23268	-0.930919
-1.81424	-0.911641					-1.08856	0.0395768	-2.18399	-1.09354
-1.47918	-0.768247					-0.993498	0.00120682	-2.3804	-1.62733
-2.12816	-0.880053					-1.18923	-1.48652	-2.18854	-1.24308
-2.01154	-0.60738					-0.972178	-0.28593	-2.26994	-1.66143
-1.96307	-0.951499					-1.3342	-0.851545	-1.96607	-2.01567
-1.42235	-1.13275					-1.199	0.231278	-2.58467	-2.49969
-1.85172	-1.01115					-1.03273	-0.663826	-1.6351	-2.42671
-1.63988	-1.15228					-1.09841	-0.94845	-2.21175	-1.44838
-1.84748	-0.933112					-1.0643	-0.399994	-2.20113	-2.03212
-1.72181	-1.40303					-0.975357	-0.226444	-1.98169	-2.17639
-2.27983	-0.676061					-1.24722	0.16563	-2.16032	-1.32075
-1.89094	-1.07792					-0.97841	-1.17448	-2.3048	-1.8939
-1.72361	-1.02912					-0.763338	-0.418437	-1.61527	-2.08966
-1.60318	-1.05685					-1.24125	0.0449159	-1.69695	-1.86838
-1.92521	-2.03407					-1.05638	-1.8531	-2.22797	-1.62107
-1.20417	-1.20168					-1.32022	0.164475	-1.85805	-1.14171
-1.69492	-1.38353					-0.867104	0.306762	-1.69349	-0.541795
-2.42229	-1.54915					-1.49005	-0.745058	-2.1631	-1.01929
-1.40554	-0.699298					-1.16551	-0.0677079	-2.41722	-1.10006
-1.79932	-1.06274					-1.13068	-0.89129	-2.15516	-1.45151
-2.59654	-1.36076					-1.22833	-0.714042	-1.51972	-1.33662
-2.28764	-0.890381					-0.953771	-0.0380536	-2.1127	-2.16086
-2.54729	-1.27401					-0.742813	-0.520609	-1.85256	-0.843635
-1.91291	-1.01752					-0.98402	-1.75685	-1.67699	-1.08403
-2.23901	-1.05374					-1.13949	-0.444862	-1.95536	-1.31107
-1.82367	-0.498373					-1.17229	-0.694266	-2.02972	-1.1368
-2.48421	-0.724611					-1.22819	-0.243757	-1.72197	-0.964203
-2.51662	-0.87457					-1.28756	0.226198	-1.79326	-1.71473
-2.33482	-1.69904					-1.3605	-0.826995	-1.62337	-1.19025
-2.65776	-0.779948					-1.34328	-1.48907	-2.19245	-1.21366
-2.20347	-0.696676					-1.31474	-1.33186	-2.32364	-1.24227
-2.39708	-1.12837					-1.27418	-1.44306	-2.21625	-1.21453
-2.48351	-1.28338					-1.17072	-1.6731	-1.9674	-0.920851
-1.9983	-1.21681					-1.39824	-1.40323	-1.33	-1.1382
-2.18773	-1.41572					-1.11451	-0.447582	-2.33465	-1.10812
-2.22452	-1.13517					-1.13503	-1.09842	-1.76486	-1.15927
-2.49402	-1.23567					-1.06289	-1.51696	-2.37386	-1.73576
-2.00967	-1.41774					-1.04018	-1.21753	-1.45557	-1.14148
-2.1105	-0.846265					-0.546604	-1.5841	-1.55618	-1.18454
-2.15781	-1.71494					-0.978304	-0.903601	-1.99184	-0.90896
-1.37004	-1.40973					-1.23352	-0.90396	-1.30218	-1.34452
-1.95803	-0.933768					-0.877864	-0.978663	-1.91519	-1.40914
-1.52995	-0.882086					-1.14584	-1.09671	-1.80979	-1.15298
-1.5087	-1.84119					-1.1975	-0.515839	-1.16029	-1.03547
-1.70393	-1.53703					-0.812928	-1.91736	-1.03319	-0.996462
-1.39276	-0.782077					-0.967892	-1.11184	-2.39101	-0.876158
-2.12537	-1.04906					-0.934805	-1.44991	-1.22604	-0.952309
-1.48803	-1.33257					-0.94061	-1.04684	-1.83143	-1.04692
-2.4024	-1.44367					-1.05978	-0.839351	-1.90959	-1.0454
-2.09373	-0.983358					-1.14848	-0.592518	-1.03834	-1.04831
-2.21029	-0.985064					-0.904707	0.471879	-2.22843	-1.09294
-1.79266	-1.62929					-0.986919	-0.904924	-1.54131	-1.54655
-2.10765	-0.94972					-1.04785	-1.01162	-1.81259	-0.68566
-2.28253	-1.98683					-0.886542	-0.402228	-1.95277	-1.19072
-1.77871	-1.01287					-0.892473	-0.362311	-1.97657	-0.764186
-2.04665	-0.746578					-0.914913	-0.255092	-1.93067	-2.13666
-2.01888	-1.20029					-0.431342	-0.316543	-2.08292	-0.889621
-1.67093	-1.7304					-1.03435	-0.845224	-2.11755	-2.33579
-2.66395	-0.647549					-0.723791	-0.536513	-2.39516	-1.42775
-1.76855	-0.661646					-1.0882	-0.901599	-1.59341	-1.26273
-1.51351	-1.48978					-0.966607	0.289034	-1.88582	-1.27619
-2.29807	-1.85552					-0.843292	-0.875851	-1.28271	-2.04058
-2.20436	-1.88809					-1.35532	-0.711595	-1.59891	-2.12086
-2.25816	-0.801082					-0.972766	-0.530769	-2.081	-1.60623
-2.31607	-2.00251					-1.11582	-0.490782	-2.15836	-1.91588
-1.46592	-1.07712					-1.01797	-0.547239	-2.30296	-2.18963
-2.46089	-1.2877					-0.887535	0.386206	-2.52117	-2.24886
-2.7502	-1.06818					-0.974639	-0.116706	-1.7164	-2.53748
-1.84808	-1.156					-1.19885	-0.316271	-2.08402	-2.12295
-1.91309	-1.00502					-1.10781	-0.672819	-2.05278	-2.64176
-2.01646	-0.874753					-1.22507	-0.109518	-1.59468	-1.68914
-2.18608	-1.69888					-1.13019	0.126425	-1.55202	-1.96513
-2.0693	-0.840326					-1.28492	-0.973996	-2.34392	-2.49964
-2.20497	-0.938295					-1.33643	-1.33718	-1.74911	-1.4723
-2.00854	-1.27355					-0.906646	-0.248242	-1.50721	-2.35633
-2.26524	-1.08578					-1.10137	-0.471598	-2.14357	-1.57038
-1.98103	-0.807375					-0.834479	0.40762	-1.94911	-2.03557
-2.13808	-0.715686					-1.10469	-0.271107	-1.54459	-2.2177
-2.36268	-1.0872					-1.1219	-1.25901	-1.8291	-1.94118
-2.15981	-1.06968					-0.978795	-1.03268	-1.97236	-1.99945
-1.75173	-0.859486					-0.56094	-0.604437	-1.93509	-1.761
-2.05375	-1.03353					-1.14045	-0.321052	-2.31454	-1.95261
-2.00875	-0.827193					-0.830319	-1.48329	-1.88949	-1.50657
-2.304	-0.876897					-0.859445	-0.848135	-2.22608	-1.69381
-2.7152	-1.33965					-1.10197	-1.16323	-1.75813	-1.4981
-2.4476	-1.14928					-0.954655	-0.36667	-2.06747	-1.9157
-2.53158	-0.728699					-1.07621	-0.569468	-1.84018	-2.2257
-1.82286	-0.829218					-0.986633	0.0974099	-1.39099	-2.24387
-2.17424	-0.912229					-1.11174	-1.33166	-1.14475	-2.80295
-1.91323	-0.955148					-0.948887	-0.488994	-0.815895	-1.92034
-2.27787	-0.608345					-0.725234	-1.47613	-0.946591	-2.08703
-1.62332	-1.63085					-1.20046	-1.15846	-1.41195	-2.21516
-2.17589	-1.75519					-0.989643	-0.201866	-0.967456	-1.73417
-2.24615	-0.747144					-1.20698	-0.88994	-1.45812	-1.62123
-2.05295	-1.04802					-1.17496	-1.24394	-0.989158	-2.07893
-2.2288	-1.29691					-1.19313	-1.32299	-1.43632	-2.1998
-2.34831	-1.48564					-0.419284	-1.06697	-2.23346	-1.93872
-1.80246	-0.340676					-1.01907	-0.155483	-1.78686	-2.30438
-2.24361	-1.22926					-0.719324	-0.691898	-2.14189	-1.74498
-1.84973	-1.36353					-1.16241	-0.705762	-2.31983	-2.12507
-2.50739	-1.49656					-1.13648	-0.731568	-1.8534	-1.56961
-1.6789	-1.52978					-0.981978	0.00101689	-1.08661	-1.6488
-1.43583	-0.732442					-0.767073	-0.812014	-2.34671	-2.05822
-1.80334	-0.3496					-1.14715	-0.610723	-1.20405	-1.27266
-1.48577	-1.26869					-0.587438	-1.5669	-1.74373	-1.89861
-1.50529	-0.992038					-0.825537	-0.705522	-2.49387	-1.96551
-2.36603	-1.10867					-1.01956	-0.235894	-1.19899	-2.18105
-1.52174	-1.46562					-0.713027	-0.188416	-1.81362	-1.61412
-2.04834	-0.848865					-0.717304	0.677463	-1.71171	-1.48026
-2.22328	-1.52653					-1.07332	-0.140058	-1.28987	-2.59635
-1.96711	-1.74502					-1.16517	0.0090927	-0.8349	-1.44586
-1.89241	-1.47903					-0.665965	-1.51814	-1.52898	-2.27266
-2.02876	-1.15675					-0.490995	-0.550476	-1.97991	-2.28677
-1.5953	-1.09188					-0.529497	-0.788782	-1.85097	-2.14626
-1.91649	-0.565174					-1.32071	0.11955	-1.44106	-1.77808
-2.10269	-0.792309					-0.518727	-0.813226	-1.54717	-1.58049
-1.81442	-1.60457					-0.302758	-0.016784	-1.29668	-2.27095
-1.77207	-0.645419					-0.688152	0.0737677	-2.01664	-1.34541
-2.2392	-1.17189					-0.609471	0.25815	-2.31257	-1.52107
-2.51326	-1.57528					-0.928942	-1.40489	-2.08736	-2.3874
-2.02791	-1.14522					-0.516661	-0.315549	-1.75387	-2.32074
-1.62713	-1.04175					-0.934126	-0.761589	-2.05758	-2.66917
-1.73761	-0.708999					-0.74655	-0.461389	-1.83019	-2.36286
-2.0026	-0.904798					-1.12464	-0.50753	-2.21976	-2.61833
-1.50646	-1.04347					-0.68783	-1.61951	-1.29664	-2.12314
-1.99402	-0.65395					-0.538312	-1.71211	-1.95252	-2.36897
-2.29952	-1.16225					-0.866327	0.23003	-1.97104	-2.27554
-1.29185	-0.807002					-0.965427	-0.748122	-2.00821	-2.52781
-1.94177	-1.85112					-0.374058	-0.742297	-2.19904	-2.24956
-1.69915	-1.65974					-1.13331	-0.902121	-1.89262	-2.41711
-1.87105	-1.5875					-1.03882	-0.592467	-2.46676	-1.91097
-1.88881	-0.392687					-0.860164	-1.11068	-1.48668	-2.03091
-1.88866	-0.426486					-0.835585	-0.179119	-1.15979	-1.76753
-1.63768	-0.672653					-1.06018	0.778727	-2.54752	-1.93096
-2.17275	-0.735593					-1.25049	-0.433727	-1.75733	-1.32821
-1.94155	-1.23677					-0.642073	0.33013	-2.30435	-2.00817
-1.65282	-0.425753					-0.781186	-0.346961	-1.8551	-2.37266
-1.91355	-1.42905					-1.12566	-0.364191	-2.15488	-1.10701
-2.29583	-1.63771					-1.10713	-0.208701	-2.54127	-1.64168
-2.07546	-1.39887					-0.643258	-1.731	-2.01646	-1.66047
-1.3008	-1.23478					-0.997016	-1.74115	-1.43746	-1.26063
-1.92647	-0.831877					-1.11485	-0.660335	-1.42297	-1.65661
-1.42294	-1.05431					-1.09246	-0.768266	-1.50212	-1.56342
-1.63804	-0.77591					-0.921302	-0.647546	-1.66721	-1.42995
-1.64591	-0.721016					-1.05783	-1.22186	-2.27536	-1.4446
-2.24378	-0.807083					-0.670779	0.171962	-1.39209	-1.42153
-2.2809	-1.52972					-0.609631	-1.35014	-1.87235	-1.9736
-1.84273	-0.927749					-1.04761	-0.925822	-1.50046	-1.64276
-2.24389	-1.30176					-0.616069	-0.891482	-1.31843	-2.00275
-1.98893	-0.859197					-0.538949	-0.507236	-1.53448	-1.77
-2.14541	-1.18723					-1.00626	-1.15964	-1.13159	-1.88708
-2.15258	-0.751675					-0.617378	-0.790178	-2.0732	-1.56776
-2.3734	-0.657218					-0.606389	-0.677305	-1.47592	-1.51642
-2.22169	-1.88704					-0.48786	-1.79654	-1.61689	-1.9058
-2.00653	-1.00129					-0.955587	-1.80975	-1.60835	-1.00049
-2.46625	-1.57008					-1.18089	0.467103	-2.20482	-1.86719
-1.51713	-1.26422					-0.606028	-0.873656	-1.93981	-2.1029
-2.02537	-1.34218					-0.427227	-1.67001	-1.66981	-1.36524
-1.0994	-1.02637					-1.05599	-1.47422	-1.41008	-1.60949
-1.7558	-1.33732					-0.840255	-1.58125	-1.7152	-1.62778
-2.448	-0.718859					-0.641596	-1.74692	-1.87742	-2.66558
-2.34047	-2.58767					-1.14583	-1.42673	-1.43651	-1.53001
-1.67969	-0.957965					-1.05361	-1.42588	-2.05881	-1.27402
-2.0353	-0.705378					-0.972011	0.689646	-2.11665	-1.76003
-1.67777	-0.515893					-1.14165	-1.09	-2.4625	-1.36002
-2.46213	-0.719003					-1.46699	-0.503559	-1.11899	-1.42568
-2.1071	-0.788895					-1.20249	-0.373641	-1.84905	-1.71899
-1.54257	-0.759851					-1.27304	-1.14692	-1.96393	-1.62738
-1.90482	-0.98347					-1.23379	-0.130846	-2.15814	-1.47789
-1.68164	-1.25879					-1.22539	-0.678653	-1.94189	-1.09665
-2.27949	-1.44621					-1.04779	-0.285322	-1.76183	-1.87915
-2.17102	-1.40827					-1.49358	-1.16137	-1.0256	-1.6344
-1.72754	-1.16127					-1.13885	-0.0305821	-2.5432	-2.09349
-1.44061	-0.698892					-0.86215	-1.15737	-1.91724	-1.65062
-2.5353	-0.909395					-1.1184	-1.03984	-1.85763	-1.26481
-2.13409	-0.433239					-0.729738	-1.33107	-2.21003	-2.14531
-2.40346	-0.805366					-1.26334	0.0803497	-2.1711	-1.37926
-2.05711	-0.695202					-0.977899	-0.502754	-2.45434	-2.1981
-1.99385	-0.499637					-1.11245	-2.12572	-2.10943	-1.78419
-2.15785	-0.808766					-1.27168	-0.318384	-2.18328	-1.3059
-2.17787	-0.358066					-1.0517	-0.957014	-2.6118	-2.46829
-2.30875	-1.3567					-1.16157	-0.528346	-2.44774	-1.38678
-2.26776	-0.511036					-1.23398	-1.28015	-2.03169	-1.68922
-1.88468	-1.15656					-1.24069	-0.684382	-1.65304	-1.86397
-1.72511	-0.900651					-1.11052	-0.95245	-1.11656	-1.49903
-2.26151	-1.17429					-1.11981	-1.03944	-1.2274	-1.62505
-1.80632	-0.451546					-1.05874	-0.7489	-1.50363	-1.59417
-2.35996	-0.770634					-1.08742	0.301006	-1.29048	-1.91746
-2.21507	-0.316986					-1.06515	-0.685552	-1.38607	-1.93483
-2.44014	-1.28634					-1.06152	-0.741908	-1.81241	-1.37643
-1.70865	-0.558936					-0.838275	-0.125337	-1.36546	-1.57956
-1.84289	-1.23017					-0.890843	-1.67765	-1.3505	-1.75458
-2.21297	-1.02622					-1.20182	-0.0946383	-2.32001	-1.74983
-1.59191	-1.51105					-1.09238	-0.268514	-1.6943	-0.896808
-1.83736	-0.339614					-1.01706	-0.711246	-1.68976	-2.2431
-2.1509	-0.974133					-0.443899	-1.20324	-2.14627	-1.35085
-1.79599	-1.17877					-1.25599	-1.32892	-2.18734	-1.36202
-1.37316	-1.14688					-0.942113	-1.18371	-1.94917	-1.67939
-2.22266	-0.814221					-1.32539	-0.584171	-1.87925	-1.66376
-2.18045	-1.01218					-1.12864	-0.00294669	-1.4755	-1.72872
-1.73607	-0.509054					-1.50512	-1.26392	-1.24146	-1.27673
-2.0343	-0.548277					-0.386474	-0.264237	-1.45304	-0.705673
-1.49993	-0.653031					-1.17616	-0.806292	-1.04376	-1.3072
-2.28999	-0.713388					-1.23913	-0.0141195	-1.68036	-1.20787
-1.73074	-0.712469					-0.854986	-0.939729	-0.970717	-1.60803
-1.70487	-1.71531					-1.09553	-0.864368	-2.03389	-1.93126
-1.59861	-1.15618					-1.11416	0.416439	-1.65689	-2.42
-2.11902	-1.00255					-0.916061	-0.223934	-2.42585	-1.88492
-1.54334	-1.02319					-0.829777	-0.366723	-1.3463	-2.42019
-1.75487	-0.996118					-0.507317	-1.25423	-1.82881	-1.99518
-2.12142	-1.13631					-0.892582	0.332441	-1.85023	-1.21008
-2.11827	-0.487924					-0.91617	-0.060152	-1.9437	-1.7769
-1.99111	-0.837228					-0.854376	-0.278651	-2.39877	-1.57489
-2.14377	-1.85712					-0.303968	0.19446	-1.23991	-1.27277
-2.00889	-0.979188					-1.0225	-0.560815	-1.74301	-1.7425
-2.20273	-0.739236					-0.670456	-0.849131	-1.89241	-1.9981
-1.92699	-0.656264					-0.917236	-0.00853668	-1.32144	-1.47957
-2.18663	-1.13337					-0.770338	0.248941	-1.90406	-1.82398
-2.16129	-1.51667					-1.27719	0.181108	-0.851514	-2.24724
-2.36127	-1.41112					-1.17131	0.422168	-2.75024	-2.06411
-1.8824	-1.23128					-0.841296	0.197827	-2.31304	-1.71688
-1.20165	-0.315262					-1.07358	-0.205398	-2.63048	-1.33466
-1.56234	-1.7786					-0.838457	-0.147757	-1.56565	-2.52622
-1.96856	-1.23834					-0.370062	-0.197737	-1.4331	-1.56417
-1.59554	-1.0917					-0.444331	-1.56554	-2.00075	-0.942856
-1.63101	-1.40594					-0.975096	0.189245	-2.04592	-1.94723
-1.82046	-0.854152					-1.02546	0.31392	-1.88733	-1.28534
-2.28781	-1.23761					-0.863576	0.284061	-2.11838	-0.961369
-2.18277	-1.29522					-1.12246	-0.408726	-2.53264	-1.22011
-1.87265	-0.826643					-0.980823	-0.180776	-2.22541	-1.77053
-2.38972	-1.37319					-1.00991	-0.980423	-1.92476	-1.4368
-2.15664	-0.95286					-0.969029	-1.00001	-1.72958	-1.78481
-1.57095	-1.40955					-0.878899	-1.17502	-2.07765	-1.68089
-2.30844	-1.6651					-1.00151	0.386026	-1.85014	-1.00919
-2.00627	-1.74078					-0.887373	-1.20227	-1.89693	-1.69581
-1.56949	-0.528144					-0.878063	0.0151287	-1.42663	-1.90918
-2.46204	-0.498128					-0.63839	-0.649938	-1.20868	-2.34949
-2.03095	-0.818287					-1.05787	-0.76399	-2.29545	-1.3859
-1.94494	-1.03873					-1.04184	-0.401681	-1.93399	-1.61146
-2.27942	-0.878955					-0.964039	-0.358219	-2.12496	-1.47784
-2.8777	-0.717003					-0.737511	-0.332839	-1.91822	-1.41881
-1.61376	-0.353125					-0.96016	-0.198855	-2.25371	-1.74278
-1.49858	-0.519078					-0.903153	-0.939805	-1.70339	-1.86752
-2.14911	-2.41306					-1.39518	-0.217869	-1.97906	-1.60295
-1.68776	-0.658151					-1.08241	-0.156448	-2.09169	-1.71589
-2.72678	-0.658006					-1.22338	-0.715753	-1.17163	-0.899232
-1.5733	-0.619059					-1.08691	-0.2738	-2.15821	-1.50713
-1.66897	-0.509659					-1.28297	0.175241	-1.50712	-1.69414
-2.09383	-1.27803					-1.29696	-0.286164	-2.70898	-1.84985
-1.6478	-0.71426					-1.0508	-0.330906	-2.09447	-2.30399
-1.8817	-0.522501					-1.35014	-1.50252	-3.25525	-1.54052
-2.07169	-2.19221					-1.41987	-0.144834	-1.9309	-1.17884
-2.5046	-0.534402					-0.91884	-0.168341	-1.55058	-1.79491
-1.62806	-0.560067					-1.30949	-0.994039	-1.61105	-1.71438
-2.30622	-2.43471					-1.05282	-0.295358	-2.06459	-1.18359
-2.27067	-0.642986					-1.5008	-1.57281	-2.19251	-2.22999
-2.04277	-1.38312					-1.14942	-0.355393	-2.20547	-1.81163
-2.22987	-1.54015					-1.15567	-0.853304	-1.91482	-1.39382
-2.46924	-1.59411					-1.39468	-0.00139799	-2.10385	-1.65698
-2.2728	-1.30782					-1.17992	-1.0494	-1.53537	-1.09666
-3.00407	-0.571597					-1.43449	-0.507257	-2.4254	-2.21217
-1.72129	-0.300342					-1.2264	-0.609356	-1.65136	-1.43529
-2.49372	-0.756218					-1.36467	0.0264746	-2.18056	-1.29956
-1.86052	-1.13791					-1.3045	-0.393575	-1.17823	-1.24213
-2.10259	-0.689669					-1.25216	-1.29349	-2.00658	-1.16122
-1.72187	-0.736177					-1.24487	0.25548	-1.3564	-1.16502
-2.37482	-0.58543					-1.35335	-0.23598	-1.85958	-2.26276
-1.93996	-0.479188					-1.22678	0.0945507	-1.73311	-1.29179
-2.27428	-0.505532					-1.204	-0.875622	-1.92776	-1.33564
-1.26846	-1.28437					-1.04694	0.587772	-1.76912	-0.885878
-1.7788	-0.528029					-1.25222	-0.418278	-1.20422	-1.24708
-2.4845	-1.40294					-1.20296	-0.321217	-2.34671	-1.09549
-2.06008	-0.308651					-1.29704	-0.3478	-1.69653	-0.899891
-2.07289	-1.15412					-1.11491	-1.36115	-2.07921	-1.00217
-1.92352	-0.622295					-1.13149	-0.476666	-1.67608	-0.888206
-1.70899	-0.730482					-1.21398	-0.40196	-1.05644	-1.61755
-1.68216	-0.83755					-1.0452	-0.9489	-2.22769	-2.15555
-1.96922	-0.471934					-1.38795	0.494234	-2.20291	-1.05728
-1.80253	-0.28942					-1.04493	0.0923013	-1.68652	-1.12226
-2.19188	-0.846128					-1.30039	-0.271093	-1.15146	-2.03936
-2.22966	-1.16836					-1.16543	0.222026	-1.21349	-1.80612
-2.02949	-0.871318					-1.00211	0.211467	-1.72749	-1.78802
-2.15815	-0.583743					-1.39901	0.0796572	-0.972457	-1.54034
-2.20961	-0.518828					-1.299	0.162447	-0.898754	-1.34037
-1.29135	-0.714231					-1.15526	-0.217012	-1.48868	-2.79627
-1.56827	-0.495412					-0.80559	-1.25515	-1.53477	-1.21563
-2.31132	-0.748174					-1.23773	0.165473	-1.36491	-1.80168
-2.22504	-0.754573					-0.261991	-0.300397	-1.60059	-2.07903
-1.38387	-0.521883					-0.923481	0.285046	-1.86007	-1.46622
-1.5106	-0.584634					-0.950729	0.248107	-1.82185	-2.355
-2.04072	-0.590864					-1.0105	0.00228979	-1.72109	-1.82814
-1.52225	-0.470674					-1.0651	0.117552	-1.61442	-1.31673
-2.07466	-0.381645					-0.706754	-0.404203	-3.54366	-1.76246
-2.35902	-0.712567					-0.851487	-0.610854	-2.99458	-1.84384
-2.00697	-0.297295					-1.22784	-0.619443	-1.87146	-1.93851
-1.42286	-0.959388					-1.24791	-0.0206376	-1.25462	-2.42809
-1.66114	-0.53165					-1.18916	-1.49594	-1.99857	-2.52747
-2.01571	-1.05734					-1.23338	-0.859633	-1.75621	-1.87389
-1.37308	-0.782908					-0.353328	-0.977644	-2.10291	-1.67176
-2.58133	-0.723105					-0.904812	-0.655666	-2.34239	-2.15087
-1.92675	-0.569795					-1.32795	-0.364262	-1.91989	-1.36419
-2.23841	-0.651161					-1.14823	-1.00595	-1.9881	-2.11007
-2.27999	-2.16652					-1.10861	-1.39945	-1.06506	-1.96381
-1.42174	-0.431028					-1.183	-1.39764	-2.08065	-2.03531
-1.51187	-0.698555					-1.12642	-0.377122	-1.82679	-1.84307
-2.03211	-1.29133					-1.14894	-1.16235	-0.97207	-1.36091
-1.78605	-0.524303					-0.784055	0.140766	-1.31066	-2.34556
-2.53854	-0.723158					-1.25135	-1.12518	-1.93048	-1.98373
-1.76882	-0.80944					-1.21701	-0.551893	-2.22131	-2.41834
-1.95133	-0.786504					-1.16677	-1.71859	-1.99882	-2.06439
-1.83831	-0.37316					-1.26959	-0.677417	-2.05051	-1.44526
-2.20244	-0.300178						-0.585998	-1.53716	-2.25961
-2.18869	-0.515541						-0.503478	-2.56111	-1.0993
-1.49685	-0.477516						-1.25753	-1.59512	-1.54896
-2.23372	-0.881106						-0.342186	-1.52302	-1.94248
-1.85732	-0.602825						-0.824421	-1.62892	-1.50452
-2.25945	-0.594587						-0.540755	-1.74885	-1.88017
-1.32262	-0.650001						-1.29831	-2.31482	-2.17062
-2.04363	-0.70555						0.307587	-1.6735	-2.16
-2.60575	-0.434218						-0.848663	-1.71871	-1.57512
-1.87027	-1.12553						-1.67345	-2.94095	-1.12834
-2.32867	-0.398021						0.032353	-1.92208	-2.36952
-2.42166	-0.306922						-1.10746	-3.05096	-1.89136
-2.36427	-0.497727						-0.952292	-1.57624	-2.1789
-1.71972	-0.743443						-1.48361	-1.69565	-2.40458
-2.09226	-1.36988						-0.295625	-1.9063	-1.39198
-1.97574	-0.722358						-0.178209	-1.9443	-1.94803
-1.41157	-1.07368						-0.740521	-2.02902	-1.80436
-1.58302	-0.605989						0.00542244	-2.27719	-1.32039
-2.09876	-0.548695						-0.738359	-1.57152	-2.09792
-2.05645	-0.687945						0.237781	-1.87723	-1.84784
-1.8567	-0.470849						0.197084	-2.46263	-1.91084
-2.08457	-0.423932						-1.11579	-1.96296	-1.94468
-1.69644	-0.524984						-0.752983	-2.16434	-2.15944
-1.77001	-0.477857						-0.0719965	-1.74805	-1.18001
-1.54531	-0.416658						0.0113748	-1.6818	-1.99197
-1.87125	-0.799083						-0.577366	-2.06496	-2.04127
-2.12502	-0.653419						-0.107029	-1.96916	-1.09965
-2.20416	-0.556719						-1.06812	-1.85611	-1.63923
-2.11536	-1.00129						-0.702281	-2.42423	-1.61061
-1.73153	-0.421466						-0.189226	-1.91969	-1.80942
-2.20251	-0.527722						-0.138188	-1.56373	-2.18741
-2.321	-0.659942						-0.31953	-2.00594	-2.5236
-1.57835	-0.486281						-0.900098	-2.21233	-1.80036
-2.33424	-0.669406						-0.316698	-3.03406	-1.59985
-1.93576	-0.469713						0.031984	-2.89188	-2.28712
-2.25454	-0.991043						-0.664868	-2.72689	-1.83025
-1.83564	-0.395197						-0.300864	-2.81024	-2.06287
-1.95152	-0.464918						-0.522798	-3.21724	-1.96254
-1.62726	-0.523985						-0.0711732	-2.94045	-2.08722
-2.39964	-0.927376						-0.951131	-3.27823	-2.46199
-1.62454	-0.595612						-0.701863	-2.57122	-2.25011
-1.94526	-0.680717						-0.96535	-2.75626	-1.91711
-1.84841	-0.51043						-0.399936	-2.58315	-2.25327
-1.72287	-0.775127						0.24985	-2.72381	-1.42519
-2.58597	-0.375807						-1.12684	-2.53083	-1.79233
-1.88072	-0.472241						-0.50464	-1.51101	-1.78887
-1.41056	-0.467761						-0.578518	-1.31766	-1.5101
-2.23307	-0.524251						-0.522437	-2.66544	-2.13657
-1.93344	-0.677149						0.460959	-2.73869	-2.60668
-1.49617	-0.911766						-0.0725736	-2.02549	-1.90154
-2.11969	-1.38204						-0.720908	-2.17939	-1.93702
-2.44696	-0.442799						-0.433038	-2.32013	-2.24356
-2.18684	-1.02612						-0.941522	-2.51598	-1.86047
-2.02085	-0.406179						-0.455082	-1.96884	-2.21726
-2.07939	-0.386555						-0.531867	-2.19424	-2.08201
-1.88422	-1.17503						-0.0138243	-2.45024	-1.64778
-1.71788	-0.441323						-1.16702	-2.30268	-1.68481
-2.06398	-0.767414						-0.046811	-2.46493	-1.21033
-1.79872	-1.18059						-0.652758	-2.28718	-0.86137
-1.86492	-0.747691						-1.2306	-2.1663	-0.958119
-2.05305	-0.566653						-0.569081	-2.42352	-1.59637
-1.56344	-1.90804						-1.58456	-2.8514	-1.29392
-2.00208	-1.2568						-0.961563	-2.80441	-2.37695
-1.71587	-0.669601						0.167779	-2.11168	-2.59637
-2.17126	-1.77834						-0.786486	-2.36286	-1.28976
-2.11398	-0.578545						-0.396044	-2.65445	-1.86219
-2.44818	-1.04397						-0.327927	-2.63585	-1.78668
-2.13133	-0.998737						-0.856782	-2.79129	-1.38994
-2.46142	-0.650219						-0.0979996	-1.94799	-1.26793
-2.35083	-1.32035						-0.435706	-2.46174	-1.99282
-1.77071	-1.9343						-0.421208	-2.61727	-2.49103
-1.90092	-1.207						0.0240389	-2.17673	-1.15944
-1.97682	-1.25944						-0.529242	-2.46567	-1.81987
-2.04888	-2.16701						-0.320205	-1.34612	-2.03101
-2.0307	-0.804203						-0.0952069	-2.8186	-1.66797
-1.87632	-1.04502						-0.897391	-2.29907	-1.99213
-1.38871	-1.10824						-0.387391	-1.90764	-2.03826
-1.53085	-1.59889						-0.0470484	-0.989383	-1.58513
-1.74052	-2.20731						-0.543992	-1.40833	-0.920609
-1.94519	-2.28361						-0.39469	-1.58395	-1.75547
-1.91221	-1.82635						-0.0484555	-1.50486	-1.00336
-1.98089	-1.31949						-1.05499	-1.30652	-1.94676
-1.94475	-0.325897						-0.557198	-2.10787	-1.44329
-1.74556	-0.773836						-1.37617	-1.41595	-1.84073
-2.30117	-1.58212						-0.0107774	-1.50322	-1.05553
-2.37182	-1.22807						-1.0928	-1.85527	-2.16421
-1.6744	-1.28921						-1.00419	-1.39296	-2.12352
-2.69333	-1.68359						-0.740574	-1.53604	-0.889161
-2.77153	-0.748071						-0.927634	-2.13572	-2.03819
-2.34492	-0.979743						-0.376234	-1.81457	-1.25058
-2.0948	-0.726123						-0.885597	-1.24083	-2.26724
-2.75524	-1.75504						-1.23371	-1.71169	-1.26862
-1.55823	-0.886739						-0.709419	-2.68525	-1.43713
-2.47425	-1.40504						-1.01983	-1.11444	-1.27218
-2.74339	-1.0287						-0.140766	-1.87407	-1.47616
-2.64755	-0.907006						-0.822813	-2.42404	-1.10197
-2.60916	-1.18982						-0.455694	-2.02516	-1.94092
-3.05898	-0.860968						-1.19427	-1.57539	-0.99089
-3.03457	-1.6727						-1.13557	-2.04762	-1.70332
-1.86779	-0.709159						-0.382805	-2.14636	-1.93007
-2.39442	-0.501666						0.175382	-1.91998	-1.55429
-1.84374	-0.622828						-1.71394	-1.76245	-1.75479
-2.54416	-0.83399						-1.16786	-1.54523	-2.04558
-2.02502	-1.45712						-0.648086	-2.21334	-1.24641
-1.60232	-0.958794						-0.369377	-2.35145	-1.48637
-2.48847	-1.16703						-0.897924	-1.98845	-1.0396
-2.39471	-0.824291						-0.0928297	-1.67737	-1.6334
-2.05551	-1.31993						-0.0708884	-2.77613	-1.84093
-1.70901	-1.28019						-0.353139	-1.69298	-1.04217
-2.04569	-1.80486						-0.553695	-1.51791	-1.20436
-2.73289	-0.885415						-1.07125	-1.5478	-1.02752
-2.11031	-0.986316						-1.57445	-2.09808	-1.16395
-2.119	-1.04209						-0.765009	-1.89284	-0.981979
-2.34712	-1.89811						-0.773871	-0.949603	-1.74573
-2.52364	-0.995693						-0.81993	-1.93669	-2.18503
-2.30044	-1.37669						-0.706999	-1.16095	-1.58839
-2.80846	-1.94645						-0.788227	-1.5458	-1.27691
-2.55628	-0.462915						0.604631	-1.22489	-1.27645
-2.5409	-1.03153						-0.853242	-1.7925	-1.05682
-2.56945	-0.767358						-1.32318	-2.20288	-2.27424
-2.37887	-1.20931						-0.778324	-1.21262	-0.887803
-2.27303	-0.548913						-1.0951	-1.66569	-1.27039
-2.63489	-1.1685						-0.324325	-1.88565	-1.1841
-2.84352	-1.12891						-0.852615	-1.72548	-1.22762
-1.90994	-0.377073						-1.45865	-1.59073	-1.4622
-2.42677	-1.84316						-0.74825	-1.38929	-0.955879
-1.38919	-1.73097						-0.984545	-2.01542	-1.41911
-3.19825	-1.09724						-0.876443	-2.05497	-1.15782
-2.60899	-0.778107						-1.50964	-1.9315	-1.30678
-1.53294	-1.19149						-1.24802	-1.6417	-1.34199
-2.46627	-1.1368						-1.60291	-1.18008	-1.59644
-2.88129	-0.403861						-1.41435	-0.861923	-1.43362
-2.45039	-1.36423						-1.38518	-1.26726	-0.936264
-2.12946	-1.09022						-0.699391	-1.66545	-1.19389
-2.33266	-0.793251						-1.36383	-1.10413	-1.88736
-1.85566	-0.955499							-2.04617	-1.20982
-2.85602	-1.09538							-1.63603	-1.78389
-1.65828	-1.34587							-2.04316	-0.998621
-1.67927	-0.814499							-1.08626	-1.04273
-2.18683	-1.50879							-1.71819	-1.10706
-2.50002	-1.5749							-2.0323	-1.66824
-2.01784	-1.02447							-1.16581	-1.03478
-3.01941	-2.15312							-2.13475	-1.87795
-2.13454	-1.66794							-1.53693	-1.74275
-2.43048	-0.97842							-1.99635	-1.76193
-1.6189	-0.694434							-1.50564	-1.16709
-2.18978	-1.55286							-1.61042	-1.69639
-2.33565	-1.36605							-2.78858	-1.18613
-1.70661	-1.34575							-2.02766	-1.24037
-2.30227	-1.29462							-2.56015	-0.673347
-2.03412	-1.34245							-2.62154	-1.6407
-1.63816	-2.61266							-2.14818	-1.01627
-1.75164	-1.70723							-2.17408	-1.42321
-1.6735	-1.36323							-2.41815	-1.39181
-2.07202	-1.07553							-1.53542	-1.82942
-1.69285	-1.52296							-2.15626	-1.76721
-1.86318	-1.22453							-1.31267	-1.95902
-2.28891	-0.82351							-2.04016	-1.04183
-2.10436	-2.17351							-2.56821	-1.05192
-2.29121	-1.05609							-2.31326	-0.877581
-1.59957	-0.809303							-1.0112	-2.01164
-1.9148	-0.755806							-2.05254	-1.98834
-2.96273	-1.08954							-1.72448	-1.30568
-1.84945	-0.830367							-2.34251	-1.22507
-1.47051	-0.609921							-2.38847	-1.27848
-1.55095	-0.666334							-2.17487	-1.16566
-2.15147	-0.456997							-1.96759	-0.96507
-2.18061	-0.818832							-1.74704	-1.97433
-2.25433	-0.897008							-2.13953	-2.19594
-2.62609	-0.869585							-1.40157	-1.2017
-2.56697	-1.02568							-1.31691	-2.37423
-2.30532	-1.0835							-2.34956	-0.958441
-1.50858	-0.957697							-1.62277	-0.995351
-1.8516	-1.58821							-1.98642	-1.56721
-2.28211	-0.880709							-1.87672	-1.61472
-1.81254	-0.911639							-1.99483	-1.59022
-1.75817	-0.600006							-2.04229	-2.07667
-1.26622	-1.09028							-2.36012	-1.14175
-1.84264	-1.32966							-2.1626	-1.91389
-1.79764	-0.709403							-2.38852	-2.1729
-1.72683	-1.58766							-2.17269	-1.61995
-2.37306	-2.00848							-2.31812	-1.80993
-1.75823	-0.569943							-2.0688	-1.15583
-2.32212	-1.51647							-1.50476	-1.01857
-2.37855	-1.18366							-1.79419	-1.03767
-2.30556	-1.31001							-1.79605	-1.25967
-2.44304	-1.34581							-1.54163	-1.01176
-2.16856	-1.4673							-2.7673	-0.861313
-1.76181	-0.845588							-1.33343	-1.48021
-2.47766	-1.13423							-2.7332	-1.33989
-2.02025	-1.56305							-1.8427	-1.17113
-2.19361	-1.57236							-1.92715	-1.19128
-2.48646	-1.29451							-1.74297	-1.38194
-2.14959	-0.744511							-1.75601	-2.10305
-1.62795	-1.23451							-2.09056	-1.13799
-2.34282	-0.600045							-1.6916	-1.15323
-2.07996	-0.76413							-1.81274	-1.03888
-1.38455	-1.51116							-2.09073	-1.56422
-2.36056	-0.488639							-1.92343	-0.88406
-3.03002	-0.939344							-1.7893	-1.11091
-2.6956	-0.779727							-1.66121	-1.91758
-2.07013	-0.945619							-2.62318	-1.04497
-2.53963	-1.19153							-1.94111	-1.46706
-1.86577	-0.755151							-1.83704	-1.99709
-1.6662	-0.815846							-1.94905	-1.27414
-1.71568	-2.09445							-2.33296	-1.75707
-1.89547	-1.44134							-1.68354	-1.19961
-2.1317	-1.32173							-2.20988	-1.06428
-2.33319	-0.579864							-2.29693	-1.01859
-2.29922	-1.01497							-1.76306	-1.02783
-2.08573	-0.653341							-1.77119	-1.14295
-2.65995	-0.428168							-1.6396	-1.08673
-2.52238	-0.592308							-1.95732	-0.982686
-1.86172	-1.09156							-1.30589	-1.22234
-2.29615	-0.78182							-2.29893	-1.01365
-2.67907	-1.3202							-2.33483	-1.79251
-2.06387	-1.05684							-1.35088	-1.3015
-2.21617	-2.04597							-2.47447	-0.959625
-1.63473	-0.666583							-1.80721	-1.3909
-2.10533	-1.33572							-2.64805	-1.11782
-1.69843	-0.553399							-2.88051	-1.20609
-1.8677	-1.28399							-1.96281	-1.17238
-1.95979	-0.878252							-1.9626	-1.24559
-2.2663	-1.40816							-2.4321	-1.05465
-1.49104	-0.652711							-2.4714	-1.60715
-2.18621	-1.86841							-1.90643	-1.33651
-1.90518	-0.976474							-1.93788	-1.56866
-1.52372	-0.566031							-1.92361	-2.6083
-2.57388	-1.54183							-2.03355	-1.85567
-2.35408	-0.492596							-1.21482	-1.44237
-2.61516	-0.868027							-1.89427	-1.27524
-2.18207	-0.895944							-1.69607	-1.41512
-2.49597	-0.904413							-1.57549	-1.44252
-2.57141	-0.647973							-1.74896	-1.47833
-1.78481	-0.724385							-1.9517	-1.14976
-2.54576	-1.21789							-2.04596	-1.12127
-2.29709	-1.01604							-2.14522	-2.05428
-2.20665	-0.933318							-1.93099	-1.15577
-1.97701	-1.57892							-1.97172	-0.949543
-2.56652	-1.09361							-1.74738	-0.85332
-1.76964	-0.780008							-1.53424	-1.74041
-2.29508	-1.11111							-2.667	-1.15146
-1.9103	-0.860423							-1.48815	-1.23406
-1.68006	-1.29028							-2.21228	-1.55909
-2.99538	-1.00206							-2.12431	-1.54256
-1.60822	-1.24839							-2.12531	-1.59427
-2.32067	-1.17853							-2.46645	-1.22807
-1.53457	-1.37812							-1.33523	-1.0651
-1.45215	-0.594731							-1.8605	-1.92078
-1.70347	-0.584547							-0.834878	-2.16943
-2.37592	-1.03983							-1.7583	-1.72537
-1.32448	-1.19572							-2.61745	-1.43776
-1.27895	-0.586571							-1.63447	-0.876423
-2.72517	-0.487684							-1.97543	-1.13805
-2.19748	-1.16599							-2.51478	-1.28483
-2.46715	-1.35057							-1.59903	-1.27707
-2.52046	-1.32333							-1.20208	-0.933391
-2.27297	-0.443494							-1.01429	-1.39616
-2.11382	-1.17108							-1.51237	-0.952308
-1.8602	-0.416763							-2.32161	-1.64123
-2.77043	-1.20506							-1.57511	-1.85321
-1.52419	-1.62247							-1.72284	-0.8173
-1.46542	-1.52962							-2.59082	-1.42271
-2.12366	-0.967159							-1.1387	-1.63951
-2.66608	-0.733724							-2.19389	-1.88721
-1.96517	-2.47694							-1.98993	-1.40677
-2.07594	-2.13621							-2.29371	-1.2846
-2.32133	-0.961454							-1.8452	-2.08591
-2.5477	-1.52565							-2.30808	-1.1938
-1.71271	-1.7529							-2.28469	-1.94727
-2.58609	-1.64675							-2.00325	-2.09976
-2.25402	-1.72179							-1.86363	-0.8623
-1.96822	-1.33404							-1.26515	-0.814169
-2.34569	-1.90256							-1.84709	-1.10314
-2.10967	-1.5046							-1.64529	-1.32853
-1.78984	-0.983351							-1.97945	-0.843232
-2.40975	-0.833792							-1.88013	-1.30356
-2.88377	-1.03566							-1.76869	-0.755996
-1.63416	-0.933416							-2.18817	-1.44413
-2.21192	-1.60095							-1.68535	-1.09812
-1.96194	-0.810057							-1.89832	-1.36591
-1.43451	-0.717606							-1.76074	-1.40384
-1.42745	-1.07862							-2.53521	-1.35195
-1.52598	-1.91409							-1.69679	-0.942428
-2.39913	-1.5305							-2.19008	-1.12317
-1.6296	-0.813694							-1.82123	-1.16249
-1.69787	-1.41743							-1.2823	-1.02949
-1.60856	-1.24632							-1.92001	-0.904978
-1.66733	-0.728362							-1.95896	-1.3973
-1.91504	-0.868016							-2.27579	-1.38785
-2.10822	-0.652683							-1.48536	-0.802438
-1.87175	-0.932881							-1.9665	-0.714516
-2.43888	-1.05339							-1.57413	-1.03463
-1.53595	-0.77404							-2.25823	-0.978117
-2.26001	-0.935994							-2.6501	-1.23009
-2.15286	-1.00666							-2.09337	-1.9746
-2.17808	-1.38565							-1.94903	-1.67993
-1.99207	-0.835698							-1.72067	-1.66895
-2.43388	-0.53391							-1.94721	-1.15202
-1.73696	-0.902407							-2.30104	-1.21337
-2.46971	-0.718951							-2.06633	-1.15086
-2.5202	-1.16399							-2.35717	-1.74816
-2.37277	-0.87315							-2.13352	-0.816211
-2.09013	-1.72796							-1.65668	-1.62153
-2.20558	-0.849531							-2.2722	-2.55921
-2.29828	-0.634224							-1.92123	-1.20359
-2.15383	-1.10818							-2.12589	-0.847177
-1.90871	-0.971999							-1.91836	-2.12889
-2.07274	-0.983178							-2.42119	-1.9134
-2.61613	-1.20145							-2.24968	-2.31399
-1.89139	-1.44192							-2.0891	-1.07227
-2.17323	-0.707626							-1.61539	-2.0631
-2.27023	-1.70261							-2.02881	-2.45579
-1.78739	-1.67219							-2.46679	-2.3771
-1.74114	-1.0719							-1.46478	-2.09696
-2.12691	-0.809732							-1.78922	-2.1816
-2.15808	-1.47974							-2.10183	-1.79913
-1.79911	-1.46166							-2.17182	-2.94829
-2.11701	-0.438913							-2.21003	-2.10137
-2.4947	-1.01311							-2.14167	-1.67476
-2.26449	-1.09613							-2.30593	-2.47462
-2.29416	-0.884959							-1.16863	-1.42076
-2.38144	-0.869286							-0.930183	-2.49765
-2.38892	-0.952807							-1.80667	-2.19438
-2.8659	-1.78892							-1.92658	-1.78761
-1.74647	-1.37942							-1.20969	-2.73767
-1.55545	-1.76677							-1.87221	-2.48944
-1.95428	-0.455714							-1.89256	-1.43558
-1.87131	-0.587831							-1.43851	-2.1827
-1.85142	-0.939473							-2.04831	-1.36917
-1.54954	-1.15644							-1.21623	-1.49186
-1.74427	-0.583003							-2.14676	-1.20071
-1.8144	-0.656156							-1.78508	-1.48442
-1.42704	-1.68001							-1.6628	-1.66391
-0.979142	-0.675881							-1.25167	-1.78851
-2.36992	-1.41248							-1.84243	-1.03959
-1.82821	-0.962412							-2.51775	-1.57178
-2.40519	-1.89884							-2.18034	-1.17745
-1.54572	-0.788551							-1.69654	-1.46858
-2.32323	-1.05545							-2.39298	-1.39847
-1.85148	-1.95134							-2.45075	-1.53208
-2.0257	-1.37354							-2.33286	-1.93453
-1.89362	-0.446072							-2.36719	-2.01949
-2.21586	-0.458254							-2.05192	-1.75371
-1.80168	-0.986649							-1.93871	-1.56962
-1.57536	-1.66248							-2.20003	-1.57924
-1.44562	-0.469275							-1.86116	-2.4354
-2.16768	-1.2928							-1.82499	-1.42517
-2.4642	-1.13926							-1.53154	-2.59273
-1.69286	-1.18055							-1.96015	-2.05114
-2.15044	-1.03747							-2.16409	-1.45645
-1.60507	-0.593696							-1.89237	-1.68952
-3.07029	-0.936669							-1.71053	-1.67771
-2.37799	-0.485596							-2.22815	-1.71272
-1.94865	-0.714748							-1.59085	-1.94105
-1.96389	-1.45571							-2.14618	-1.98827
-1.99546	-0.900203							-2.43512	-2.12867
-1.78858	-0.652421							-2.04802	-1.95911
-2.68556	-0.376948							-2.33831	-1.57442
-2.74551	-0.539568							-2.02288	-2.05414
-1.85189	-1.84712							-2.06184	-1.71252
-1.78606	-0.900306							-1.85661	-2.65779
-1.83392	-2.03088							-2.39685	-2.12366
-1.68897	-1.27557							-2.48179	-1.84907
-1.35474	-1.21346							-1.91521	-2.22835
-1.79399	-1.10343							-1.7848	-1.75848
-1.39944	-1.00875							-1.86991	-2.05711
-1.8586	-0.903128							-2.04336	-1.69806
-2.23512	-0.381206							-1.80325	-2.9978
-2.36331	-0.835006							-2.30573	-1.98216
-2.30885	-0.837432							-2.17784	-2.51706
-1.5982	-0.468088							-2.17824	-2.11148
-1.80554	-1.0012							-1.606	-1.81084
-2.21952	-0.697393							-1.50613	-1.81713
-1.99097	-0.765879							-2.30375	-2.56555
-1.2107	-0.347311							-1.83514	-1.88613
-1.79633	-0.870644							-1.55008	-2.44758
-2.06726	-0.660941							-2.39722	-2.65152
-1.99289	-1.29231							-1.6373	-1.23446
-1.8919	-0.763482							-2.32298	-1.71011
-2.58634	-0.550492							-2.25446	-1.92092
-2.031	-1.19558							-1.07842	-2.23491
-1.8655	-0.699105							-2.16291	-2.20315
-1.56655	-0.68336							-1.51589	-1.92168
-2.43803	-0.660649							-1.84681	-2.3655
-2.13568	-1.19823							-1.99503	-2.19659
-2.16836	-0.42873							-2.26224	-1.62289
-2.7182	-0.482089							-2.65965	-1.33595
-2.06714	-0.649737							-2.34469	-1.97401
-2.69442	-1.10081							-1.78311	-1.99077
-2.27374	-0.900283							-2.15597	-1.61683
-2.13081	-0.567727							-1.98648	-2.10617
-1.41455	-1.13074							-1.52491	-2.56263
-2.02544	-0.326698							-1.63856	-2.24697
-2.0113	-0.873749							-1.3668	-1.2642
-2.09079	-1.12569							-1.66111	-1.60064
-2.17101	-0.431026							-1.76815	-1.60124
-1.91661	-0.624968							-1.72642	-1.0078
-1.9739	-0.813159							-1.16788	-2.44597
-1.50226	-0.43355							-2.39176	-1.75846
-2.77994	-0.414797							-2.08425	-1.64112
-1.9879	-1.78917							-1.82286	-1.23548
-1.54346	-0.873434							-1.31019	-0.905493
-1.35917	-0.450291							-2.11814	-2.12969
-2.39981	-1.03261							-2.30259	-1.8505
-2.41823	-0.69124							-1.65698	-2.21568
-2.55227	-0.799679							-2.13612	-1.42941
-2.34898	-0.491153							-1.57933	-2.00104
-1.89675	-0.289039							-1.48055	-1.19825
-1.86712	-1.72302							-1.61234	-1.96414
-1.08935	-0.922472							-2.10689	-1.82765
-1.99141	-1.3899							-1.72828	-2.00098
-1.50534	-0.732383							-1.51353	-1.85388
-1.92453	-0.777047							-1.70541	-2.0668
-2.05418	-1.31686							-2.2064	-0.99977
-2.54581	-0.672575							-1.04708	-1.9358
-2.07693	-0.598348							-1.13318	-1.68147
-1.7615	-0.768886							-1.8301	-1.92532
-2.33818	-0.379857							-1.64296	-1.28248
-1.73285	-0.432064							-1.29593	-1.70522
-1.81395	-0.991726							-2.29418	-1.21808
-1.42405	-0.712659							-2.12449	-1.5973
-2.28627	-1.03665							-1.26668	-1.79371
-1.69385	-0.759367							-1.594	-1.58509
-1.7238	-0.650431							-1.34326	-2.27705
-1.41382	-0.670705							-1.86257	-1.71183
-2.34803	-1.32331							-1.60249	-2.00065
-1.66566	-0.803697							-1.43207	-1.30675
-1.76538	-1.17336							-1.8728	-2.08648
-1.80341	-0.846405							-2.22707	-1.90385
-1.77239	-0.643078							-1.60587	-2.36903
-1.89928	-0.305524							-2.04863	-1.32953
-2.34982	-1.88149							-1.64873	-1.30143
-1.93372	-1.15157							-2.04076	-2.08572
-2.41861	-1.1738							-1.16094	-1.91702
-1.826	-1.09125							-2.49839	-1.67694
-1.507	-0.658082							-1.89088	-1.889
-2.15597	-0.437982							-2.16537	-0.949915
-1.4468	-1.36057							-1.88031	-1.97827
-1.63834	-0.536715							-1.15427	-1.91408
-1.43988	-1.30162							-1.37624	-1.91243
-2.08206	-0.502234							-0.775718	-1.70642
-1.86591	-0.620074							-0.992147	-1.64944
-1.78652	-0.331847							-1.03758	-1.45531
-1.90632	-0.963578							-1.54656	-2.46513
-2.13584	-0.733655							-1.58966	-1.29137
-1.68179	-0.730298							-1.56425	-1.97696
-2.5118	-1.09682							-1.64822	-1.4236
-1.13594	-1.06159							-1.48995	-2.49464
-1.38729	-0.809163							-2.45692	-1.81871
-2.21589	-0.657761							-2.10578	-1.61977
-2.21925	-0.670948							-2.17079	-2.35025
-1.86684	-0.710977							-1.28616	-1.64436
-1.58086	-0.923199							-1.40923	-2.02348
-1.87206	-0.543489							-2.05534	-1.82862
-2.81232	-0.501827							-1.77224	-1.92986
-2.02432	-1.22373							-1.77619	-1.39463
-2.10319	-2.04033							-1.46713	-1.84951
-1.87928	-0.750674							-2.4269	-1.9631
-1.98427	-0.644423							-2.18622	-1.00751
-2.08498	-0.608369							-1.75193	-2.3011
-1.94313	-0.424309							-1.77578	-2.10383
-2.21289	-0.478005							-1.38382	-1.69713
-1.47133	-1.19957							-2.13489	-1.98537
-1.54137	-0.867068							-2.55947	-2.18941
-1.7405	-1.08792							-2.20436	-1.66437
-1.89795	-1.01831							-1.40893	-1.74748
-2.21032	-1.1816							-1.69933	-1.49456
-1.95672	-1.02972							-1.95966	-1.74268
-1.95397	-0.651835							-1.9374	-1.52156
-1.62998	-0.965606							-1.61066	-1.91054
-1.77725	-1.65402							-1.3082	-1.79099
-1.93966	-1.74538							-1.48821	-1.98036
-1.91632	-0.914172							-1.34505	-2.6739
-1.66116	-1.50547							-1.98994	-1.81744
-1.77134	-0.931854								-2.53712
-1.98155	-1.50806								-1.85497
-1.87908	-1.13396								-1.61862
-1.74582	-1.0629								-1.69936
-1.69671	-1.19829								-1.5005
-1.58005	-0.849469								-1.91591
-1.50675	-2.01855								-1.78288
-1.86062	-1.43295								-1.74812
-1.67998	-1.14324								-2.23356
-1.7875	-0.649011								-1.64535
-1.55548	-1.18174								-1.20705
-1.69117	-0.702463								-2.07492
-1.73195	-0.623543								-2.14694
-1.67102	-1.00225								-1.70115
-1.90255	-0.919377								-2.1704
-2.39126	-0.623261								-1.4285
-1.436	-0.86804								-2.2733
-1.79754	-0.645654								-1.43184
-1.63973	-0.708854								-2.38973
-1.9266	-0.884094								-1.48334
-1.93665	-1.32649								-2.04616
-1.4783	-0.79127								-1.67638
-1.64523	-0.883756								-2.16094
-1.43444	-1.22693								-1.78475
-1.77811	-0.902592								-1.83434
-1.93832	-0.989338								-2.14517
-1.54859	-0.83005								-2.11157
-2.1687	-2.04646								-2.11149
-2.74081	-1.01571								-1.08305
-1.78139	-0.833904								-1.95586
-1.7657	-0.584872								-1.74912
-1.87098	-0.795336								-1.92114
-1.82595	-1.16804								-2.07926
-1.50575	-1.11958								-2.55625
-1.90581	-0.498341								-1.64021
-1.79574	-1.03464								-2.35166
-1.75332	-0.732103								-2.73977
-2.08599	-0.825222								-2.05815
-2.42088	-0.895413								-1.66256
-1.81046	-0.926109								-1.95155
-1.96117	-1.12999								-3.06153
-1.97058	-1.1862								-1.3734
-1.72205	-0.617525								-2.05732
-1.61254	-1.01604								-1.22911
-1.96101	-0.646286								-2.05835
-2.32726	-1.14255								-1.4426
-1.97326	-1.00183								-1.38193
-2.31331	-1.36582								-2.0467
-2.13175	-1.4476								-1.48145
-2.2539	-0.766483								-1.71964
-2.10048	-1.34568								-1.76176
-1.71489	-0.636133								-2.09762
-1.98343	-1.44362								-1.93997
-1.70782	-0.754264								-0.890459
-2.05088	-0.73787								-2.03735
-1.46481	-1.1548								-1.84324
-1.94584	-1.06555								-1.48717
-1.32867	-0.911684								-1.94331
-1.50639	-0.823345								-1.47071
-1.50432	-1.22321								-1.60045
-1.56102	-1.23359								-1.58654
-1.56904	-0.914686								-2.13597
-1.75392	-1.08831								-1.24053
-1.88377	-0.392096								-1.57089
-1.89796	-1.0133								-2.25954
-1.61203	-0.82257								-2.18029
-1.40703	-1.72223								-1.47044
-1.54694	-1.08205								-1.66714
-1.9951	-0.971577								-1.7537
-1.85722	-0.951645								-1.80834
-2.09595	-0.772675								-1.71727
-1.62341	-0.973745								-1.3571
-1.67839	-1.37101								-0.961108
-2.0361	-0.972289								-1.44875
-2.1902	-1.47774								-1.06722
-1.52328	-0.671462								-1.6203
-2.38313	-0.999324								-1.19122
-2.05257	-0.77589								-1.86206
-2.26021	-1.72098								-1.21685
-1.4898	-0.657936								-2.20182
-1.97431	-1.80077								-1.68811
-2.42788	-0.476996								-1.38086
-2.41045	-1.14095								-1.63732
-1.90564	-2.35998								-2.00464
-1.83664	-0.955276								-1.98263
-2.18533	-1.04082								-1.08106
-1.4756	-0.779341								-2.03565
-2.44329	-0.849716								-1.56152
-1.83919	-0.986186								-2.27054
-1.76736	-0.714677								-1.91391
-1.32543	-1.52217								-1.51017
-1.85201	-0.762317								-2.13776
-2.1449	-0.663487								-1.06236
-2.48806	-1.04789								-1.66772
-1.8542	-1.02956								-1.87023
-1.81164	-0.610452								-2.13448
-2.03325	-0.808156								-1.86968
-2.08895	-0.893471								-1.96594
-1.91824	-0.742349								-2.31561
-1.48226	-0.477299								-1.24878
-1.69789	-1.61927								-1.59586
-1.88278	-0.676089								-1.85476
-2.3804	-1.13814								-1.43566
-1.92529	-0.679059								-1.76015
-1.55376	-1.01616								-1.24793
-2.20439	-1.306								-1.17976
-2.16826	-0.89739								-1.83692
-2.11527	-1.12163								-0.888065
-1.40571	-1.16715								-0.917921
-2.33801	-1.28991								-2.18231
-1.96313	-1.16961								-1.26413
-1.95135	-1.7994								-1.88468
-2.2671	-1.33853								-1.53856
-2.24577	-1.15734								-1.76485
-1.71639	-1.50107								-1.70883
-2.11726	-0.867326								-1.64773
-1.91788	-0.916477								-1.72775
-1.34387	-0.811764								-2.00949
-1.68254	-0.798525								-2.41678
-1.74407	-0.987676								-2.28333
-1.82583	-1.20584								-2.10263
-2.16187	-1.51935								-1.00421
-1.37801	-0.512902								-1.73815
-2.22792	-1.10053								-2.2637
-1.97401	-0.611955								-1.59618
-1.71701	-1.26911								-1.90911
-1.55275	-2.03639								-1.98776
-2.13994	-1.43294								-1.93305
-1.58443	-0.566006								-1.0964
-2.04034	-1.49459								-1.41657
-2.38167	-0.867992								-1.59824
-1.98041	-0.78571								-1.72926
-1.64079	-0.968056								-1.84123
-1.69528	-1.37249								-1.45053
-1.7969	-1.70207								-0.955824
-1.72012	-0.905052								-1.81758
-1.74642	-0.511679								-1.06971
-2.42124	-0.561812								-2.00217
-1.57726	-0.967478								-1.62598
-1.80252	-1.42645								-1.12277
-1.60937	-1.00716								-1.2421
-2.22264	-0.896673								-1.20689
-1.64505	-1.1463								-1.54147
-2.05841	-0.719117								-1.11318
-1.72856	-0.728771								-1.26894
-1.67852	-1.41409								-1.94055
-1.4888	-1.24848								-2.14425
-2.06849	-1.17846								-1.98009
-1.7939	-0.954509								-2.07798
-1.71335	-1.32343								-1.5239
-1.55386	-1.00958								-1.10308
-2.34218	-0.687649								-1.36973
-1.75746	-0.668778								-1.19375
-2.03691	-0.76137								-1.63062
-1.72625	-0.581317								-1.80396
-2.13052	-0.862329								-2.03391
-2.08237	-1.45624								-1.58834
-2.59501	-1.49728								-1.73225
-1.88966	-0.794347								-1.54942
-2.37605	-0.709436								-1.21662
-2.05226	-0.720907								-1.3256
-1.81412	-0.630506								-1.71925
-1.99196	-0.959164								-0.980579
-1.65965	-0.769056								-1.16983
-1.61989	-0.959064								-1.84085
-2.56838	-0.91842								-1.25072
-2.14783	-0.836452								-2.39952
-1.61046	-0.983602								-1.75122
-1.64258	-1.70877								-1.78024
-2.00719	-1.04258								-1.69807
-2.01824	-0.716262								-0.979904
-2.56515	-0.947631								-1.88837
-1.40883	-0.377339								-1.74275
-2.12965	-0.951182								-1.9017
-2.14735	-0.528544								-2.56805
-1.55938	-0.813786								-1.58509
-2.11058	-1.04403								-2.61489
-2.28678	-0.361164								-1.33623
-2.19624	-1.05827								-1.66514
-2.12962	-1.14246								-1.5515
-2.28996	-1.75069								-1.91056
-1.74688	-0.529176								-1.75872
-2.28202	-1.518								-1.88745
-1.5637	-1.53391								-1.71109
-2.0327	-0.523552								-0.905029
-2.36696	-1.04241								-1.99016
-2.38381	-2.1718								-1.60144
-2.00146	-1.35826								-1.75132
-1.47767	-0.572806								-1.79677
-1.44743	-1.00512								-1.41054
-1.87194	-0.685842								-1.52912
-2.07308	-0.562234								-1.66535
-2.22309	-0.79812								-1.02532
-2.2787	-1.73431								-2.01514
-2.08041	-0.723763								-1.0373
-1.34309	-1.96525								-1.94791
-2.18073	-0.815164								-2.01255
-1.96323	-1.20485								-1.4084
-1.57188	-2.47605								-1.50001
-2.10621	-1.53831								-1.66703
-2.27079	-0.771274								-2.2131
-1.99442	-1.67094								-0.825405
-2.55776	-1.74974								-1.56811
-2.41617	-0.921694								-2.02286
-1.83865	-1.53863								-1.40555
-1.58817	-1.77194								-1.89233
-1.70967	-1.32781								-1.91692
-1.47672	-0.893056								-1.78575
-2.33082	-1.46019								-1.56029
-1.85377	-0.578629								-1.89867
-1.60754	-1.91235								-1.84174
-1.57007	-1.17092								-2.63505
-1.61435	-1.46304								-2.50382
-1.44902	-0.832313								-1.21536
-1.48087	-1.09507								-2.28119
-1.68696	-0.692254								-2.51408
-2.02418	-0.934856								-1.70233
-1.92811	-1.65327								-2.39577
-1.53561	-0.89561								-1.11567
-2.44176	-0.828996								-1.3252
-2.2445	-0.672882								-1.68532
-1.56376	-0.745999								-2.16196
-1.59887	-1.17291								-1.96505
-1.71424	-0.791927								-1.15789
-2.41716	-0.630779								-1.71632
-1.58898	-1.29094								-1.27996
-1.69223	-0.75955								-2.44234
-1.56285	-0.714577								-1.31277
-2.16199	-0.824899								-1.89549
-2.00259	-1.10344								-1.5686
-1.93257	-0.558944								-1.56718
-1.59942	-1.09483								-2.28289
-1.84512	-1.23638								-2.46009
-1.64079	-0.724355								-1.92791
-1.98137	-0.620639								-1.4908
-2.04747	-0.532633								-1.88028
-1.87852	-0.684974								-1.90617
-1.60436	-1.16788								-1.12386
-2.07478	-0.676928								-1.06541
-1.74509	-1.09146								-1.20951
-1.66969	-0.534919								-1.93263
-1.87357	-0.735183								-2.28329
-1.68345	-0.775122								-3.18668
-1.53309	-0.848809								-1.35246
-2.00359	-0.593343								-1.80613
-1.87087	-0.956109								-2.65406
-2.37051	-0.539288								-2.34225
-2.00256	-0.458668								-1.15343
-2.153	-1.0652								-1.64729
-1.8031	-1.40308								-1.79665
-2.32187	-0.905805								-1.87825
-1.63371	-0.910126								-2.19442
-2.27005	-1.13634								-1.68879
-2.03938	-1.28825								-1.82309
-1.92677	-0.466931								-1.23165
-1.83519	-1.25178								-1.72181
-1.40727	-0.89548								-1.33037
-1.87591	-0.68792								-1.17591
-2.38594	-0.904376								-2.01946
-1.82233	-0.886496								-1.27163
-1.6906	-0.80187								-1.5005
-1.52817	-1.19631								-0.899714
-1.64036	-0.576674								-1.05665
-2.29771	-1.71221								-1.1515
-1.76371	-0.669757								-1.44886
-1.65884	-0.409988								-1.9223
-1.94329	-1.30159								-1.3955
-2.42142	-1.1319								-1.22096
-1.84442	-0.689463								-1.68865
-1.53728	-1.93624								-1.44117
-2.17805	-0.497672								-2.30794
-1.85204	-0.756852								-1.83351
-1.66314	-0.708412								-1.9413
-1.40321	-0.552052								-1.28084
-2.42627	-1.51497								-1.69134
-2.58316	-0.545011								-1.84181
-1.71471	-0.802124								-2.08516
-2.22849	-1.04035								-1.66028
-2.24362	-0.805465								-1.98455
-1.85299	-1.18465								-1.21317
-2.12978	-1.37381								-1.95641
-2.22066	-1.19385								-2.21694
-1.68862	-1.63924								-1.62287
-1.69371	-0.61002								-1.67709
-1.78915	-1.30232								-1.85778
-1.92223	-1.08455								-2.08266
-1.57447	-0.90105								-1.3064
-2.00298	-0.627226								-1.99463
-1.59914	-0.749973								-1.19025
-1.5758	-0.73495								-1.77233
-2.17719	-0.652278								-1.63839
-1.3451	-0.611867								-1.21439
-2.15019	-1.54248								-1.50371
-2.74095	-0.967516								-1.66382
-2.26027	-0.777233								-1.45209
-1.87055	-0.807883								-1.99134
-2.70229	-0.592946								-1.45405
-2.14582	-0.706697								-1.56115
-1.73264	-0.506157								-1.29406
-2.96465	-0.836834								-1.38608
-1.65458	-0.747837								-0.938458
-1.63581	-0.696298								-1.3479
-1.98293	-0.600891								-1.58811
-2.68807	-0.506192								-1.4908
-2.09095	-0.967748								-2.32512
-1.46303	-1.13453								-1.20692
-1.58439	-0.910683								-1.32151
-1.4566	-0.676785								-1.80463
-2.72757	-0.660839								-1.36611
-2.01258	-0.88942								-1.52644
-1.74254	-0.976887								-1.24036
-2.07244	-0.635981								-1.68697
-2.16036	-0.869375								-1.70141
-2.72584	-1.18891								-1.41432
-1.9353	-0.913878								-0.910848
-1.79652	-1.13446								-2.39458
-2.87583	-1.11941								-1.8174
-1.58917	-0.820019								-1.52405
-1.99584	-0.670891								-1.67008
-1.68466	-0.734382								-2.24816
-2.20963	-0.555104								-1.44093
-1.8572	-1.18619								-1.53783
-1.41777	-0.703737								-2.17415
-2.15104	-1.16098								-1.1666
-2.1899	-1.07939								-1.43577
-1.7566	-1.47145								-1.68188
-2.27987	-0.778338								-1.95447
-1.69897	-1.18918								-1.44503
-2.44207	-0.987395								-0.825891
-1.76701	-1.18196								-1.22929
-1.61929	-0.789823								-1.45557
-1.59138	-0.651711								-1.37959
-2.26902	-1.08222								-0.861
-1.48538	-1.35552								-1.05952
-1.31476	-0.989898								-1.20561
-1.79553	-2.47634								-1.60184
-2.08118	-1.12529								-2.05194
-2.3999	-1.00162								-1.15951
-1.53159	-1.89068								-1.73479
-1.76222	-1.41708								-1.17849
-1.79578	-0.807058								-1.0399
-1.32207	-1.18804								-1.81438
-1.79475	-0.699295								-1.45823
-2.41627	-0.748224								-1.68484
-2.24669	-0.815907								-1.7301
-2.0918	-0.454886								-2.26938
-1.98478	-1.17704								-1.54399
-1.98288	-0.904113								-1.05875
-1.8187	-1.46126								-1.30799
-2.32061	-1.49522								-1.1325
-1.942	-1.1404								-1.56604
-1.49411	-0.807463								-1.46499
-1.78714	-0.937897								-1.248
-2.00116	-0.935388								-1.12375
-2.2838	-1.23905								-1.13665
-1.96691	-0.923314								-1.15032
-2.2178	-0.801696								-2.20749
-2.20578	-0.658252								-1.28249
-2.3356	-0.825183								-1.68652
-1.75515	-0.922619								-2.14747
-1.89952	-0.700731								-1.46052
-2.14609	-1.1991								-1.57029
-1.97741	-1.02399								-2.21421
-1.76833	-0.738129								-1.18236
-1.36406	-1.03218								-1.4355
-1.78142	-0.701182								-1.13569
-2.2593	-0.885735								-1.46564
-1.65385	-0.798081								-0.828113
-2.00491	-2.21978								-1.42733
-1.53761	-1.23052								-1.92315
-1.76271	-0.879635								-1.26026
-1.95492	-1.24538								-1.04172
-2.27891	-0.984417								-1.77536
-2.00222	-1.09627								-1.62517
-1.80357	-0.87093								-2.17109
-1.82118	-1.20165								-1.15218
-1.91018	-1.71657								-1.20882
-1.83097	-1.23702								-1.12403
-1.85818	-0.901253								-1.43322
-2.07819	-1.20551								-1.66921
-1.88141	-0.858572								-1.14598
-1.96521	-0.734171								-1.35176
-2.06524	-1.30649								-1.64261
-1.83349	-1.10975								-1.23581
-2.05282	-0.652625								-2.16613
-2.30951	-1.32882								-2.05838
-1.77297	-1.23513								-1.54592
-2.53688	-0.800129								-1.30836
-2.04453	-0.751962								-1.92203
-1.55693	-1.39354								-1.30123
-1.78789	-1.53625								-1.5587
-1.71578	-1.00775								-1.88499
-2.16786	-1.14392								-1.36012
-1.98631	-1.51968								-1.1899
-1.61334	-0.716281								-1.48688
-2.17139	-0.60199								-1.20002
-2.08293	-1.22076								-1.69851
-2.12154	-1.81969								-1.70394
-2.00915	-1.48401								-1.31511
-2.05633	-0.967026								-0.986364
-2.17648	-0.671348								-1.75479
-2.04941	-2.11833								-1.56528
-1.81717	-1.31723								-2.13961
-2.16013	-1.136								-1.78721
-1.77814	-0.694398								-0.885611
-2.16487	-0.746538								-1.2404
-2.41241	-0.555733								-1.91739
-2.09466	-0.971422								-1.52457
-1.86716	-0.881003								-0.822472
-1.99758	-0.653939								-1.96892
-1.81701	-0.894827								-2.1181
-2.08362	-0.702301								-1.37982
-1.67532	-0.980021								-1.55667
-1.39236	-1.5502								-1.71338
-1.7456	-1.06898								-1.97628
-2.15421	-0.95682								-1.42309
-1.6837	-1.58059								-1.54181
-2.21577	-0.593496								-0.989809
-2.44533	-0.9243								-2.02387
-2.37538	-0.734984								-1.52151
-2.35369	-1.63546								-0.965138
-1.73778	-0.642779								-1.0528
-1.67638	-1.09645								-1.18226
-1.86241	-1.10998								-1.51264
-2.08249	-0.97549								-2.22646
-1.64319	-0.895343								-1.11027
-2.58933	-0.935989								-1.88854
-1.82311	-0.668736								-1.20385
-1.86778	-1.56454								-1.70291
-2.1262	-1.53003								-1.03311
-2.18132	-0.954098								-0.891884
-1.57309	-1.17529								-2.12491
-2.07736	-0.826101								-2.02645
-1.38372	-1.92699								-1.5309
-1.81748	-0.810599								-1.09255
-1.66377	-0.768334								-1.11451
-1.87622	-2.31105								-1.89336
-1.83739	-1.28635								-1.37884
-2.38435	-0.621809								-2.84148
-2.52824	-0.830928								-1.33931
-1.90834	-1.58879								-2.08255
-1.8131	-1.0229								-1.05013
-1.69098	-1.2245								-1.33931
-2.10072	-1.05112								-2.19696
-1.9642	-0.690135								-1.33702
-2.66279	-1.27519								-1.98289
-2.57694	-1.04335								-1.75598
-1.36827	-0.707776								-1.97539
-1.97281	-1.4665								-1.44271
-2.68143	-0.920644								-0.957502
-2.23695	-1.64905								-1.46587
-2.11579	-0.975869								-2.48853
-1.66958	-1.33604								-1.52825
-2.30095									-1.42321
-2.52182									-1.73742
-1.52793									-1.72491
-1.4864									-1.03411
-1.87937									-2.32336
-2.3283									-2.55998
-2.35168									-2.08774
-1.67945									-2.06523
									-1.75997
									-1.79311
									-1.82515
									-2.03736
									-1.45394
									-1.32912
									-1.56949
									-2.5225
									-1.91321
									-1.64999
									-2.45673
									-1.52598
									-1.48854
									-1.84568
									-1.98283
									-0.890521
									-2.09734
									-2.14566
									-1.15988
									-2.23543
									-0.956711
									-2.68269
									-1.44549
									-2.45043
									-1.48021
									-0.967629
									-1.60395
									-1.5112
									-2.2984
									-1.58351
									-1.03598
									-1.7641
									-2.06514
									-1.922
									-2.49096
									-2.22842
									-2.06452
									-1.67109
									-2.28436
									-1.05292
									-2.50192
									-1.79681
									-1.41517
									-2.22569
									-1.22463
									-1.34429
									-1.45054
									-1.17035
									-1.89103
									-2.3002
									-1.10484
									-1.10654
									-1.8598
									-2.18186
									-0.837389
									-0.872056
									-1.02683
									-0.975585
									-1.17628
									-1.19085
									-1.72757
									-1.86481
									-0.969823
									-1.28642
									-2.04398
									-0.933341
									-1.72687
									-1.90202
									-1.38163
									-0.962176
									-2.15989
									-1.24837
									-1.09194
									-1.21467
									-1.7684
									-1.41582
									-1.42485
									-1.63264
									-1.03929
									-1.11385
									-1.35216
									-2.15906
									-1.04272
									-1.93094
									-1.52532
									-1.71678
									-2.12299
									-1.79779
									-1.78913
									-1.94333
									-1.26245
									-1.26547
									-1.29176
									-2.28635
									-1.70989
									-1.36702
									-1.8805
									-1.20215
									-2.28614
									-1.38418
									-1.42135
									-1.21272
									-1.52553
									-1.97826
									-1.61714
									-1.73036
									-1.44342
									-1.99847
									-1.28274
									-1.6486
									-1.12412
									-1.63018
									-1.89777
									-1.29748
									-0.990456
									-1.55559
									-1.68025
									-0.966686
									-1.12188
									-1.49212
									-1.53999
									-1.35466
									-1.9834
									-1.49625
									-0.992963
									-1.06725
									-0.846219
									-1.13914
									-0.783273
									-0.839195
									-1.2613
									-1.58794
									-1.25831
									-1.29455
									-1.09805
									-1.12056
									-1.82624
									-1.27438
									-1.09477
									-1.91081
									-1.22811
									-1.04585
									-1.11786
									-1.14182
									-1.2333
									-1.046
									-1.04769
									-1.84264
									-1.2249
									-2.0317
									-1.00251
									-1.8521
									-2.1208
									-0.941527
									-1.03579
									-1.73346
									-1.01959
									-1.6384
									-1.6105
									-1.12207
									-1.04912
									-1.29981
									-1.43686
									-1.39229
									-0.91445
									-1.08307
									-1.98497
									-1.50654
									-0.929833
									-1.1881
									-1.62983
									-1.24542
									-1.44376
									-1.41345
									-1.5196
									-1.09208
									-2.17627
									-1.77005
									-1.72199
									-0.881042
									-1.42252
									-1.76687
									-1.02976
									-1.0678
									-1.87733
									-0.964741
									-1.7087
									-1.14556
									-2.01498
									-1.7824
									-1.10596
									-1.08157
									-2.05297
									-1.4154
									-2.43656
									-0.961875
									-1.64614
									-1.37512
									-1.83161
									-1.5347
									-1.36858
									-1.22541
									-1.86498
									-1.48214
									-1.61685
									-1.14783
									-0.933738
									-1.04154
									-1.44634
									-2.02579
									-1.69267
									-1.76872
									-1.10149
									-0.824418
									-1.48174
									-1.02535
									-1.31271
									-0.932609
									-0.947431
									-1.48069
									-2.09096
									-1.72666
									-2.21985
									-1.19878
									-0.948768
									-1.62945
									-1.7213
									-1.57866
									-1.94915
									-1.05328
									-1.35219
									-1.47006
									-1.36104
									-1.34507
									-1.06774
									-1.37992
									-1.1066
									-1.6252
									-1.11173
									-1.02217
									-1.4019
									-2.12215
									-1.73565
									-1.25956
									-1.16735
									-1.24096
									-0.83918
									-1.41191
									-1.36389
									-2.31958
									-0.964431
									-1.81891
									-0.896352
									-1.15161
									-0.761316
									-0.988586
									-0.980754
									-1.94621
									-1.20404
									-1.39756
									-2.31773
									-1.31285
									-1.31289
									-1.36846
									-1.94441
									-1.42157
									-1.62277
									-1.00896
									-1.26775
									-1.8555
									-0.827927
									-0.922242
									-1.84514
									-2.09109
									-1.43659
									-2.41507
									-1.48388
									-1.89674
									-1.4221
									-2.35385
									-1.78527
									-2.0423
									-1.89787
									-1.70154
									-2.63391
									-2.00236
									-2.15424
									-1.36984
									-2.15684
									-1.62693
									-2.26471
									-1.65352
									-2.08646
									-1.0788
									-1.61786
									-1.5234
									-1.33594
									-1.66431
									-1.73287
									-1.4264
									-1.06655
									-1.53502
									-1.03686
									-1.25816
									-0.87947
									-0.862725
									-0.96584
									-0.934433
									-1.39399
									-1.85763
									-1.17
									-1.92047
									-0.869366
									-1.44585
									-1.38349
									-1.6294
									-1.02435
									-1.13992
									-1.71681
									-1.06912
									-1.32145
									-1.74704
									-1.56082
									-1.35483
									-1.90389
									-1.49059
									-1.55145
									-1.76149
									-1.75406
									-1.5414
									-1.74651
									-1.90155
									-1.62415
									-1.15894
									-1.01663
									-1.25076
									-1.98622
									-1.21895
									-1.40245
									-1.24019
									-1.91481
									-1.6364
									-1.30103
									-1.30518
									-1.75893
									-0.913387
									-1.86155
									-2.29179
									-1.27952
									-1.88921
									-2.22256
									-1.74522
									-1.98011
									-1.279
									-2.09479
									-1.63461
									-2.11317
									-1.47564
									-2.65063
									-1.87045
									-2.82609
									-2.32213
									-1.92362
									-2.16709
									-1.74609
									-1.67293
									-2.07388
									-1.94869
									-1.46063
									-1.27957
									-1.8386
									-2.00606
									-1.87745
									-2.08712
									-1.61414
									-1.82278
									-1.71358
									-2.38108
									-1.72572
									-1.32645
									-2.64085
									-0.930389
									-0.889706
[truncated: 476 more rows]
