# Supplementary material for: Secretome translation shaped by lysosomes and lunapark-marked ER junctions
Source: Nature. 2025 Nov 5;649(8095):227–36. doi: 10.1038/s41586-025-09718-0 (PMC12727531; doi:10.1038/s41586-025-09718-0)
Supplement: Supplementary file 19 — Source Data Extended Data Fig. 2 [file 41586_2025_9718_MOESM19_ESM.xlsx]

## Sheet: Extended Fig. 2b
U-2 OS	HeLa	COS-7	HT1080
0.089	0.218842	0.215137	0.168208
0.135	0.13337	0.125445	0.304887
0.141	0.0950327	0.196006	0.652635
0.156	0.219343	0.18761	0.202531
0.111	0.178161	0.208401	0.594859
0.239	0.182522	0.192012	0.328736
0.111	0.126727	0.283112	0.214372
0.13	0.205498	0.0958533	0.0811218
0.328	0.238419	0.203652	0.264667
0.334	0.0840276	0.376709	0.261759
0.24	0.26102	0.060567	0.256822
0.211	0.190893	0.106594	0.155817
0.222	0.185436	0.138705	0.174078
0.219	0.18546		0.471911
0.19	0.303456		0.146667
0.107	0.161736		0.146667
0.18	0.103131
0.255	0.319865
0.404
0.24
0.477
0.471
0.156
0.396
0.232
0.33
0.338
0.178
0.386
0.133
0.268
0.151
0.21
0.216
0.19
0.338
0.21
0.244
0.296
0.315

## Sheet: Extended Fig. 2c
Displacement	CDF	1D	2D	3D
0	0	0.0829	0.0136	0.0002
0	0.000706	0.0829	0.0136	0.0002
0.000283	0.00077	0.0829041	0.0136071	0.000208576
0.000901	0.000834	0.0829417	0.0136723	0.000286926
0.001207	0.000898	0.0829748	0.0137298	0.000355985
0.0013	0.000963	0.0829868	0.0137506	0.000380944
0.001711	0.001027	0.0830503	0.0138608	0.000513398
0.001786	0.001091	0.0830637	0.0138841	0.000541465
0.001977	0.001155	0.0831006	0.0139482	0.000618371
0.002134	0.001219	0.0831338	0.0140056	0.000687423
0.002368	0.001284	0.0831878	0.0140994	0.000800108
0.002399	0.001348	0.0831954	0.0141126	0.000815913
0.002496	0.001412	0.0832198	0.0141549	0.000866691
0.002542	0.001476	0.0832317	0.0141755	0.000891473
0.002585	0.00154	0.083243	0.0141951	0.000915047
0.002694	0.001604	0.0832725	0.0142463	0.000976571
0.003065	0.001669	0.0833822	0.0144365	0.00120495
0.003071	0.001733	0.083384	0.0144398	0.00120888
0.003093	0.001797	0.083391	0.0144518	0.00122337
0.00314	0.001861	0.083406	0.0144779	0.00125467
0.00317	0.001925	0.0834157	0.0144947	0.0012749
0.003234	0.001989	0.0834368	0.0145312	0.00131869
0.003502	0.002054	0.0835294	0.0146918	0.00151152
0.003571	0.002118	0.0835544	0.0147352	0.00156364
0.003579	0.002182	0.0835574	0.0147403	0.00156974
0.00362	0.002246	0.0835725	0.0147666	0.00160126
0.004266	0.00231	0.0838338	0.0152195	0.00214489
0.004465	0.002375	0.0839229	0.0153739	0.00233016
0.004532	0.002439	0.0839538	0.0154275	0.00239442
0.004551	0.002503	0.0839627	0.0154428	0.00241282
0.004564	0.002567	0.0839687	0.0154534	0.00242545
0.004593	0.002631	0.0839824	0.015477	0.00245375
0.004612	0.002695	0.0839913	0.0154925	0.00247239
0.004633	0.00276	0.0840013	0.0155097	0.00249308
0.004669	0.002824	0.0840185	0.0155395	0.00252877
0.00467	0.002888	0.0840189	0.0155403	0.00252977
0.004716	0.002952	0.0840411	0.0155787	0.00257578
0.00475	0.003016	0.0840576	0.0156073	0.00261007
0.00476	0.00308	0.0840625	0.0156157	0.0026202
0.004769	0.003145	0.0840669	0.0156233	0.00262934
0.004854	0.003209	0.0841088	0.015696	0.00271648
0.004874	0.003273	0.0841188	0.0157133	0.0027372
0.004929	0.003337	0.0841464	0.0157612	0.00279463
0.004943	0.003401	0.0841535	0.0157734	0.00280935
0.004959	0.003466	0.0841616	0.0157875	0.00282622
0.004983	0.00353	0.0841738	0.0158087	0.00285164
0.005005	0.003594	0.0841851	0.0158282	0.00287504
0.005046	0.003658	0.0842062	0.0158648	0.00291892
0.00516	0.003722	0.0842659	0.0159681	0.00304279
0.005363	0.003786	0.0843754	0.0161577	0.00327013
0.005418	0.003851	0.0844058	0.0162104	0.00333322
0.005423	0.003915	0.0844086	0.0162152	0.00333898
0.005467	0.003979	0.0844331	0.0162577	0.00338996
0.00549	0.004043	0.084446	0.0162801	0.00341676
0.005493	0.004107	0.0844477	0.016283	0.00342027
0.005556	0.004171	0.0844834	0.0163448	0.0034943
0.005584	0.004236	0.0844994	0.0163724	0.00352748
0.005611	0.0043	0.0845149	0.0163993	0.00355962
0.00563	0.004364	0.0845258	0.0164182	0.00358233
0.005631	0.004428	0.0845264	0.0164192	0.00358353
0.005636	0.004492	0.0845293	0.0164242	0.00358952
0.005645	0.004557	0.0845345	0.0164332	0.00360031
0.005833	0.004621	0.0846451	0.0166246	0.00382969
0.005926	0.004685	0.0847011	0.0167216	0.0039459
0.005964	0.004749	0.0847242	0.0167617	0.00399391
0.005969	0.004813	0.0847273	0.016767	0.00400024
0.006018	0.004877	0.0847574	0.0168191	0.00406264
0.006137	0.004942	0.0848315	0.0169473	0.00421626
0.006259	0.005006	0.084909	0.0170814	0.00437683
0.006281	0.00507	0.0849231	0.0171058	0.00440611
0.006288	0.005134	0.0849276	0.0171136	0.00441545
0.006328	0.005198	0.0849535	0.0171583	0.00446901
0.006365	0.005262	0.0849775	0.0172	0.00451885
0.006366	0.005327	0.0849782	0.0172011	0.0045202
0.006368	0.005391	0.0849795	0.0172033	0.00452291
0.00638	0.005455	0.0849873	0.0172169	0.00453914
0.006501	0.005519	0.0850671	0.017355	0.00470451
0.006525	0.005583	0.0850831	0.0173827	0.00473767
0.006525	0.005648	0.0850831	0.0173827	0.00473767
0.006561	0.005712	0.0851073	0.0174244	0.00478764
0.006563	0.005776	0.0851086	0.0174268	0.00479042
0.006569	0.00584	0.0851126	0.0174337	0.00479878
0.006573	0.005904	0.0851153	0.0174384	0.00480435
0.006575	0.005968	0.0851167	0.0174407	0.00480714
0.006575	0.006033	0.0851167	0.0174407	0.00480714
0.006588	0.006097	0.0851254	0.0174559	0.00482529
0.006693	0.006161	0.0851969	0.0175794	0.00497316
0.0067	0.006225	0.0852017	0.0175877	0.0049831
0.006704	0.006289	0.0852044	0.0175925	0.00498878
0.006854	0.006353	0.0853085	0.0177726	0.00520434
0.006888	0.006418	0.0853325	0.0178139	0.00525385
0.006899	0.006482	0.0853402	0.0178274	0.00526992
0.006965	0.006546	0.0853871	0.0179084	0.00536686
0.006984	0.00661	0.0854007	0.0179318	0.00539493
0.006985	0.006674	0.0854014	0.0179331	0.00539641
0.007005	0.006739	0.0854157	0.0179578	0.00542605
0.007013	0.006803	0.0854214	0.0179678	0.00543793
0.007017	0.006867	0.0854243	0.0179727	0.00544387
0.007035	0.006931	0.0854373	0.0179951	0.00547066
0.007113	0.006995	0.0854938	0.0180928	0.00558752
0.007144	0.007059	0.0855164	0.0181319	0.00563432
0.007172	0.007124	0.0855369	0.0181674	0.00567675
0.007194	0.007188	0.0855531	0.0181953	0.00571021
0.007261	0.007252	0.0856027	0.018281	0.00581272
0.007278	0.007316	0.0856153	0.0183029	0.00583888
0.00735	0.00738	0.0856692	0.0183961	0.00595032
0.007384	0.007444	0.0856949	0.0184404	0.00600332
0.007396	0.007509	0.0857039	0.0184561	0.00602208
0.007405	0.007573	0.0857107	0.0184679	0.00603617
0.007421	0.007637	0.0857229	0.0184888	0.00606127
0.007516	0.007701	0.0857955	0.0186143	0.00621134
0.007523	0.007765	0.0858009	0.0186237	0.00622248
0.007636	0.00783	0.0858886	0.0187751	0.00640357
0.007659	0.007894	0.0859066	0.0188062	0.00644076
0.007663	0.007958	0.0859097	0.0188116	0.00644723
0.007692	0.008022	0.0859325	0.018851	0.0064943
0.007694	0.008086	0.0859341	0.0188537	0.00649755
0.007725	0.00815	0.0859585	0.018896	0.00654806
0.007765	0.008215	0.0859902	0.0189507	0.00661353
0.007792	0.008279	0.0860117	0.0189879	0.0066579
0.007801	0.008343	0.0860189	0.0190003	0.00667273
0.007808	0.008407	0.0860245	0.0190099	0.00668427
0.007887	0.008471	0.0860879	0.0191195	0.00681524
0.007913	0.008535	0.0861089	0.0191558	0.00685862
0.008059	0.0086	0.0862282	0.0193618	0.0071048
0.008091	0.008664	0.0862546	0.0194075	0.00715935
0.008153	0.008728	0.0863062	0.0194964	0.00726562
0.008169	0.008792	0.0863195	0.0195195	0.00729317
0.008175	0.008856	0.0863245	0.0195281	0.00730352
0.008187	0.008921	0.0863346	0.0195455	0.00732423
0.008247	0.008985	0.086385	0.0196325	0.00742825
0.008271	0.009049	0.0864053	0.0196675	0.00747006
0.008311	0.009113	0.0864392	0.0197261	0.00754
0.008313	0.009177	0.0864409	0.019729	0.00754351
0.008361	0.009241	0.0864818	0.0197997	0.0076279
0.00841	0.009306	0.0865239	0.0198722	0.00771453
0.008461	0.00937	0.0865678	0.0199482	0.00780522
0.008603	0.009434	0.0866917	0.020162	0.00806051
0.008656	0.009498	0.0867385	0.0202427	0.00815686
0.008679	0.009562	0.0867589	0.0202779	0.00819884
0.008718	0.009626	0.0867936	0.0203377	0.00827028
0.008737	0.009691	0.0868105	0.020367	0.0083052
0.008886	0.009755	0.0869447	0.0205985	0.00858156
0.008912	0.009819	0.0869684	0.0206393	0.00863024
0.008937	0.009883	0.0869912	0.0206786	0.00867719
0.008997	0.009947	0.0870462	0.0207735	0.00879037
0.009106	0.010012	0.087147	0.0209474	0.00899785
0.009113	0.010076	0.0871536	0.0209586	0.00901125
0.009124	0.01014	0.0871638	0.0209763	0.00903234
0.009195	0.010204	0.0872303	0.0210909	0.00916904
0.009254	0.010268	0.0872859	0.0211868	0.00928341
0.009325	0.010332	0.0873533	0.021303	0.00942198
0.009448	0.010397	0.0874712	0.0215064	0.00966444
0.009493	0.010461	0.0875148	0.0215814	0.00975391
0.009498	0.010525	0.0875196	0.0215898	0.00976387
0.009512	0.010589	0.0875332	0.0216132	0.0097918
0.009517	0.010653	0.0875381	0.0216216	0.00980179
0.009536	0.010717	0.0875566	0.0216534	0.00983978
0.009538	0.010782	0.0875585	0.0216568	0.00984378
0.009563	0.010846	0.0875829	0.0216988	0.00989389
0.009585	0.01091	0.0876044	0.0217359	0.00993809
0.009585	0.010974	0.0876044	0.0217359	0.00993809
0.009626	0.011038	0.0876446	0.0218052	0.0100207
0.009675	0.011103	0.0876929	0.0218884	0.0101199
0.009677	0.011167	0.0876949	0.0218919	0.010124
0.009776	0.011231	0.0877933	0.0220613	0.0103259
0.009919	0.011295	0.0879371	0.022309	0.010621
0.009939	0.011359	0.0879574	0.0223439	0.0106626
0.010011	0.011423	0.0880307	0.0224702	0.0108131
0.010069	0.011488	0.0880901	0.0225726	0.010935
0.010111	0.011552	0.0881334	0.0226471	0.0110238
0.010148	0.011616	0.0881717	0.022713	0.0111022
0.010158	0.01168	0.088182	0.0227309	0.0111235
0.010201	0.011744	0.0882267	0.0228078	0.0112151
0.010232	0.011808	0.088259	0.0228635	0.0112814
0.010244	0.011873	0.0882716	0.022885	0.0113071
0.010321	0.011937	0.0883524	0.0230242	0.0114727
0.010358	0.012001	0.0883914	0.0230914	0.0115527
0.010361	0.012065	0.0883946	0.0230968	0.0115592
0.010375	0.012129	0.0884094	0.0231223	0.0115895
0.010389	0.012194	0.0884243	0.0231479	0.0116199
0.010394	0.012258	0.0884296	0.023157	0.0116308
0.0104	0.012322	0.0884359	0.023168	0.0116438
0.010493	0.012386	0.0885351	0.0233386	0.0118469
0.010515	0.01245	0.0885587	0.0233792	0.0118952
0.010525	0.012514	0.0885694	0.0233976	0.0119172
0.01054	0.012579	0.0885855	0.0234254	0.0119502
0.010544	0.012643	0.0885898	0.0234328	0.011959
0.010572	0.012707	0.08862	0.0234847	0.0120208
0.010581	0.012771	0.0886297	0.0235014	0.0120406
0.010654	0.012835	0.0887088	0.0236375	0.0122025
0.010706	0.012899	0.0887654	0.0237349	0.0123185
0.010734	0.012964	0.0887961	0.0237876	0.0123812
0.010736	0.013028	0.0887982	0.0237914	0.0123856
0.010771	0.013092	0.0888366	0.0238574	0.0124642
0.01079	0.013156	0.0888575	0.0238934	0.0125069
0.010808	0.01322	0.0888774	0.0239275	0.0125475
0.010845	0.013285	0.0889182	0.0239977	0.0126311
0.010852	0.013349	0.088926	0.0240111	0.0126469
0.010871	0.013413	0.088947	0.0240473	0.01269
0.01088	0.013477	0.088957	0.0240644	0.0127104
0.01093	0.013541	0.0890126	0.0241601	0.0128241
0.010938	0.013605	0.0890215	0.0241754	0.0128424
0.01097	0.01367	0.0890573	0.0242369	0.0129155
0.010985	0.013734	0.0890741	0.0242658	0.0129498
0.010986	0.013798	0.0890752	0.0242677	0.0129521
0.010994	0.013862	0.0890842	0.0242831	0.0129704
0.010999	0.013926	0.0890898	0.0242928	0.0129819
0.011029	0.013991	0.0891235	0.0243507	0.0130508
0.011116	0.014055	0.0892217	0.0245196	0.0132515
0.011142	0.014119	0.0892512	0.0245703	0.0133118
0.011183	0.014183	0.0892979	0.0246505	0.0134071
0.011208	0.014247	0.0893264	0.0246996	0.0134654
0.011223	0.014311	0.0893436	0.024729	0.0135005
0.011231	0.014376	0.0893527	0.0247448	0.0135192
0.01124	0.01444	0.089363	0.0247625	0.0135402
0.011249	0.014504	0.0893733	0.0247802	0.0135613
0.011331	0.014568	0.0894677	0.0249424	0.013754
0.011335	0.014632	0.0894723	0.0249504	0.0137635
0.011347	0.014696	0.0894862	0.0249742	0.0137918
0.011462	0.014761	0.0896199	0.0252039	0.0140647
0.011475	0.014825	0.0896351	0.02523	0.0140957
0.011509	0.014889	0.0896749	0.0252985	0.0141769
0.011521	0.014953	0.089689	0.0253226	0.0142057
0.011534	0.015017	0.0897043	0.0253489	0.0142368
0.0116	0.015082	0.0897821	0.0254825	0.0143955
0.011622	0.015146	0.0898081	0.0255272	0.0144486
0.011761	0.01521	0.0899737	0.0258116	0.0147863
0.011784	0.015274	0.0900013	0.025859	0.0148425
0.011807	0.015338	0.0900289	0.0259064	0.0148988
0.01181	0.015402	0.0900325	0.0259126	0.0149062
0.011829	0.015467	0.0900554	0.0259519	0.0149528
0.011837	0.015531	0.090065	0.0259685	0.0149725
0.011868	0.015595	0.0901025	0.0260327	0.0150487
0.011971	0.015659	0.0902275	0.0262474	0.0153035
0.011984	0.015723	0.0902434	0.0262746	0.0153358
0.011996	0.015787	0.0902581	0.0262998	0.0153656
0.01203	0.015852	0.0902997	0.0263712	0.0154503
0.012148	0.015916	0.0904449	0.0266205	0.0157461
0.012154	0.01598	0.0904523	0.0266333	0.0157612
0.012162	0.016044	0.0904623	0.0266502	0.0157814
0.012164	0.016108	0.0904647	0.0266545	0.0157864
0.012203	0.016173	0.0905131	0.0267375	0.0158849
0.012263	0.016237	0.0905878	0.0268657	0.0160369
0.012265	0.016301	0.0905903	0.02687	0.016042
0.01232	0.016365	0.0906592	0.0269881	0.016182
0.012377	0.016429	0.0907308	0.027111	0.0163277
0.012395	0.016493	0.0907535	0.0271499	0.0163739
0.012415	0.016558	0.0907788	0.0271933	0.0164252
0.012473	0.016622	0.0908523	0.0273192	0.0165746
0.012475	0.016686	0.0908548	0.0273236	0.0165797
0.012478	0.01675	0.0908586	0.0273301	0.0165875
0.012479	0.016814	0.0908599	0.0273323	0.0165901
0.012535	0.016878	0.0909312	0.0274546	0.0167349
0.012543	0.016943	0.0909414	0.0274721	0.0167557
0.012554	0.017007	0.0909554	0.0274961	0.0167842
0.0126	0.017071	0.0910143	0.0275971	0.0169039
0.012602	0.017135	0.0910169	0.0276015	0.0169091
0.012613	0.017199	0.091031	0.0276257	0.0169377
0.012676	0.017264	0.091112	0.0277647	0.0171024
0.012746	0.017328	0.0912026	0.0279198	0.0172862
0.012754	0.017392	0.0912129	0.0279376	0.0173073
0.01278	0.017456	0.0912467	0.0279955	0.0173759
0.01281	0.01752	0.0912858	0.0280624	0.0174551
0.012812	0.017584	0.0912884	0.0280669	0.0174604
0.012836	0.017649	0.0913197	0.0281206	0.017524
0.012841	0.017713	0.0913262	0.0281318	0.0175372
0.012842	0.017777	0.0913275	0.028134	0.0175399
0.012868	0.017841	0.0913615	0.0281923	0.0176089
0.012894	0.017905	0.0913956	0.0282507	0.017678
0.012956	0.017969	0.0914771	0.0283903	0.0178434
0.012965	0.018034	0.091489	0.0284106	0.0178675
0.012968	0.018098	0.0914929	0.0284174	0.0178755
0.012981	0.018162	0.0915101	0.0284468	0.0179103
0.013036	0.018226	0.0915829	0.0285715	0.0180579
0.013038	0.01829	0.0915855	0.028576	0.0180632
0.013045	0.018355	0.0915948	0.0285919	0.0180821
0.01307	0.018419	0.091628	0.0286488	0.0181494
0.013106	0.018483	0.0916759	0.0287309	0.0182465
0.013133	0.018547	0.0917119	0.0287926	0.0183195
0.013139	0.018611	0.0917199	0.0288063	0.0183358
0.013143	0.018675	0.0917253	0.0288154	0.0183466
0.013172	0.01874	0.0917641	0.0288819	0.0184253
0.013178	0.018804	0.0917721	0.0288956	0.0184416
0.01319	0.018868	0.0917882	0.0289232	0.0184742
0.01319	0.018932	0.0917882	0.0289232	0.0184742
0.013278	0.018996	0.0919066	0.0291259	0.0187141
0.013317	0.01906	0.0919593	0.0292162	0.0188209
0.013358	0.019125	0.0920149	0.0293114	0.0189334
0.013381	0.019189	0.0920462	0.0293649	0.0189967
0.013412	0.019253	0.0920884	0.0294372	0.0190822
0.013417	0.019317	0.0920952	0.0294488	0.019096
0.013434	0.019381	0.0921184	0.0294885	0.019143
0.013467	0.019446	0.0921635	0.0295658	0.0192343
0.013498	0.01951	0.092206	0.0296385	0.0193203
0.013618	0.019574	0.0923714	0.0299214	0.0196548
0.013626	0.019638	0.0923824	0.0299403	0.0196772
0.013628	0.019702	0.0923852	0.0299451	0.0196828
0.013652	0.019766	0.0924185	0.030002	0.01975
0.013662	0.019831	0.0924323	0.0300257	0.0197781
0.013733	0.019895	0.0925312	0.0301948	0.0199779
0.013759	0.019959	0.0925675	0.0302569	0.0200513
0.013769	0.020023	0.0925814	0.0302808	0.0200796
0.013772	0.020087	0.0925856	0.030288	0.020088
0.013835	0.020151	0.092674	0.030439	0.0202666
0.013842	0.020216	0.0926838	0.0304559	0.0202865
0.01385	0.02028	0.0926951	0.0304751	0.0203092
0.013851	0.020344	0.0926965	0.0304775	0.020312
0.013964	0.020408	0.0928561	0.0307505	0.0206345
0.014054	0.020472	0.0929841	0.0309694	0.020893
0.014064	0.020537	0.0929984	0.0309938	0.0209218
0.014092	0.020601	0.0930385	0.0310622	0.0210026
0.014103	0.020665	0.0930542	0.0310891	0.0210344
0.014125	0.020729	0.0930857	0.031143	0.021098
0.014128	0.020793	0.09309	0.0311503	0.0211067
0.014185	0.020857	0.093172	0.0312903	0.021272
0.014201	0.020922	0.093195	0.0313297	0.0213185
0.014205	0.020986	0.0932008	0.0313396	0.0213301
0.014258	0.02105	0.0932773	0.0314704	0.0214846
0.014318	0.021114	0.0933644	0.0316191	0.0216601
0.01433	0.021178	0.0933818	0.0316489	0.0216952
0.014369	0.021242	0.0934386	0.031746	0.0218098
0.014375	0.021307	0.0934474	0.0317609	0.0218274
0.014386	0.021371	0.0934634	0.0317883	0.0218598
0.014405	0.021435	0.0934912	0.0318358	0.0219157
0.014414	0.021499	0.0935043	0.0318582	0.0219422
0.014458	0.021563	0.0935688	0.0319683	0.0220721
0.014473	0.021628	0.0935908	0.0320059	0.0221165
0.014494	0.021692	0.0936217	0.0320586	0.0221787
0.014506	0.021756	0.0936394	0.0320888	0.0222142
0.014523	0.02182	0.0936644	0.0321316	0.0222647
0.014537	0.021884	0.093685	0.0321668	0.0223062
0.014573	0.021948	0.0937382	0.0322576	0.0224133
0.014637	0.022013	0.093833	0.0324195	0.0226043
0.014647	0.022077	0.0938479	0.0324449	0.0226342
0.014668	0.022141	0.0938791	0.0324982	0.022697
0.014674	0.022205	0.093888	0.0325134	0.022715
0.014695	0.022269	0.0939193	0.0325668	0.022778
0.014724	0.022333	0.0939626	0.0326407	0.022865
0.014747	0.022398	0.093997	0.0326993	0.0229342
0.014763	0.022462	0.0940209	0.0327402	0.0229824
0.014792	0.022526	0.0940644	0.0328144	0.0230698
0.014794	0.02259	0.0940674	0.0328195	0.0230759
0.014797	0.022654	0.0940719	0.0328272	0.0230849
0.014821	0.022719	0.0941079	0.0328887	0.0231574
0.014824	0.022783	0.0941124	0.0328964	0.0231665
0.014825	0.022847	0.0941139	0.032899	0.0231695
0.014833	0.022911	0.094126	0.0329195	0.0231937
0.014867	0.022975	0.0941772	0.0330069	0.0232967
0.014868	0.023039	0.0941787	0.0330095	0.0232997
0.014874	0.023104	0.0941877	0.0330249	0.0233179
0.014879	0.023168	0.0941953	0.0330378	0.0233331
0.014885	0.023232	0.0942043	0.0330532	0.0233513
0.014928	0.023296	0.0942693	0.0331641	0.023482
0.01493	0.02336	0.0942724	0.0331693	0.0234881
0.014935	0.023424	0.0942799	0.0331822	0.0235033
0.014951	0.023489	0.0943042	0.0332236	0.023552
0.014957	0.023553	0.0943133	0.0332391	0.0235703
0.01498	0.023617	0.0943482	0.0332986	0.0236405
0.015017	0.023681	0.0944045	0.0333946	0.0237536
0.015021	0.023745	0.0944105	0.033405	0.0237658
0.01507	0.02381	0.0944853	0.0335325	0.023916
0.015102	0.023874	0.0945342	0.0336159	0.0240143
0.015107	0.023938	0.0945419	0.033629	0.0240296
0.015127	0.024002	0.0945725	0.0336813	0.0240912
0.015136	0.024066	0.0945863	0.0337048	0.0241189
0.015168	0.02413	0.0946355	0.0337886	0.0242176
0.015251	0.024195	0.0947634	0.0340068	0.0244745
0.015291	0.024259	0.0948253	0.0341123	0.0245987
0.015362	0.024323	0.0949356	0.0343002	0.02482
0.015373	0.024387	0.0949527	0.0343294	0.0248543
0.015375	0.024451	0.0949559	0.0343348	0.0248606
0.015485	0.024515	0.0951278	0.0346278	0.0252054
0.015519	0.02458	0.0951812	0.0347188	0.0253124
0.015568	0.024644	0.0952584	0.0348502	0.0254671
0.015569	0.024708	0.0952599	0.0348529	0.0254702
0.015639	0.024772	0.0953706	0.0350413	0.0256919
0.015645	0.024836	0.0953801	0.0350575	0.0257109
0.015663	0.024901	0.0954086	0.0351061	0.0257681
0.015663	0.024965	0.0954086	0.0351061	0.0257681
0.015675	0.025029	0.0954277	0.0351386	0.0258062
0.015677	0.025093	0.0954308	0.035144	0.0258126
0.015733	0.025157	0.0955199	0.0352956	0.0259909
0.015775	0.025221	0.0955869	0.0354097	0.0261251
0.015825	0.025286	0.0956669	0.0355459	0.0262852
0.015833	0.02535	0.0956797	0.0355677	0.0263108
0.015839	0.025414	0.0956893	0.0355841	0.0263301
0.015849	0.025478	0.0957054	0.0356114	0.0263622
0.01586	0.025542	0.095723	0.0356415	0.0263975
0.015871	0.025606	0.0957407	0.0356716	0.0264329
0.015887	0.025671	0.0957664	0.0357153	0.0264843
0.015898	0.025735	0.0957841	0.0357455	0.0265197
0.015976	0.025799	0.0959099	0.0359596	0.0267714
0.016004	0.025863	0.0959553	0.0360368	0.026862
0.01601	0.025927	0.095965	0.0360533	0.0268815
0.016019	0.025992	0.0959796	0.0360781	0.0269106
0.016029	0.026056	0.0959958	0.0361057	0.026943
0.01603	0.02612	0.0959974	0.0361085	0.0269463
0.016038	0.026184	0.0960104	0.0361306	0.0269722
0.01604	0.026248	0.0960136	0.0361361	0.0269787
0.016043	0.026312	0.0960185	0.0361444	0.0269885
0.016048	0.026377	0.0960266	0.0361582	0.0270047
0.016049	0.026441	0.0960282	0.036161	0.0270079
0.016112	0.026505	0.0961308	0.0363354	0.0272129
0.01618	0.026569	0.0962419	0.0365244	0.0274348
0.016191	0.026633	0.0962599	0.036555	0.0274708
0.016201	0.026697	0.0962763	0.0365829	0.0275035
0.01624	0.026762	0.0963403	0.0366918	0.0276314
0.016312	0.026826	0.0964588	0.0368934	0.0278681
0.016313	0.02689	0.0964605	0.0368962	0.0278714
0.016333	0.026954	0.0964935	0.0369523	0.0279373
0.016337	0.027018	0.0965001	0.0369636	0.0279505
0.016342	0.027083	0.0965084	0.0369776	0.027967
0.016346	0.027147	0.096515	0.0369889	0.0279802
0.016368	0.027211	0.0965514	0.0370507	0.0280528
0.016374	0.027275	0.0965613	0.0370676	0.0280726
0.016375	0.027339	0.096563	0.0370704	0.0280759
0.01638	0.027403	0.0965713	0.0370845	0.0280925
0.016394	0.027468	0.0965945	0.037124	0.0281388
0.016438	0.027532	0.0966675	0.0372482	0.0282845
0.016458	0.027596	0.0967008	0.0373047	0.0283509
0.016484	0.02766	0.0967441	0.0373783	0.0284372
0.016512	0.027724	0.0967908	0.0374577	0.0285304
0.016523	0.027788	0.0968092	0.037489	0.028567
0.016533	0.027853	0.0968259	0.0375174	0.0286004
0.016533	0.027917	0.0968259	0.0375174	0.0286004
0.016536	0.027981	0.0968309	0.0375259	0.0286104
0.016562	0.028045	0.0968744	0.0375998	0.0286971
0.01658	0.028109	0.0969046	0.0376511	0.0287572
0.016582	0.028174	0.0969079	0.0376568	0.0287639
0.016584	0.028238	0.0969113	0.0376625	0.0287706
0.016617	0.028302	0.0969667	0.0377566	0.028881
0.016649	0.028366	0.0970205	0.037848	0.0289882
0.016669	0.02843	0.0970542	0.0379052	0.0290553
0.016681	0.028494	0.0970744	0.0379396	0.0290956
0.016751	0.028559	0.0971927	0.0381405	0.0293312
0.016772	0.028623	0.0972282	0.0382009	0.0294021
0.016786	0.028687	0.097252	0.0382413	0.0294493
0.01679	0.028751	0.0972588	0.0382528	0.0294629
0.016808	0.028815	0.0972893	0.0383047	0.0295237
0.016809	0.028879	0.097291	0.0383076	0.0295271
0.016814	0.028944	0.0972995	0.038322	0.029544
0.016823	0.029008	0.0973148	0.038348	0.0295744
0.016842	0.029072	0.0973471	0.0384029	0.0296388
0.016847	0.029136	0.0973557	0.0384173	0.0296557
0.01687	0.0292	0.0973948	0.0384839	0.0297337
0.016871	0.029265	0.0973965	0.0384868	0.0297371
0.016888	0.029329	0.0974255	0.038536	0.0297948
0.016914	0.029393	0.0974699	0.0386114	0.0298832
0.016957	0.029457	0.0975435	0.0387363	0.0300296
0.016964	0.029521	0.0975555	0.0387567	0.0300534
0.016965	0.029585	0.0975572	0.0387596	0.0300568
0.016988	0.02965	0.0975967	0.0388265	0.0301353
0.016994	0.029714	0.097607	0.038844	0.0301558
0.01701	0.029778	0.0976345	0.0388907	0.0302104
0.01701	0.029842	0.0976345	0.0388907	0.0302104
0.017028	0.029906	0.0976654	0.0389432	0.030272
0.017042	0.02997	0.0976895	0.0389841	0.0303199
0.017044	0.030035	0.0976929	0.0389899	0.0303267
0.017044	0.030099	0.0976929	0.0389899	0.0303267
0.017072	0.030163	0.0977412	0.0390718	0.0304227
0.017143	0.030227	0.0978639	0.03928	0.0306665
0.017167	0.030291	0.0979055	0.0393506	0.0307491
0.017197	0.030356	0.0979575	0.0394389	0.0308526
0.017211	0.03042	0.0979818	0.0394802	0.0309009
0.01722	0.030484	0.0979975	0.0395067	0.030932
0.017224	0.030548	0.0980044	0.0395185	0.0309458
0.017254	0.030612	0.0980567	0.0396071	0.0310495
0.017259	0.030676	0.0980654	0.0396219	0.0310668
0.017319	0.030741	0.0981701	0.0397995	0.0312748
0.017329	0.030805	0.0981876	0.0398292	0.0313095
0.017329	0.030869	0.0981876	0.0398292	0.0313095
0.01733	0.030933	0.0981894	0.0398322	0.031313
0.017356	0.030997	0.0982349	0.0399094	0.0314034
0.017406	0.031061	0.0983226	0.0400582	0.0315775
0.017433	0.031126	0.0983701	0.0401387	0.0316717
0.017484	0.03119	0.09846	0.040291	0.03185
0.017525	0.031254	0.0985324	0.0404138	0.0319936
0.01755	0.031318	0.0985767	0.0404888	0.0320814
0.017577	0.031382	0.0986245	0.0405699	0.0321762
0.017603	0.031447	0.0986707	0.0406482	0.0322677
0.017622	0.031511	0.0987044	0.0407054	0.0323346
0.017647	0.031575	0.0987489	0.0407808	0.0324228
0.017647	0.031639	0.0987489	0.0407808	0.0324228
0.017662	0.031703	0.0987756	0.0408261	0.0324757
0.01769	0.031767	0.0988256	0.0409107	0.0325747
0.017696	0.031832	0.0988363	0.0409288	0.0325959
0.017709	0.031896	0.0988595	0.0409681	0.0326419
0.017719	0.03196	0.0988774	0.0409984	0.0326773
0.017734	0.032024	0.0989042	0.0410439	0.0327304
0.017754	0.032088	0.09894	0.0411045	0.0328013
0.01777	0.032152	0.0989687	0.0411531	0.0328581
0.017775	0.032217	0.0989776	0.0411683	0.0328759
0.017787	0.032281	0.0989992	0.0412047	0.0329185
0.017789	0.032345	0.0990028	0.0412108	0.0329256
0.017805	0.032409	0.0990315	0.0412595	0.0329824
0.017856	0.032473	0.0991232	0.0414148	0.033164
0.017871	0.032538	0.0991502	0.0414606	0.0332175
0.017875	0.032602	0.0991574	0.0414728	0.0332318
0.017892	0.032666	0.0991881	0.0415247	0.0332924
0.017906	0.03273	0.0992134	0.0415675	0.0333425
0.017916	0.032794	0.0992314	0.0415981	0.0333782
0.017936	0.032858	0.0992676	0.0416593	0.0334497
0.017937	0.032923	0.0992694	0.0416624	0.0334533
0.017943	0.032987	0.0992802	0.0416808	0.0334748
0.017955	0.033051	0.099302	0.0417175	0.0335177
0.017991	0.033115	0.0993672	0.041828	0.0336468
0.018013	0.033179	0.0994071	0.0418956	0.0337258
0.018022	0.033243	0.0994235	0.0419233	0.0337581
0.018028	0.033308	0.0994344	0.0419417	0.0337796
0.018062	0.033372	0.0994963	0.0420464	0.0339019
0.018094	0.033436	0.0995546	0.0421451	0.0340172
0.018106	0.0335	0.0995765	0.0421822	0.0340605
0.01811	0.033564	0.0995838	0.0421946	0.0340749
0.018123	0.033629	0.0996075	0.0422347	0.0341218
0.018131	0.033693	0.0996221	0.0422595	0.0341507
0.018168	0.033757	0.0996898	0.042374	0.0342845
0.018228	0.033821	0.0997999	0.0425602	0.0345019
0.018297	0.033885	0.0999269	0.0427751	0.0347526
0.018305	0.033949	0.0999416	0.0428	0.0347817
0.018309	0.034014	0.099949	0.0428125	0.0347963
0.01832	0.034078	0.0999693	0.0428468	0.0348364
0.018456	0.034142	0.100221	0.0432729	0.0353335
0.018465	0.034206	0.100238	0.0433012	0.0353665
0.018465	0.03427	0.100238	0.0433012	0.0353665
0.018471	0.034334	0.100249	0.0433201	0.0353885
0.018471	0.034399	0.100249	0.0433201	0.0353885
0.018476	0.034463	0.100258	0.0433358	0.0354069
0.018498	0.034527	0.100299	0.0434051	0.0354877
0.018511	0.034591	0.100324	0.043446	0.0355354
0.018527	0.034655	0.100353	0.0434965	0.0355943
0.018566	0.03472	0.100426	0.0436196	0.0357379
0.018584	0.034784	0.10046	0.0436765	0.0358042
0.018593	0.034848	0.100477	0.043705	0.0358374
0.018639	0.034912	0.100563	0.0438508	0.0360074
0.018645	0.034976	0.100574	0.0438698	0.0360296
0.018653	0.03504	0.100589	0.0438952	0.0360591
0.01868	0.035105	0.10064	0.0439809	0.0361591
0.018713	0.035169	0.100702	0.0440859	0.0362815
0.018728	0.035233	0.100731	0.0441337	0.0363371
0.018778	0.035297	0.100825	0.0442931	0.036523
0.018783	0.035361	0.100834	0.0443091	0.0365416
0.018819	0.035425	0.100903	0.0444242	0.0366757
0.018839	0.03549	0.10094	0.0444882	0.0367503
0.018844	0.035554	0.10095	0.0445042	0.0367689
0.018877	0.035618	0.101013	0.04461	0.0368922
0.018909	0.035682	0.101073	0.0447128	0.0370119
0.018941	0.035746	0.101134	0.0448157	0.0371318
0.018942	0.035811	0.101136	0.0448189	0.0371355
0.018951	0.035875	0.101153	0.0448479	0.0371692
0.018961	0.035939	0.101172	0.0448801	0.0372068
0.01898	0.036003	0.101209	0.0449413	0.0372781
0.019024	0.036067	0.101293	0.0450833	0.0374435
0.019076	0.036131	0.101393	0.0452515	0.0376393
0.019083	0.036196	0.101406	0.0452742	0.0376657
0.019098	0.03626	0.101435	0.0453228	0.0377223
0.019105	0.036324	0.101448	0.0453455	0.0377487
0.019109	0.036388	0.101456	0.0453585	0.0377639
0.019109	0.036452	0.101456	0.0453585	0.0377639
0.019111	0.036516	0.10146	0.045365	0.0377714
0.019175	0.036581	0.101583	0.045573	0.0380135
0.019182	0.036645	0.101597	0.0455957	0.03804
0.019186	0.036709	0.101604	0.0456088	0.0380551
0.019193	0.036773	0.101618	0.0456316	0.0380817
0.019211	0.036837	0.101653	0.0456902	0.0381499
0.019228	0.036902	0.101685	0.0457456	0.0382144
0.019248	0.036966	0.101724	0.0458109	0.0382904
0.019256	0.03703	0.10174	0.045837	0.0383208
0.019285	0.037094	0.101796	0.0459318	0.0384311
0.019324	0.037158	0.101871	0.0460595	0.0385796
0.01933	0.037222	0.101883	0.0460792	0.0386025
0.019358	0.037287	0.101938	0.046171	0.0387093
0.019373	0.037351	0.101967	0.0462203	0.0387666
0.019376	0.037415	0.101973	0.0462301	0.0387781
0.019379	0.037479	0.101978	0.04624	0.0387896
0.019391	0.037543	0.102002	0.0462794	0.0388354
0.019394	0.037607	0.102008	0.0462893	0.0388469
0.019441	0.037672	0.102099	0.046444	0.0390268
0.019443	0.037736	0.102103	0.0464506	0.0390345
0.019499	0.0378	0.102213	0.0466354	0.0392493
0.019516	0.037864	0.102246	0.0466915	0.0393146
0.019529	0.037928	0.102272	0.0467345	0.0393646
0.019533	0.037993	0.10228	0.0467478	0.03938
0.019535	0.038057	0.102284	0.0467544	0.0393877
0.019535	0.038121	0.102284	0.0467544	0.0393877
0.019541	0.038185	0.102295	0.0467742	0.0394108
0.019553	0.038249	0.102319	0.046814	0.0394569
0.019574	0.038313	0.10236	0.0468836	0.0395378
0.019575	0.038378	0.102362	0.0468869	0.0395417
0.019579	0.038442	0.10237	0.0469001	0.0395571
0.019584	0.038506	0.10238	0.0469167	0.0395764
0.019593	0.03857	0.102398	0.0469466	0.0396111
0.019652	0.038634	0.102514	0.0471426	0.0398389
0.019657	0.038698	0.102524	0.0471592	0.0398582
0.019658	0.038763	0.102526	0.0471626	0.0398621
0.019746	0.038827	0.1027	0.047456	0.040203
0.019753	0.038891	0.102714	0.0474794	0.0402302
0.019755	0.038955	0.102718	0.0474861	0.040238
0.019761	0.039019	0.10273	0.0475062	0.0402613
0.019772	0.039084	0.102752	0.0475429	0.040304
0.019824	0.039148	0.102855	0.0477171	0.0405063
0.019836	0.039212	0.102879	0.0477574	0.040553
0.019876	0.039276	0.102959	0.0478917	0.040709
0.019901	0.03934	0.103009	0.0479757	0.0408066
0.019904	0.039404	0.103015	0.0479858	0.0408184
0.019907	0.039469	0.103021	0.0479959	0.0408301
0.01992	0.039533	0.103047	0.0480397	0.0408809
0.019932	0.039597	0.103071	0.0480801	0.0409278
0.019941	0.039661	0.103089	0.0481105	0.040963
0.019955	0.039725	0.103117	0.0481577	0.0410179
0.019966	0.03979	0.103139	0.0481948	0.0410609
0.019972	0.039854	0.103151	0.048215	0.0410844
0.019977	0.039918	0.103161	0.0482319	0.041104
0.019998	0.039982	0.103203	0.0483028	0.0411864
0.019999	0.040046	0.103205	0.0483062	0.0411903
0.020071	0.04011	0.10335	0.0485499	0.0414732
0.020119	0.040175	0.103447	0.0487129	0.0416622
0.020127	0.040239	0.103463	0.04874	0.0416937
0.02016	0.040303	0.103529	0.0488523	0.041824
0.020165	0.040367	0.10354	0.0488693	0.0418437
0.020189	0.040431	0.103588	0.0489511	0.0419385
0.020212	0.040495	0.103635	0.0490295	0.0420295
0.020216	0.04056	0.103643	0.0490431	0.0420454
0.020218	0.040624	0.103647	0.04905	0.0420533
0.020234	0.040688	0.103679	0.0491046	0.0421166
0.02026	0.040752	0.103732	0.0491934	0.0422197
0.020267	0.040816	0.103747	0.0492174	0.0422474
0.020282	0.040881	0.103777	0.0492687	0.0423069
0.020283	0.040945	0.103779	0.0492721	0.0423109
0.020329	0.041009	0.103873	0.0494297	0.0424936
0.020348	0.041073	0.103912	0.0494949	0.0425692
0.020362	0.041137	0.10394	0.049543	0.0426249
0.020381	0.041201	0.103979	0.0496082	0.0427006
0.020393	0.041266	0.104004	0.0496495	0.0427484
0.020396	0.04133	0.10401	0.0496598	0.0427604
0.020403	0.041394	0.104024	0.0496839	0.0427883
0.020412	0.041458	0.104042	0.0497149	0.0428242
0.020418	0.041522	0.104055	0.0497355	0.0428481
0.020425	0.041586	0.104069	0.0497596	0.0428761
0.02044	0.041651	0.1041	0.0498113	0.042936
0.020447	0.041715	0.104114	0.0498354	0.0429639
0.020449	0.041779	0.104118	0.0498423	0.0429719
0.020462	0.041843	0.104145	0.0498871	0.0430239
0.020474	0.041907	0.10417	0.0499285	0.0430718
0.020475	0.041972	0.104172	0.049932	0.0430758
0.020475	0.042036	0.104172	0.049932	0.0430758
0.020476	0.0421	0.104174	0.0499354	0.0430798
0.020477	0.042164	0.104176	0.0499389	0.0430838
0.020484	0.042228	0.10419	0.0499631	0.0431118
0.020489	0.042292	0.1042	0.0499803	0.0431319
0.020492	0.042357	0.104207	0.0499907	0.0431439
0.020504	0.042421	0.104231	0.0500321	0.0431919
0.020509	0.042485	0.104241	0.0500494	0.0432119
0.020519	0.042549	0.104262	0.050084	0.043252
0.020522	0.042613	0.104268	0.0500944	0.043264
0.020553	0.042677	0.104332	0.0502016	0.0433883
0.020554	0.042742	0.104334	0.0502051	0.0433923
0.020571	0.042806	0.104369	0.050264	0.0434605
0.020598	0.04287	0.104425	0.0503576	0.043569
0.020601	0.042934	0.104431	0.050368	0.0435811
0.020642	0.042998	0.104516	0.0505104	0.043746
0.020677	0.043063	0.104588	0.0506322	0.043887
0.020692	0.043127	0.104619	0.0506844	0.0439475
0.020735	0.043191	0.104709	0.0508344	0.0441211
0.020749	0.043255	0.104738	0.0508832	0.0441777
0.020756	0.043319	0.104752	0.0509077	0.044206
0.020764	0.043383	0.104769	0.0509356	0.0442384
0.020773	0.043448	0.104788	0.0509671	0.0442748
0.020777	0.043512	0.104796	0.0509811	0.044291
0.020796	0.043576	0.104836	0.0510475	0.0443679
0.020833	0.04364	0.104913	0.0511771	0.0445179
0.020852	0.043704	0.104953	0.0512437	0.044595
0.020852	0.043768	0.104953	0.0512437	0.044595
0.020867	0.043833	0.104984	0.0512964	0.0446559
0.020884	0.043897	0.105019	0.051356	0.044725
0.020892	0.043961	0.105036	0.0513842	0.0447575
0.0209	0.044025	0.105053	0.0514123	0.04479
0.020902	0.044089	0.105057	0.0514193	0.0447982
0.020919	0.044154	0.105093	0.0514791	0.0448673
0.02092	0.044218	0.105095	0.0514826	0.0448714
0.020928	0.044282	0.105112	0.0515107	0.044904
0.020935	0.044346	0.105126	0.0515354	0.0449325
0.020942	0.04441	0.105141	0.05156	0.044961
0.02096	0.044474	0.105179	0.0516234	0.0450343
0.020966	0.044539	0.105191	0.0516446	0.0450588
0.020974	0.044603	0.105208	0.0516728	0.0450914
0.020977	0.044667	0.105214	0.0516833	0.0451037
0.020978	0.044731	0.105217	0.0516869	0.0451078
0.020986	0.044795	0.105233	0.0517151	0.0451404
0.020993	0.044859	0.105248	0.0517398	0.045169
0.021004	0.044924	0.105271	0.0517786	0.0452139
0.021039	0.044988	0.105345	0.0519022	0.0453569
0.021058	0.045052	0.105385	0.0519694	0.0454346
0.02106	0.045116	0.105389	0.0519765	0.0454428
0.021062	0.04518	0.105393	0.0519836	0.045451
0.021118	0.045245	0.105512	0.052182	0.0456804
0.021119	0.045309	0.105514	0.0521855	0.0456845
0.021123	0.045373	0.105522	0.0521997	0.0457009
0.021135	0.045437	0.105548	0.0522423	0.0457502
0.021162	0.045501	0.105605	0.0523382	0.045861
0.021195	0.045565	0.105675	0.0524556	0.0459967
0.021212	0.04563	0.105711	0.0525161	0.0460666
0.021214	0.045694	0.105715	0.0525232	0.0460749
0.021219	0.045758	0.105726	0.052541	0.0460955
0.021242	0.045822	0.105775	0.052623	0.0461902
0.021247	0.045886	0.105785	0.0526408	0.0462108
0.021251	0.04595	0.105794	0.0526551	0.0462273
0.021272	0.046015	0.105839	0.05273	0.0463139
0.021287	0.046079	0.10587	0.0527836	0.0463758
0.021318	0.046143	0.105937	0.0528944	0.0465038
0.021336	0.046207	0.105975	0.0529588	0.0465783
0.021369	0.046271	0.106046	0.053077	0.0467148
0.02139	0.046336	0.10609	0.0531523	0.0468018
0.021399	0.0464	0.10611	0.0531846	0.0468391
0.021407	0.046464	0.106127	0.0532133	0.0468723
0.021424	0.046528	0.106163	0.0532743	0.0469428
0.021425	0.046592	0.106165	0.0532779	0.0469469
0.021448	0.046656	0.106215	0.0533606	0.0470424
0.021459	0.046721	0.106238	0.0534001	0.0470881
0.021471	0.046785	0.106264	0.0534433	0.047138
0.021487	0.046849	0.106299	0.0535009	0.0472045
0.021504	0.046913	0.106335	0.0535622	0.0472752
0.021511	0.046977	0.10635	0.0535874	0.0473044
0.021518	0.047041	0.106365	0.0536126	0.0473335
0.021523	0.047106	0.106376	0.0536307	0.0473543
0.021526	0.04717	0.106382	0.0536415	0.0473668
0.021533	0.047234	0.106398	0.0536668	0.047396
0.021542	0.047298	0.106417	0.0536992	0.0474335
0.021564	0.047362	0.106464	0.0537787	0.0475252
0.021589	0.047427	0.106518	0.053869	0.0476295
0.021591	0.047491	0.106523	0.0538763	0.0476379
0.021608	0.047555	0.106559	0.0539378	0.0477089
0.021634	0.047619	0.106616	0.0540319	0.0478176
0.021648	0.047683	0.106646	0.0540827	0.0478761
0.021656	0.047747	0.106663	0.0541117	0.0479096
0.021671	0.047812	0.106696	0.0541661	0.0479724
0.021712	0.047876	0.106785	0.054315	0.0481442
0.021744	0.04794	0.106854	0.0544314	0.0482785
0.02175	0.048004	0.106867	0.0544532	0.0483037
0.021752	0.048068	0.106872	0.0544605	0.0483121
0.021755	0.048132	0.106878	0.0544714	0.0483247
0.021764	0.048197	0.106898	0.0545042	0.0483625
0.021765	0.048261	0.1069	0.0545078	0.0483667
0.021795	0.048325	0.106965	0.0546172	0.0484929
0.02183	0.048389	0.107042	0.0547449	0.0486402
0.021861	0.048453	0.107109	0.0548582	0.0487708
0.021869	0.048518	0.107127	0.0548874	0.0488046
0.02187	0.048582	0.107129	0.0548911	0.0488088
0.021876	0.048646	0.107142	0.054913	0.0488341
0.021881	0.04871	0.107153	0.0549313	0.0488552
0.021885	0.048774	0.107162	0.054946	0.0488721
0.021902	0.048838	0.107199	0.0550082	0.0489438
0.021906	0.048903	0.107208	0.0550229	0.0489607
0.021912	0.048967	0.107221	0.0550448	0.0489861
0.021922	0.049031	0.107243	0.0550815	0.0490283
0.021936	0.049095	0.107273	0.0551328	0.0490875
0.021983	0.049159	0.107377	0.0553053	0.0492864
0.021989	0.049223	0.10739	0.0553274	0.0493118
0.021994	0.049288	0.107401	0.0553458	0.049333
0.021994	0.049352	0.107401	0.0553458	0.049333
0.022021	0.049416	0.10746	0.0554451	0.0494475
0.022026	0.04948	0.107471	0.0554635	0.0494687
0.022042	0.049544	0.107506	0.0555224	0.0495366
0.02207	0.049609	0.107568	0.0556255	0.0496555
0.022082	0.049673	0.107595	0.0556698	0.0497065
0.022083	0.049737	0.107597	0.0556735	0.0497107
0.022086	0.049801	0.107603	0.0556846	0.0497235
0.022092	0.049865	0.107617	0.0557067	0.049749
0.022093	0.049929	0.107619	0.0557104	0.0497533
0.022112	0.049994	0.107661	0.0557805	0.0498341
0.022169	0.050058	0.107787	0.0559913	0.0500769
0.02218	0.050122	0.107811	0.056032	0.0501238
0.022188	0.050186	0.107829	0.0560616	0.0501579
0.022189	0.05025	0.107831	0.0560653	0.0501622
0.022197	0.050314	0.107849	0.0560949	0.0501963
0.022211	0.050379	0.10788	0.0561468	0.0502561
0.02223	0.050443	0.107922	0.0562173	0.0503372
0.022235	0.050507	0.107933	0.0562359	0.0503586
0.022236	0.050571	0.107935	0.0562396	0.0503629
0.022241	0.050635	0.107947	0.0562581	0.0503843
0.022267	0.0507	0.108004	0.0563547	0.0504955
0.02227	0.050764	0.108011	0.0563658	0.0505083
0.022278	0.050828	0.108029	0.0563956	0.0505425
0.022298	0.050892	0.108073	0.0564699	0.0506282
0.022301	0.050956	0.10808	0.0564811	0.050641
0.022318	0.05102	0.108118	0.0565444	0.0507139
0.022343	0.051085	0.108174	0.0566375	0.0508211
0.022375	0.051149	0.108245	0.0567568	0.0509584
0.022401	0.051213	0.108303	0.0568539	0.0510702
0.022412	0.051277	0.108328	0.0568949	0.0511175
0.022419	0.051341	0.108343	0.0569211	0.0511476
0.02242	0.051405	0.108346	0.0569248	0.0511519
0.022439	0.05147	0.108388	0.0569959	0.0512336
0.022452	0.051534	0.108417	0.0570445	0.0512896
0.022467	0.051598	0.108451	0.0571007	0.0513542
0.022477	0.051662	0.108473	0.0571381	0.0513973
0.022485	0.051726	0.108491	0.0571681	0.0514318
0.022488	0.051791	0.108498	0.0571793	0.0514447
0.02249	0.051855	0.108503	0.0571868	0.0514534
0.022493	0.051919	0.108509	0.0571981	0.0514663
0.022505	0.051983	0.108536	0.0572431	0.0515181
0.022528	0.052047	0.108588	0.0573293	0.0516173
0.022528	0.052111	0.108588	0.0573293	0.0516173
0.022535	0.052176	0.108604	0.0573556	0.0516476
0.022551	0.05224	0.10864	0.0574157	0.0517167
0.022565	0.052304	0.108671	0.0574683	0.0517772
0.022589	0.052368	0.108725	0.0575586	0.051881
0.022598	0.052432	0.108746	0.0575924	0.05192
0.022629	0.052496	0.108815	0.0577092	0.0520542
0.022663	0.052561	0.108892	0.0578373	0.0522016
0.022664	0.052625	0.108895	0.0578411	0.052206
0.022664	0.052689	0.108895	0.0578411	0.052206
0.022666	0.052753	0.108899	0.0578487	0.0522147
0.02269	0.052817	0.108953	0.0579393	0.0523188
0.022694	0.052882	0.108962	0.0579544	0.0523362
0.022708	0.052946	0.108994	0.0580073	0.052397
0.022716	0.05301	0.109012	0.0580375	0.0524318
0.022728	0.053074	0.109039	0.0580829	0.052484
0.022737	0.053138	0.10906	0.0581169	0.0525231
0.022764	0.053202	0.109121	0.0582191	0.0526406
0.022782	0.053267	0.109162	0.0582873	0.052719
0.022786	0.053331	0.109171	0.0583025	0.0527364
0.022802	0.053395	0.109207	0.0583631	0.0528061
0.022813	0.053459	0.109232	0.0584049	0.0528541
0.022844	0.053523	0.109303	0.0585226	0.0529893
0.02286	0.053587	0.10934	0.0585834	0.0530592
0.022861	0.053652	0.109342	0.0585872	0.0530636
0.022872	0.053716	0.109367	0.058629	0.0531116
0.022891	0.05378	0.10941	0.0587013	0.0531947
0.022916	0.053844	0.109467	0.0587964	0.053304
0.022936	0.053908	0.109513	0.0588726	0.0533916
0.022942	0.053973	0.109527	0.0588955	0.0534178
0.022976	0.054037	0.109605	0.0590252	0.0535668
0.022976	0.054101	0.109605	0.0590252	0.0535668
0.022989	0.054165	0.109634	0.0590749	0.0536239
0.022991	0.054229	0.109639	0.0590825	0.0536326
0.022991	0.054293	0.109639	0.0590825	0.0536326
0.02305	0.054358	0.109774	0.0593081	0.0538917
0.023069	0.054422	0.109818	0.0593809	0.0539753
0.023074	0.054486	0.109829	0.0594	0.0539973
0.023075	0.05455	0.109832	0.0594039	0.0540017
0.023085	0.054614	0.109855	0.0594422	0.0540457
0.023095	0.054678	0.109878	0.0594805	0.0540897
0.023103	0.054743	0.109896	0.0595112	0.0541249
0.023104	0.054807	0.109899	0.0595151	0.0541293
0.02314	0.054871	0.109981	0.0596532	0.0542879
0.023143	0.054935	0.109988	0.0596648	0.0543012
0.023143	0.054999	0.109988	0.0596648	0.0543012
0.023184	0.055064	0.110083	0.0598224	0.0544821
0.023194	0.055128	0.110106	0.0598609	0.0545262
0.023199	0.055192	0.110118	0.0598801	0.0545483
0.02323	0.055256	0.110189	0.0599995	0.0546854
0.023234	0.05532	0.110199	0.0600149	0.054703
0.023236	0.055384	0.110203	0.0600226	0.0547119
0.02324	0.055449	0.110213	0.060038	0.0547296
0.023252	0.055513	0.11024	0.0600843	0.0547827
0.023283	0.055577	0.110312	0.0602039	0.0549199
0.023286	0.055641	0.110319	0.0602155	0.0549332
0.023291	0.055705	0.110331	0.0602348	0.0549554
0.023294	0.055769	0.110338	0.0602464	0.0549687
0.023298	0.055834	0.110347	0.0602619	0.0549864
0.023309	0.055898	0.110372	0.0603044	0.0550352
0.02331	0.055962	0.110375	0.0603083	0.0550396
0.023312	0.056026	0.110379	0.060316	0.0550485
0.023315	0.05609	0.110386	0.0603276	0.0550618
0.023327	0.056155	0.110414	0.060374	0.055115
0.023336	0.056219	0.110435	0.0604088	0.0551549
0.023358	0.056283	0.110486	0.0604939	0.0552526
0.023363	0.056347	0.110498	0.0605133	0.0552748
0.023383	0.056411	0.110545	0.0605908	0.0553637
0.023387	0.056475	0.110554	0.0606063	0.0553815
0.023407	0.05654	0.1106	0.0606838	0.0554704
0.023443	0.056604	0.110684	0.0608236	0.0556306
0.023486	0.056668	0.110785	0.0609907	0.0558222
0.023501	0.056732	0.11082	0.0610491	0.0558892
0.023501	0.056796	0.11082	0.0610491	0.0558892
0.023568	0.05686	0.110977	0.0613102	0.0561884
0.02357	0.056925	0.110982	0.061318	0.0561974
0.023583	0.056989	0.111012	0.0613687	0.0562555
0.023615	0.057053	0.111087	0.0614937	0.0563988
0.023665	0.057117	0.111205	0.0616893	0.0566229
0.023668	0.057181	0.111212	0.0617011	0.0566363
0.023694	0.057246	0.111273	0.0618029	0.056753
0.023696	0.05731	0.111278	0.0618108	0.056762
0.023707	0.057374	0.111304	0.0618539	0.0568114
0.023718	0.057438	0.11133	0.061897	0.0568608
0.023734	0.057502	0.111368	0.0619598	0.0569327
0.023742	0.057566	0.111386	0.0619912	0.0569687
0.023769	0.057631	0.11145	0.0620973	0.0570901
0.023794	0.057695	0.111509	0.0621956	0.0572027
0.023797	0.057759	0.111517	0.0622074	0.0572162
0.023859	0.057823	0.111663	0.0624516	0.0574958
0.023899	0.057887	0.111758	0.0626094	0.0576764
0.023915	0.057951	0.111796	0.0626726	0.0577488
0.023969	0.058016	0.111925	0.0628861	0.0579931
0.023984	0.05808	0.111961	0.0629455	0.0580611
0.023993	0.058144	0.111982	0.0629811	0.0581019
0.023993	0.058208	0.111982	0.0629811	0.0581019
0.023995	0.058272	0.111987	0.0629891	0.0581109
0.024006	0.058337	0.112013	0.0630327	0.0581608
0.024007	0.058401	0.112016	0.0630366	0.0581653
0.024024	0.058465	0.112056	0.063104	0.0582425
0.024053	0.058529	0.112126	0.0632191	0.0583741
0.024075	0.058593	0.112178	0.0633065	0.058474
0.024082	0.058657	0.112195	0.0633343	0.0585059
0.024111	0.058722	0.112264	0.0634496	0.0586377
0.024123	0.058786	0.112293	0.0634973	0.0586923
0.024128	0.05885	0.112305	0.0635172	0.0587151
0.02413	0.058914	0.11231	0.0635252	0.0587242
0.024162	0.058978	0.112387	0.0636526	0.0588699
0.024189	0.059042	0.112452	0.0637603	0.058993
0.024204	0.059107	0.112488	0.0638201	0.0590614
0.024243	0.059171	0.112582	0.0639759	0.0592395
0.024249	0.059235	0.112596	0.0639999	0.0592669
0.024252	0.059299	0.112603	0.0640119	0.0592806
0.024282	0.059363	0.112676	0.0641318	0.0594178
0.024285	0.059428	0.112683	0.0641439	0.0594315
0.024298	0.059492	0.112714	0.0641959	0.059491
0.024306	0.059556	0.112733	0.0642279	0.0595276
0.02431	0.05962	0.112743	0.064244	0.0595459
0.024325	0.059684	0.112779	0.0643041	0.0596146
0.024346	0.059748	0.11283	0.0643882	0.0597108
0.024351	0.059813	0.112842	0.0644083	0.0597337
0.024379	0.059877	0.11291	0.0645207	0.0598621
0.024399	0.059941	0.112958	0.064601	0.0599539
0.024424	0.060005	0.113019	0.0647015	0.0600687
0.024442	0.060069	0.113063	0.0647739	0.0601514
0.024458	0.060133	0.113102	0.0648383	0.0602249
0.024458	0.060198	0.113102	0.0648383	0.0602249
0.024472	0.060262	0.113136	0.0648947	0.0602893
0.024498	0.060326	0.113199	0.0649995	0.060409
0.02451	0.06039	0.113228	0.0650479	0.0604643
0.024535	0.060454	0.113289	0.0651488	0.0605795
0.024538	0.060519	0.113296	0.0651609	0.0605933
0.024558	0.060583	0.113345	0.0652416	0.0606855
0.024574	0.060647	0.113384	0.0653063	0.0607593
0.024577	0.060711	0.113391	0.0653184	0.0607732
0.024592	0.060775	0.113428	0.0653791	0.0608424
0.024605	0.060839	0.11346	0.0654317	0.0609025
0.024612	0.060904	0.113477	0.06546	0.0609348
0.024631	0.060968	0.113523	0.0655369	0.0610226
0.024642	0.061032	0.11355	0.0655815	0.0610735
0.024653	0.061096	0.113577	0.0656261	0.0611243
0.024663	0.06116	0.113601	0.0656666	0.0611706
0.024678	0.061224	0.113638	0.0657274	0.06124
0.024683	0.061289	0.11365	0.0657477	0.0612632
0.024693	0.061353	0.113675	0.0657883	0.0613095
0.024706	0.061417	0.113707	0.0658411	0.0613697
0.02471	0.061481	0.113716	0.0658573	0.0613882
0.024713	0.061545	0.113724	0.0658695	0.0614021
0.024748	0.06161	0.11381	0.0660118	0.0615644
0.024813	0.061674	0.113969	0.0662764	0.0618663
0.024828	0.061738	0.114006	0.0663375	0.061936
0.02483	0.061802	0.114011	0.0663457	0.0619453
0.024833	0.061866	0.114019	0.0663579	0.0619593
0.024869	0.06193	0.114107	0.0665048	0.0621268
0.024899	0.061995	0.114182	0.0666273	0.0622665
0.024921	0.062059	0.114236	0.0667173	0.0623691
0.024962	0.062123	0.114337	0.0668851	0.0625604
0.024972	0.062187	0.114362	0.0669261	0.0626071
0.024997	0.062251	0.114424	0.0670285	0.0627239
0.024999	0.062315	0.114429	0.0670367	0.0627332
0.02501	0.06238	0.114456	0.0670819	0.0627846
0.025025	0.062444	0.114493	0.0671434	0.0628548
0.025031	0.062508	0.114508	0.067168	0.0628828
0.025032	0.062572	0.114511	0.0671721	0.0628875
0.02508	0.062636	0.11463	0.0673694	0.0631122
0.025112	0.062701	0.11471	0.067501	0.0632622
0.025117	0.062765	0.114722	0.0675216	0.0632857
0.025137	0.062829	0.114772	0.067604	0.0633795
0.025147	0.062893	0.114797	0.0676452	0.0634264
0.025165	0.062957	0.114842	0.0677194	0.063511
0.025168	0.063021	0.114849	0.0677317	0.063525
0.025179	0.063086	0.114877	0.0677771	0.0635767
0.025203	0.06315	0.114936	0.0678762	0.0636895
0.02523	0.063214	0.115004	0.0679877	0.0638165
0.025251	0.063278	0.115056	0.0680745	0.0639154
0.025257	0.063342	0.115071	0.0680993	0.0639436
0.025259	0.063406	0.115076	0.0681076	0.063953
0.025271	0.063471	0.115106	0.0681572	0.0640096
0.025272	0.063535	0.115109	0.0681614	0.0640143
0.025295	0.063599	0.115167	0.0682566	0.0641227
0.025309	0.063663	0.115202	0.0683146	0.0641887
0.025318	0.063727	0.115224	0.0683519	0.0642311
0.025319	0.063792	0.115227	0.068356	0.0642359
0.025321	0.063856	0.115232	0.0683643	0.0642453
0.025333	0.06392	0.115262	0.068414	0.0643019
0.025352	0.063984	0.11531	0.0684928	0.0643916
0.025376	0.064048	0.11537	0.0685925	0.064505
0.02538	0.064112	0.11538	0.0686091	0.0645239
0.025387	0.064177	0.115398	0.0686381	0.064557
0.025408	0.064241	0.11545	0.0687254	0.0646563
0.02542	0.064305	0.115481	0.0687753	0.064713
0.025422	0.064369	0.115486	0.0687836	0.0647225
0.025439	0.064433	0.115528	0.0688543	0.0648029
0.025443	0.064497	0.115538	0.068871	0.0648219
0.025459	0.064562	0.115579	0.0689376	0.0648977
0.025474	0.064626	0.115617	0.069	0.0649687
0.02548	0.06469	0.115632	0.069025	0.0649972
0.025507	0.064754	0.1157	0.0691376	0.0651252
0.025545	0.064818	0.115796	0.0692961	0.0653055
0.025551	0.064883	0.115811	0.0693212	0.065334
0.025563	0.064947	0.115841	0.0693713	0.065391
0.025568	0.065011	0.115854	0.0693922	0.0654147
0.025604	0.065075	0.115945	0.0695427	0.0655859
0.025617	0.065139	0.115978	0.0695971	0.0656477
0.025627	0.065203	0.116004	0.0696389	0.0656953
0.025643	0.065268	0.116044	0.0697059	0.0657715
0.025648	0.065332	0.116057	0.0697269	0.0657953
0.025678	0.065396	0.116133	0.0698526	0.0659382
0.025687	0.06546	0.116156	0.0698904	0.0659811
0.02569	0.065524	0.116164	0.069903	0.0659954
0.025696	0.065588	0.116179	0.0699281	0.066024
0.025706	0.065653	0.116204	0.0699701	0.0660717
0.025721	0.065717	0.116242	0.0700331	0.0661433
0.025722	0.065781	0.116245	0.0700373	0.066148
0.025733	0.065845	0.116273	0.0700834	0.0662005
0.025741	0.065909	0.116293	0.0701171	0.0662387
0.025755	0.065974	0.116329	0.0701759	0.0663056
0.025771	0.066038	0.11637	0.0702432	0.066382
0.025779	0.066102	0.11639	0.0702768	0.0664203
0.025793	0.066166	0.116426	0.0703357	0.0664872
0.025804	0.06623	0.116454	0.070382	0.0665398
0.025805	0.066294	0.116456	0.0703862	0.0665446
0.025808	0.066359	0.116464	0.0703989	0.0665589
0.025809	0.066423	0.116467	0.0704031	0.0665637
0.025812	0.066487	0.116474	0.0704157	0.0665781
0.025813	0.066551	0.116477	0.0704199	0.0665829
0.025817	0.066615	0.116487	0.0704368	0.066602
0.025823	0.06668	0.116502	0.070462	0.0666307
0.025824	0.066744	0.116505	0.0704663	0.0666355
0.025837	0.066808	0.116538	0.070521	0.0666977
0.025841	0.066872	0.116548	0.0705379	0.0667169
0.025854	0.066936	0.116582	0.0705927	0.0667791
0.02587	0.067	0.116623	0.0706602	0.0668558
0.025899	0.067065	0.116697	0.0707826	0.0669948
0.025907	0.067129	0.116717	0.0708164	0.0670332
0.025909	0.067193	0.116722	0.0708248	0.0670428
0.025909	0.067257	0.116722	0.0708248	0.0670428
0.025918	0.067321	0.116746	0.0708629	0.0670859
0.025936	0.067385	0.116792	0.0709389	0.0671723
0.025954	0.06745	0.116838	0.0710151	0.0672588
0.025956	0.067514	0.116843	0.0710235	0.0672684
0.025973	0.067578	0.116887	0.0710955	0.06735
0.02598	0.067642	0.116905	0.0711251	0.0673837
0.025998	0.067706	0.116951	0.0712013	0.0674702
0.026004	0.067771	0.116966	0.0712267	0.0674991
0.026019	0.067835	0.117005	0.0712903	0.0675712
0.02606	0.067899	0.11711	0.0714642	0.0677686
0.02607	0.067963	0.117136	0.0715067	0.0678168
0.026089	0.068027	0.117185	0.0715874	0.0679084
0.026103	0.068091	0.117221	0.0716469	0.0679759
0.026106	0.068156	0.117229	0.0716596	0.0679903
0.02611	0.06822	0.117239	0.0716766	0.0680096
0.02611	0.068284	0.117239	0.0716766	0.0680096
0.026112	0.068348	0.117244	0.0716851	0.0680193
0.026128	0.068412	0.117286	0.0717531	0.0680965
0.02613	0.068476	0.117291	0.0717617	0.0681061
0.026131	0.068541	0.117293	0.0717659	0.068111
0.026145	0.068605	0.11733	0.0718255	0.0681785
0.026146	0.068669	0.117332	0.0718297	0.0681834
0.026147	0.068733	0.117335	0.071834	0.0681882
0.026158	0.068797	0.117363	0.0718808	0.0682413
0.026159	0.068862	0.117366	0.0718851	0.0682461
0.026191	0.068926	0.117449	0.0720214	0.0684008
0.026192	0.06899	0.117451	0.0720256	0.0684056
0.026204	0.069054	0.117482	0.0720768	0.0684636
0.026206	0.069118	0.117487	0.0720853	0.0684733
0.026209	0.069182	0.117495	0.0720981	0.0684878
0.026213	0.069247	0.117506	0.0721152	0.0685072
0.026224	0.069311	0.117534	0.0721621	0.0685604
0.026248	0.069375	0.117596	0.0722645	0.0686765
0.026253	0.069439	0.117609	0.0722859	0.0687007
0.026258	0.069503	0.117622	0.0723072	0.068725
0.02628	0.069567	0.117679	0.0724012	0.0688315
0.02631	0.069632	0.117757	0.0725295	0.068977
0.026316	0.069696	0.117773	0.0725552	0.0690061
0.026334	0.06976	0.11782	0.0726322	0.0690934
0.02634	0.069824	0.117835	0.0726579	0.0691225
0.026344	0.069888	0.117846	0.072675	0.069142
0.026344	0.069953	0.117846	0.072675	0.069142
0.026356	0.070017	0.117877	0.0727264	0.0692002
0.026373	0.070081	0.117921	0.0727993	0.0692828
0.026385	0.070145	0.117952	0.0728507	0.0693411
0.026392	0.070209	0.117971	0.0728807	0.0693751
0.026404	0.070273	0.118002	0.0729322	0.0694334
0.026405	0.070338	0.118004	0.0729365	0.0694383
0.026414	0.070402	0.118028	0.0729751	0.0694821
0.026428	0.070466	0.118064	0.0730352	0.0695502
0.026431	0.07053	0.118072	0.0730481	0.0695648
0.02645	0.070594	0.118122	0.0731297	0.0696572
0.026458	0.070658	0.118143	0.0731641	0.0696962
0.026465	0.070723	0.118161	0.0731941	0.0697303
0.026482	0.070787	0.118206	0.0732672	0.0698131
0.026506	0.070851	0.118268	0.0733705	0.0699301
0.026523	0.070915	0.118313	0.0734437	0.070013
0.026538	0.070979	0.118352	0.0735083	0.0700861
0.026553	0.071044	0.118391	0.0735729	0.0701594
0.026559	0.071108	0.118407	0.0735988	0.0701886
0.026612	0.071172	0.118546	0.0738274	0.0704476
0.026629	0.071236	0.118591	0.0739009	0.0705307
0.026645	0.0713	0.118633	0.07397	0.070609
0.026646	0.071364	0.118636	0.0739743	0.0706139
0.026657	0.071429	0.118664	0.0740219	0.0706677
0.026659	0.071493	0.11867	0.0740305	0.0706775
0.02666	0.071557	0.118672	0.0740348	0.0706824
0.02669	0.071621	0.118751	0.0741646	0.0708293
0.026696	0.071685	0.118767	0.0741906	0.0708587
0.026698	0.071749	0.118772	0.0741992	0.0708685
0.026704	0.071814	0.118788	0.0742252	0.0708979
0.026713	0.071878	0.118812	0.0742642	0.0709421
0.026721	0.071942	0.118833	0.0742989	0.0709813
0.026729	0.072006	0.118854	0.0743335	0.0710205
0.026744	0.07207	0.118894	0.0743985	0.0710941
0.026747	0.072135	0.118902	0.0744115	0.0711088
0.026792	0.072199	0.11902	0.0746068	0.0713297
0.026795	0.072263	0.119028	0.0746198	0.0713445
0.0268	0.072327	0.119042	0.0746415	0.071369
0.026808	0.072391	0.119063	0.0746762	0.0714083
0.026824	0.072455	0.119105	0.0747458	0.071487
0.026831	0.07252	0.119123	0.0747762	0.0715214
0.026835	0.072584	0.119134	0.0747936	0.0715411
0.026837	0.072648	0.119139	0.0748023	0.0715509
0.026849	0.072712	0.119171	0.0748544	0.0716099
0.026858	0.072776	0.119195	0.0748936	0.0716542
0.026865	0.07284	0.119214	0.074924	0.0716887
0.026867	0.072905	0.119219	0.0749327	0.0716985
0.026919	0.072969	0.119357	0.0751592	0.0719546
0.026933	0.073033	0.119394	0.0752202	0.0720237
0.02694	0.073097	0.119412	0.0752507	0.0720582
0.026944	0.073161	0.119423	0.0752682	0.0720779
0.026944	0.073226	0.119423	0.0752682	0.0720779
0.026969	0.07329	0.11949	0.0753773	0.0722012
0.027013	0.073354	0.119607	0.0755694	0.0724185
0.027013	0.073418	0.119607	0.0755694	0.0724185
0.027024	0.073482	0.119636	0.0756175	0.0724728
0.027038	0.073546	0.119673	0.0756787	0.072542
0.02704	0.073611	0.119678	0.0756875	0.0725519
0.027044	0.073675	0.119689	0.075705	0.0725717
0.027046	0.073739	0.119694	0.0757137	0.0725816
0.027057	0.073803	0.119724	0.0757619	0.072636
0.027107	0.073867	0.119857	0.0759808	0.0728835
0.027115	0.073931	0.119879	0.0760159	0.0729231
0.027153	0.073996	0.11998	0.0761826	0.0731114
0.027178	0.07406	0.120047	0.0762923	0.0732354
0.027186	0.074124	0.120069	0.0763275	0.0732751
0.027187	0.074188	0.120071	0.0763319	0.0732801
0.027196	0.074252	0.120095	0.0763714	0.0733247
0.02721	0.074317	0.120133	0.0764329	0.0733943
0.02721	0.074381	0.120133	0.0764329	0.0733943
0.027219	0.074445	0.120157	0.0764725	0.0734389
0.027251	0.074509	0.120243	0.0766133	0.0735979
0.027253	0.074573	0.120248	0.0766221	0.0736079
0.027259	0.074637	0.120264	0.0766485	0.0736377
0.027293	0.074702	0.120356	0.0767983	0.0738068
0.02731	0.074766	0.120401	0.0768732	0.0738914
0.027315	0.07483	0.120415	0.0768953	0.0739163
0.027317	0.074894	0.12042	0.0769041	0.0739263
0.027326	0.074958	0.120444	0.0769438	0.0739711
0.027329	0.075022	0.120452	0.076957	0.073986
0.027351	0.075087	0.120512	0.0770541	0.0740956
0.027358	0.075151	0.120531	0.077085	0.0741305
0.027391	0.075215	0.120619	0.0772308	0.0742951
0.027414	0.075279	0.120682	0.0773325	0.0744098
0.027423	0.075343	0.120706	0.0773723	0.0744548
0.027429	0.075408	0.120722	0.0773988	0.0744847
0.02744	0.075472	0.120752	0.0774475	0.0745397
0.027451	0.075536	0.120781	0.0774962	0.0745946
0.027451	0.0756	0.120781	0.0774962	0.0745946
0.027458	0.075664	0.1208	0.0775272	0.0746296
0.027468	0.075728	0.120827	0.0775715	0.0746796
0.027471	0.075793	0.120836	0.0775847	0.0746945
0.027471	0.075857	0.120836	0.0775847	0.0746945
0.027491	0.075921	0.12089	0.0776734	0.0747945
0.027501	0.075985	0.120917	0.0777177	0.0748446
0.02755	0.076049	0.121049	0.0779351	0.0750898
0.027564	0.076113	0.121087	0.0779973	0.0751599
0.027583	0.076178	0.121139	0.0780817	0.0752551
0.027602	0.076242	0.12119	0.0781662	0.0753504
0.027627	0.076306	0.121258	0.0782774	0.0754758
0.027663	0.07637	0.121356	0.0784377	0.0756565
0.027667	0.076434	0.121367	0.0784555	0.0756766
0.027668	0.076499	0.12137	0.07846	0.0756816
0.027683	0.076563	0.121411	0.0785268	0.075757
0.027688	0.076627	0.121424	0.0785491	0.0757821
0.027702	0.076691	0.121463	0.0786115	0.0758525
0.02771	0.076755	0.121484	0.0786472	0.0758927
0.027716	0.076819	0.121501	0.078674	0.0759229
0.027734	0.076884	0.12155	0.0787543	0.0760134
0.027755	0.076948	0.121607	0.0788481	0.0761191
0.027766	0.077012	0.121637	0.0788972	0.0761745
0.027767	0.077076	0.12164	0.0789017	0.0761795
0.027782	0.07714	0.121681	0.0789687	0.076255
0.027818	0.077204	0.121779	0.0791297	0.0764364
0.027822	0.077269	0.12179	0.0791476	0.0764566
0.027842	0.077333	0.121845	0.0792371	0.0765575
0.027854	0.077397	0.121878	0.0792909	0.076618
0.027856	0.077461	0.121883	0.0792998	0.0766281
0.027874	0.077525	0.121933	0.0793805	0.0767189
0.027885	0.07759	0.121963	0.0794298	0.0767745
0.02789	0.077654	0.121976	0.0794522	0.0767997
0.02791	0.077718	0.122031	0.0795419	0.0769008
0.027927	0.077782	0.122078	0.0796182	0.0769867
0.027932	0.077846	0.122092	0.0796406	0.0770119
0.027934	0.07791	0.122097	0.0796496	0.0770221
0.027936	0.077975	0.122103	0.0796586	0.0770322
0.027954	0.078039	0.122152	0.0797394	0.0771232
0.027961	0.078103	0.122171	0.0797709	0.0771586
0.027967	0.078167	0.122188	0.0797978	0.0771889
0.027974	0.078231	0.122207	0.0798293	0.0772244
0.028049	0.078295	0.122413	0.0801667	0.0776042
0.028083	0.07836	0.122507	0.08032	0.0777767
0.028104	0.078424	0.122565	0.0804147	0.0778833
0.028122	0.078488	0.122615	0.0804959	0.0779746
0.028152	0.078552	0.122698	0.0806313	0.0781271
0.028154	0.078616	0.122703	0.0806404	0.0781372
0.028168	0.078681	0.122742	0.0807036	0.0782084
0.028175	0.078745	0.122761	0.0807353	0.078244
0.02818	0.078809	0.122775	0.0807579	0.0782694
0.028187	0.078873	0.122795	0.0807895	0.078305
0.028195	0.078937	0.122817	0.0808257	0.0783457
0.028204	0.079001	0.122842	0.0808664	0.0783915
0.028209	0.079066	0.122855	0.080889	0.0784169
0.028233	0.07913	0.122922	0.0809976	0.0785391
0.028241	0.079194	0.122944	0.0810339	0.0785798
0.028256	0.079258	0.122986	0.0811018	0.0786562
0.028259	0.079322	0.122994	0.0811154	0.0786715
0.028264	0.079386	0.123008	0.0811381	0.078697
0.028265	0.079451	0.123011	0.0811426	0.0787021
0.028276	0.079515	0.123041	0.0811924	0.0787582
0.028308	0.079579	0.12313	0.0813376	0.0789213
0.028311	0.079643	0.123139	0.0813512	0.0789366
0.028314	0.079707	0.123147	0.0813648	0.0789519
0.028321	0.079772	0.123166	0.0813965	0.0789876
0.028323	0.079836	0.123172	0.0814056	0.0789979
0.028323	0.0799	0.123172	0.0814056	0.0789979
0.02833	0.079964	0.123191	0.0814374	0.0790336
0.028332	0.080028	0.123197	0.0814465	0.0790438
0.028336	0.080092	0.123208	0.0814646	0.0790642
0.028338	0.080157	0.123214	0.0814737	0.0790744
0.028341	0.080221	0.123222	0.0814873	0.0790897
0.028346	0.080285	0.123236	0.0815101	0.0791152
0.028356	0.080349	0.123264	0.0815555	0.0791663
0.02836	0.080413	0.123275	0.0815737	0.0791867
0.028384	0.080477	0.123342	0.0816827	0.0793093
0.028393	0.080542	0.123367	0.0817237	0.0793553
0.028418	0.080606	0.123436	0.0818374	0.0794832
0.028441	0.08067	0.123501	0.0819421	0.0796008
0.028444	0.080734	0.123509	0.0819558	0.0796162
0.028451	0.080798	0.123528	0.0819876	0.079652
0.028456	0.080863	0.123542	0.0820104	0.0796776
0.028481	0.080927	0.123612	0.0821243	0.0798056
0.028486	0.080991	0.123626	0.0821471	0.0798312
0.028584	0.081055	0.123901	0.0825946	0.0803337
0.02859	0.081119	0.123917	0.082622	0.0803645
0.028599	0.081183	0.123943	0.0826632	0.0804108
0.028611	0.081248	0.123976	0.082718	0.0804724
0.028677	0.081312	0.124162	0.0830203	0.0808117
0.028687	0.081376	0.12419	0.0830661	0.0808632
0.028689	0.08144	0.124195	0.0830753	0.0808735
0.028724	0.081504	0.124294	0.0832358	0.0810537
0.028726	0.081568	0.1243	0.083245	0.081064
0.028731	0.081633	0.124314	0.083268	0.0810897
0.028743	0.081697	0.124348	0.0833231	0.0811515
0.028763	0.081761	0.124404	0.0834149	0.0812546
0.028775	0.081825	0.124438	0.08347	0.0813165
0.028785	0.081889	0.124466	0.083516	0.0813681
0.028799	0.081954	0.124505	0.0835804	0.0814403
0.028801	0.082018	0.124511	0.0835896	0.0814506
0.028823	0.082082	0.124573	0.0836908	0.0815641
0.028833	0.082146	0.124601	0.0837368	0.0816158
0.028846	0.08221	0.124638	0.0837967	0.0816829
0.028856	0.082274	0.124666	0.0838427	0.0817345
0.028861	0.082339	0.124681	0.0838657	0.0817604
0.028863	0.082403	0.124686	0.083875	0.0817707
0.028863	0.082467	0.124686	0.083875	0.0817707
0.028865	0.082531	0.124692	0.0838842	0.081781
0.028877	0.082595	0.124726	0.0839395	0.0818431
0.028881	0.082659	0.124737	0.0839579	0.0818637
0.028883	0.082724	0.124743	0.0839671	0.0818741
0.028947	0.082788	0.124924	0.0842623	0.0822051
0.028962	0.082852	0.124967	0.0843316	0.0822828
0.028964	0.082916	0.124972	0.0843409	0.0822932
0.028985	0.08298	0.125032	0.0844379	0.0824019
0.028997	0.083045	0.125066	0.0844934	0.0824641
0.029019	0.083109	0.125129	0.0845951	0.0825782
0.029032	0.083173	0.125166	0.0846552	0.0826456
0.029035	0.083237	0.125174	0.0846691	0.0826612
0.029037	0.083301	0.12518	0.0846784	0.0826715
0.029043	0.083365	0.125197	0.0847062	0.0827027
0.029051	0.08343	0.12522	0.0847432	0.0827442
0.029056	0.083494	0.125234	0.0847663	0.0827701
0.029057	0.083558	0.125237	0.084771	0.0827753
0.029069	0.083622	0.125271	0.0848266	0.0828376
0.029071	0.083686	0.125277	0.0848358	0.082848
0.029095	0.08375	0.125345	0.084947	0.0829726
0.029113	0.083815	0.125396	0.0850305	0.0830661
0.029122	0.083879	0.125422	0.0850722	0.0831129
0.029147	0.083943	0.125493	0.0851882	0.0832428
0.029162	0.084007	0.125536	0.0852579	0.0833208
0.029183	0.084071	0.125596	0.0853554	0.0834301
0.029202	0.084136	0.12565	0.0854437	0.083529
0.02921	0.0842	0.125673	0.0854809	0.0835707
0.029222	0.084264	0.125707	0.0855367	0.0836332
0.029253	0.084328	0.125796	0.085681	0.0837947
0.029253	0.084392	0.125796	0.085681	0.0837947
0.029295	0.084456	0.125916	0.0858766	0.0840137
0.029299	0.084521	0.125928	0.0858952	0.0840346
0.029308	0.084585	0.125954	0.0859372	0.0840815
0.02931	0.084649	0.125959	0.0859465	0.084092
0.029354	0.084713	0.126086	0.0861518	0.0843217
0.029371	0.084777	0.126135	0.0862311	0.0844105
0.029379	0.084841	0.126158	0.0862685	0.0844523
0.029395	0.084906	0.126204	0.0863432	0.084536
0.029402	0.08497	0.126224	0.0863759	0.0845726
0.02941	0.085034	0.126247	0.0864133	0.0846144
0.029412	0.085098	0.126253	0.0864227	0.0846249
0.02942	0.085162	0.126276	0.0864601	0.0846667
0.029437	0.085227	0.126324	0.0865396	0.0847557
0.029443	0.085291	0.126342	0.0865676	0.0847871
0.029493	0.085355	0.126486	0.0868017	0.0850489
0.029504	0.085419	0.126518	0.0868533	0.0851066
0.029509	0.085483	0.126532	0.0868767	0.0851328
0.029517	0.085547	0.126555	0.0869142	0.0851747
0.029522	0.085612	0.12657	0.0869376	0.0852009
0.029538	0.085676	0.126616	0.0870126	0.0852848
0.029547	0.08574	0.126642	0.0870549	0.085332
0.029547	0.085804	0.126642	0.0870549	0.085332
0.029548	0.085868	0.126645	0.0870596	0.0853373
0.029554	0.085932	0.126662	0.0870877	0.0853688
0.029573	0.085997	0.126717	0.0871769	0.0854685
0.029583	0.086061	0.126746	0.0872238	0.085521
0.029588	0.086125	0.12676	0.0872473	0.0855472
0.029589	0.086189	0.126763	0.087252	0.0855525
0.029608	0.086253	0.126818	0.0873412	0.0856523
0.029623	0.086318	0.126862	0.0874117	0.0857311
0.029628	0.086382	0.126876	0.0874352	0.0857573
0.029639	0.086446	0.126908	0.087487	0.0858152
0.02964	0.08651	0.126911	0.0874917	0.0858204
0.029652	0.086574	0.126946	0.0875481	0.0858835
0.029683	0.086638	0.127035	0.087694	0.0860465
0.029696	0.086703	0.127073	0.0877552	0.086115
0.029702	0.086767	0.127091	0.0877834	0.0861465
0.029767	0.086831	0.127279	0.0880899	0.0864889
0.02977	0.086895	0.127288	0.088104	0.0865047
0.029772	0.086959	0.127294	0.0881134	0.0865153
0.029776	0.087023	0.127306	0.0881323	0.0865363
0.029854	0.087088	0.127533	0.0885008	0.0869479
0.029871	0.087152	0.127582	0.0885812	0.0870377
0.029886	0.087216	0.127626	0.0886521	0.0871169
0.02989	0.08728	0.127638	0.0886711	0.0871381
0.029893	0.087344	0.127647	0.0886853	0.0871539
0.029927	0.087409	0.127746	0.0888463	0.0873337
0.029932	0.087473	0.127761	0.08887	0.0873601
0.029936	0.087537	0.127772	0.0888889	0.0873813
0.029946	0.087601	0.127801	0.0889363	0.0874342
0.029968	0.087665	0.127866	0.0890406	0.0875506
0.029974	0.087729	0.127883	0.0890691	0.0875824
0.029974	0.087794	0.127883	0.0890691	0.0875824
0.029984	0.087858	0.127913	0.0891165	0.0876353
0.029991	0.087922	0.127933	0.0891497	0.0876724
0.030009	0.087986	0.127986	0.0892351	0.0877677
0.030021	0.08805	0.128021	0.0892921	0.0878313
0.030075	0.088114	0.128179	0.0895487	0.0881176
0.030079	0.088179	0.128191	0.0895677	0.0881389
0.030086	0.088243	0.128212	0.089601	0.088176
0.030088	0.088307	0.128218	0.0896105	0.0881866
0.030112	0.088371	0.128288	0.0897247	0.088314
0.030117	0.088435	0.128303	0.0897485	0.0883406
0.030157	0.0885	0.12842	0.0899391	0.0885531
0.030164	0.088564	0.128441	0.0899724	0.0885903
0.030164	0.088628	0.128441	0.0899724	0.0885903
0.030165	0.088692	0.128444	0.0899772	0.0885956
0.030181	0.088756	0.128491	0.0900534	0.0886806
0.030216	0.08882	0.128594	0.0902204	0.0888668
0.03022	0.088885	0.128606	0.0902395	0.0888881
0.030227	0.088949	0.128627	0.0902729	0.0889253
0.030228	0.089013	0.12863	0.0902777	0.0889307
0.030253	0.089077	0.128703	0.0903971	0.0890637
0.030264	0.089141	0.128736	0.0904496	0.0891223
0.030264	0.089205	0.128736	0.0904496	0.0891223
0.030303	0.08927	0.128851	0.090636	0.0893301
0.030327	0.089334	0.128922	0.0907508	0.0894581
0.030338	0.089398	0.128954	0.0908035	0.0895168
0.030345	0.089462	0.128975	0.090837	0.0895541
0.030348	0.089526	0.128984	0.0908514	0.0895701
0.030352	0.089591	0.128996	0.0908705	0.0895914
0.03038	0.089655	0.129079	0.0910046	0.0897409
0.030409	0.089719	0.129165	0.0911437	0.0898958
0.030435	0.089783	0.129242	0.0912684	0.0900347
0.030438	0.089847	0.129251	0.0912828	0.0900507
0.030442	0.089911	0.129263	0.091302	0.0900721
0.030467	0.089976	0.129337	0.091422	0.0902058
0.030497	0.09004	0.129426	0.0915661	0.0903663
0.030499	0.090104	0.129432	0.0915757	0.090377
0.030499	0.090168	0.129432	0.0915757	0.090377
0.030513	0.090232	0.129474	0.091643	0.0904519
0.030515	0.090296	0.12948	0.0916526	0.0904626
0.030551	0.090361	0.129587	0.0918258	0.0906554
0.030556	0.090425	0.129602	0.0918498	0.0906822
0.030558	0.090489	0.129607	0.0918595	0.0906929
0.03057	0.090553	0.129643	0.0919172	0.0907573
0.030597	0.090617	0.129724	0.0920473	0.090902
0.030604	0.090682	0.129745	0.092081	0.0909395
0.030607	0.090746	0.129754	0.0920955	0.0909556
0.030645	0.09081	0.129867	0.0922787	0.0911595
0.030647	0.090874	0.129873	0.0922883	0.0911703
0.030658	0.090938	0.129906	0.0923414	0.0912293
0.030661	0.091002	0.129915	0.0923558	0.0912454
0.030662	0.091067	0.129918	0.0923607	0.0912508
0.030713	0.091131	0.13007	0.0926069	0.0915248
0.030723	0.091195	0.1301	0.0926552	0.0915785
0.03073	0.091259	0.130121	0.0926891	0.0916162
0.030741	0.091323	0.130154	0.0927422	0.0916753
0.030752	0.091387	0.130187	0.0927954	0.0917345
0.030757	0.091452	0.130202	0.0928196	0.0917614
0.030765	0.091516	0.130226	0.0928583	0.0918044
0.030767	0.09158	0.130232	0.092868	0.0918152
0.030775	0.091644	0.130256	0.0929067	0.0918582
0.030777	0.091708	0.130262	0.0929164	0.091869
0.030793	0.091773	0.13031	0.0929938	0.0919551
0.030812	0.091837	0.130367	0.0930858	0.0920574
0.030838	0.091901	0.130445	0.0932118	0.0921975
0.03084	0.091965	0.130451	0.0932215	0.0922083
0.03085	0.092029	0.130481	0.0932699	0.0922622
0.030878	0.092093	0.130565	0.0934057	0.0924131
0.030881	0.092158	0.130574	0.0934203	0.0924293
0.030938	0.092222	0.130745	0.093697	0.0927369
0.030944	0.092286	0.130763	0.0937261	0.0927693
0.030956	0.09235	0.1308	0.0937844	0.0928341
0.030979	0.092414	0.130869	0.0938962	0.0929583
0.030983	0.092479	0.130881	0.0939157	0.0929799
0.030987	0.092543	0.130893	0.0939351	0.0930015
0.031018	0.092607	0.130986	0.094086	0.0931691
0.031026	0.092671	0.131011	0.0941249	0.0932124
0.031028	0.092735	0.131017	0.0941347	0.0932232
0.03103	0.092799	0.131023	0.0941444	0.093234
0.031041	0.092864	0.131056	0.094198	0.0932935
0.031041	0.092928	0.131056	0.094198	0.0932935
0.031043	0.092992	0.131062	0.0942077	0.0933044
0.031043	0.093056	0.131062	0.0942077	0.0933044
0.031058	0.09312	0.131107	0.0942808	0.0933855
0.031083	0.093184	0.131183	0.0944026	0.0935208
0.031094	0.093249	0.131216	0.0944562	0.0935804
0.031119	0.093313	0.131292	0.0945782	0.0937158
0.031131	0.093377	0.131328	0.0946367	0.0937809
0.031136	0.093441	0.131343	0.0946611	0.093808
0.031136	0.093505	0.131343	0.0946611	0.093808
0.031138	0.09357	0.131349	0.0946709	0.0938188
0.031141	0.093634	0.131358	0.0946855	0.0938351
0.031152	0.093698	0.131392	0.0947392	0.0938947
0.031154	0.093762	0.131398	0.094749	0.0939055
0.031187	0.093826	0.131498	0.0949102	0.0940845
0.031198	0.09389	0.131531	0.094964	0.0941442
0.031202	0.093955	0.131543	0.0949835	0.0941659
0.031234	0.094019	0.13164	0.09514	0.0943396
0.031241	0.094083	0.131662	0.0951743	0.0943776
0.031249	0.094147	0.131686	0.0952134	0.0944211
0.031282	0.094211	0.131786	0.095375	0.0946004
0.031294	0.094275	0.131823	0.0954338	0.0946656
0.03132	0.09434	0.131902	0.0955612	0.094807
0.031324	0.094404	0.131914	0.0955808	0.0948288
0.031327	0.094468	0.131923	0.0955956	0.0948451
0.03133	0.094532	0.131932	0.0956103	0.0948614
0.031339	0.094596	0.13196	0.0956544	0.0949104
0.031367	0.094661	0.132045	0.0957918	0.0950628
0.03139	0.094725	0.132115	0.0959047	0.095188
0.031393	0.094789	0.132124	0.0959194	0.0952044
0.031406	0.094853	0.132164	0.0959833	0.0952752
0.031416	0.094917	0.132194	0.0960324	0.0953297
0.031418	0.094981	0.132201	0.0960422	0.0953406
0.03142	0.095046	0.132207	0.0960521	0.0953515
0.031432	0.09511	0.132243	0.0961111	0.0954169
0.031454	0.095174	0.13231	0.0962192	0.0955368
0.031459	0.095238	0.132326	0.0962438	0.0955641
0.031462	0.095302	0.132335	0.0962586	0.0955805
0.031494	0.095366	0.132433	0.096416	0.095755
0.031527	0.095431	0.132534	0.0965786	0.0959352
0.031565	0.095495	0.13265	0.0967658	0.0961428
0.031569	0.095559	0.132662	0.0967856	0.0961646
0.03157	0.095623	0.132666	0.0967905	0.0961701
0.031589	0.095687	0.132724	0.0968842	0.096274
0.031598	0.095752	0.132751	0.0969286	0.0963232
0.031625	0.095816	0.132834	0.0970619	0.0964709
0.031646	0.09588	0.132899	0.0971656	0.0965858
0.031649	0.095944	0.132908	0.0971805	0.0966022
0.03166	0.096008	0.132942	0.0972348	0.0966624
0.031668	0.096072	0.132966	0.0972743	0.0967062
0.031684	0.096137	0.133016	0.0973534	0.0967938
0.031687	0.096201	0.133025	0.0973683	0.0968102
0.031695	0.096265	0.133049	0.0974078	0.0968541
0.031696	0.096329	0.133052	0.0974128	0.0968595
0.031728	0.096393	0.133151	0.0975711	0.0970349
0.031729	0.096457	0.133154	0.0975761	0.0970404
0.031733	0.096522	0.133166	0.0975959	0.0970623
0.031734	0.096586	0.133169	0.0976008	0.0970678
0.031737	0.09665	0.133179	0.0976157	0.0970842
0.031745	0.096714	0.133203	0.0976553	0.0971281
0.03176	0.096778	0.13325	0.0977296	0.0972104
0.031762	0.096843	0.133256	0.0977395	0.0972213
0.031768	0.096907	0.133274	0.0977692	0.0972542
0.031778	0.096971	0.133305	0.0978187	0.0973091
0.031814	0.097035	0.133416	0.0979972	0.0975067
0.031819	0.097099	0.133432	0.098022	0.0975341
0.031821	0.097163	0.133438	0.0980319	0.0975451
0.031842	0.097228	0.133503	0.0981361	0.0976604
0.031857	0.097292	0.133549	0.0982106	0.0977429
0.031889	0.097356	0.133648	0.0983695	0.0979187
0.031927	0.09742	0.133765	0.0985584	0.0981277
0.031942	0.097484	0.133812	0.098633	0.0982103
0.031956	0.097548	0.133855	0.0987026	0.0982873
0.031961	0.097613	0.133871	0.0987275	0.0983148
0.031965	0.097677	0.133883	0.0987474	0.0983369
0.03198	0.097741	0.13393	0.0988221	0.0984195
0.031986	0.097805	0.133948	0.098852	0.0984525
0.032007	0.097869	0.134013	0.0989565	0.0985682
0.032012	0.097934	0.134029	0.0989815	0.0985957
0.032017	0.097998	0.134044	0.0990064	0.0986233
0.032046	0.098062	0.134134	0.0991509	0.0987831
0.032065	0.098126	0.134194	0.0992457	0.0988879
0.032083	0.09819	0.134249	0.0993355	0.0989872
0.032088	0.098254	0.134265	0.0993604	0.0990148
0.032088	0.098319	0.134265	0.0993604	0.0990148
0.032098	0.098383	0.134296	0.0994103	0.09907
0.03211	0.098447	0.134333	0.0994702	0.0991362
0.032125	0.098511	0.13438	0.0995452	0.099219
0.032135	0.098575	0.134411	0.0995951	0.0992743
0.032152	0.098639	0.134464	0.0996801	0.0993682
0.032172	0.098704	0.134527	0.09978	0.0994787
0.032215	0.098768	0.134661	0.0999952	0.0997164
0.032223	0.098832	0.134686	0.100035	0.0997606
0.03224	0.098896	0.134739	0.10012	0.0998547
0.032242	0.09896	0.134745	0.10013	0.0998657
0.032249	0.099025	0.134767	0.100165	0.0999045
0.03225	0.099089	0.13477	0.10017	0.09991
0.03225	0.099153	0.13477	0.10017	0.09991
0.032259	0.099217	0.134798	0.100216	0.0999598
0.03226	0.099281	0.134801	0.100221	0.0999654
0.032273	0.099345	0.134842	0.100286	0.100037
0.032283	0.09941	0.134873	0.100336	0.100093
0.032284	0.099474	0.134876	0.100341	0.100098
0.032286	0.099538	0.134883	0.100351	0.100109
0.032296	0.099602	0.134914	0.100401	0.100165
0.032304	0.099666	0.134939	0.100441	0.100209
0.032319	0.09973	0.134986	0.100516	0.100292
0.032327	0.099795	0.135011	0.100556	0.100336
0.03235	0.099859	0.135083	0.100672	0.100464
0.032368	0.099923	0.135139	0.100762	0.100564
0.032379	0.099987	0.135174	0.100818	0.100625
0.032392	0.100051	0.135214	0.100883	0.100697
0.032414	0.100116	0.135283	0.100993	0.100819
0.032422	0.10018	0.135309	0.101034	0.100863
0.032446	0.100244	0.135384	0.101154	0.100997
0.032452	0.100308	0.135403	0.101185	0.10103
0.032463	0.100372	0.135437	0.10124	0.101091
0.032475	0.100436	0.135475	0.1013	0.101158
0.03248	0.100501	0.135491	0.101325	0.101185
0.032485	0.100565	0.135506	0.101351	0.101213
0.032488	0.100629	0.135516	0.101366	0.10123
0.032489	0.100693	0.135519	0.101371	0.101235
0.03249	0.100757	0.135522	0.101376	0.101241
0.032499	0.100821	0.135551	0.101421	0.101291
0.032501	0.100886	0.135557	0.101431	0.101302
0.032502	0.10095	0.13556	0.101436	0.101308
0.032504	0.101014	0.135566	0.101446	0.101319
0.032524	0.101078	0.135629	0.101547	0.10143
0.032527	0.101142	0.135639	0.101562	0.101447
0.032545	0.101207	0.135695	0.101653	0.101547
0.032563	0.101271	0.135752	0.101744	0.101647
0.032569	0.101335	0.135771	0.101774	0.10168
0.032572	0.101399	0.13578	0.101789	0.101697
0.032578	0.101463	0.135799	0.101819	0.101731
0.032584	0.101527	0.135818	0.10185	0.101764
0.032605	0.101592	0.135884	0.101956	0.101881
0.032611	0.101656	0.135903	0.101986	0.101914
0.032632	0.10172	0.13597	0.102092	0.102031
0.032658	0.101784	0.136052	0.102224	0.102176
0.032663	0.101848	0.136067	0.102249	0.102204
0.032676	0.101912	0.136109	0.102315	0.102276
0.032683	0.101977	0.136131	0.10235	0.102316
0.032691	0.102041	0.136156	0.10239	0.10236
0.032692	0.102105	0.136159	0.102395	0.102366
0.032704	0.102169	0.136197	0.102456	0.102433
0.032715	0.102233	0.136232	0.102512	0.102494
0.032726	0.102298	0.136267	0.102567	0.102555
0.032733	0.102362	0.136289	0.102603	0.102594
0.03276	0.102426	0.136374	0.10274	0.102745
0.032761	0.10249	0.136378	0.102745	0.102751
0.032763	0.102554	0.136384	0.102755	0.102762
0.032764	0.102618	0.136387	0.10276	0.102768
0.032791	0.102683	0.136473	0.102897	0.102918
0.032797	0.102747	0.136492	0.102927	0.102952
0.032824	0.102811	0.136577	0.103064	0.103103
0.032826	0.102875	0.136584	0.103074	0.103114
0.032832	0.102939	0.136603	0.103105	0.103148
0.032839	0.103003	0.136625	0.10314	0.103187
0.032854	0.103068	0.136672	0.103216	0.103271
0.032859	0.103132	0.136688	0.103242	0.103299
0.032898	0.103196	0.136812	0.10344	0.103517
0.032899	0.10326	0.136815	0.103445	0.103522
0.032924	0.103324	0.136895	0.103572	0.103662
0.032927	0.103389	0.136905	0.103587	0.103679
0.032953	0.103453	0.136987	0.10372	0.103825
0.032966	0.103517	0.137029	0.103786	0.103898
0.033003	0.103581	0.137147	0.103974	0.104105
0.033026	0.103645	0.13722	0.104091	0.104234
0.033033	0.103709	0.137242	0.104127	0.104273
0.033041	0.103774	0.137268	0.104168	0.104318
0.03305	0.103838	0.137297	0.104214	0.104369
0.033052	0.103902	0.137303	0.104224	0.10438
0.033065	0.103966	0.137344	0.10429	0.104453
0.033093	0.10403	0.137434	0.104433	0.10461
0.033098	0.104094	0.13745	0.104458	0.104638
0.033101	0.104159	0.137459	0.104474	0.104655
0.033111	0.104223	0.137491	0.104525	0.104711
0.033113	0.104287	0.137498	0.104535	0.104722
0.033114	0.104351	0.137501	0.10454	0.104728
0.033149	0.104415	0.137613	0.104719	0.104925
0.033167	0.10448	0.137671	0.104811	0.105026
0.033175	0.104544	0.137696	0.104852	0.105071
0.033207	0.104608	0.137799	0.105015	0.105251
0.033213	0.104672	0.137818	0.105046	0.105285
0.03322	0.104736	0.13784	0.105082	0.105324
0.033264	0.1048	0.137982	0.105307	0.105572
0.033278	0.104865	0.138027	0.105379	0.105651
0.033281	0.104929	0.138036	0.105394	0.105668
0.033286	0.104993	0.138052	0.10542	0.105696
0.033294	0.105057	0.138078	0.105461	0.105741
0.033298	0.105121	0.138091	0.105481	0.105763
0.033308	0.105185	0.138123	0.105533	0.10582
0.033315	0.10525	0.138145	0.105568	0.105859
0.033319	0.105314	0.138158	0.105589	0.105882
0.033329	0.105378	0.13819	0.10564	0.105938
0.033345	0.105442	0.138242	0.105722	0.106028
0.033351	0.105506	0.138261	0.105753	0.106062
0.033358	0.105571	0.138284	0.105789	0.106102
0.033361	0.105635	0.138293	0.105804	0.106119
0.033364	0.105699	0.138303	0.10582	0.106135
0.03338	0.105763	0.138355	0.105902	0.106226
0.033403	0.105827	0.138429	0.10602	0.106356
0.033405	0.105891	0.138435	0.10603	0.106367
0.033416	0.105956	0.138471	0.106087	0.106429
0.033422	0.10602	0.13849	0.106118	0.106463
0.033426	0.106084	0.138503	0.106138	0.106485
0.033428	0.106148	0.138509	0.106149	0.106497
0.033454	0.106212	0.138593	0.106282	0.106644
0.033454	0.106276	0.138593	0.106282	0.106644
0.033461	0.106341	0.138616	0.106318	0.106683
0.03348	0.106405	0.138677	0.106416	0.10679
0.033482	0.106469	0.138683	0.106426	0.106802
0.033489	0.106533	0.138706	0.106462	0.106841
0.033501	0.106597	0.138745	0.106524	0.106909
0.033519	0.106662	0.138803	0.106617	0.107011
0.03352	0.106726	0.138806	0.106622	0.107017
0.03352	0.10679	0.138806	0.106622	0.107017
0.033527	0.106854	0.138829	0.106658	0.107056
0.03353	0.106918	0.138838	0.106673	0.107073
0.033543	0.106982	0.138881	0.10674	0.107147
0.033548	0.107047	0.138897	0.106766	0.107175
0.033562	0.107111	0.138942	0.106838	0.107254
0.033563	0.107175	0.138945	0.106843	0.10726
0.033564	0.107239	0.138948	0.106849	0.107266
0.033569	0.107303	0.138965	0.106874	0.107294
0.033571	0.107367	0.138971	0.106885	0.107305
0.033571	0.107432	0.138971	0.106885	0.107305
0.033586	0.107496	0.13902	0.106962	0.10739
0.033615	0.10756	0.139114	0.107112	0.107554
0.033624	0.107624	0.139143	0.107158	0.107605
0.033625	0.107688	0.139146	0.107163	0.107611
0.033631	0.107753	0.139165	0.107194	0.107645
0.033646	0.107817	0.139214	0.107272	0.10773
0.033659	0.107881	0.139256	0.107339	0.107804
0.033681	0.107945	0.139328	0.107452	0.107928
0.033682	0.108009	0.139331	0.107458	0.107934
0.033684	0.108073	0.139337	0.107468	0.107945
0.033711	0.108138	0.139425	0.107607	0.108099
0.033719	0.108202	0.139451	0.107649	0.108144
0.033738	0.108266	0.139513	0.107747	0.108252
0.033749	0.10833	0.139548	0.107804	0.108314
0.033751	0.108394	0.139555	0.107814	0.108326
0.033784	0.108458	0.139662	0.107985	0.108513
0.033805	0.108523	0.139731	0.108094	0.108632
0.033823	0.108587	0.139789	0.108187	0.108735
0.033851	0.108651	0.139881	0.108332	0.108894
0.033875	0.108715	0.139959	0.108457	0.10903
0.033896	0.108779	0.140027	0.108566	0.10915
0.03391	0.108844	0.140073	0.108638	0.10923
0.033917	0.108908	0.140096	0.108675	0.109269
0.033935	0.108972	0.140155	0.108768	0.109372
0.033937	0.109036	0.140161	0.108779	0.109383
0.033944	0.1091	0.140184	0.108815	0.109423
0.03395	0.109164	0.140204	0.108846	0.109457
0.033961	0.109229	0.14024	0.108903	0.10952
0.033978	0.109293	0.140295	0.108992	0.109617
0.033978	0.109357	0.140295	0.108992	0.109617
0.033994	0.109421	0.140348	0.109075	0.109708
0.034	0.109485	0.140367	0.109106	0.109742
0.034009	0.109549	0.140397	0.109153	0.109793
0.034015	0.109614	0.140416	0.109184	0.109828
0.034026	0.109678	0.140452	0.109241	0.10989
0.034029	0.109742	0.140462	0.109257	0.109907
0.034035	0.109806	0.140482	0.109288	0.109942
0.034048	0.10987	0.140524	0.109356	0.110016
0.034077	0.109935	0.140619	0.109507	0.110181
0.034088	0.109999	0.140655	0.109564	0.110244
0.034089	0.110063	0.140659	0.109569	0.11025
0.034098	0.110127	0.140688	0.109616	0.110301
0.034117	0.110191	0.140751	0.109715	0.11041
0.034138	0.110255	0.14082	0.109825	0.11053
0.034153	0.11032	0.140869	0.109903	0.110615
0.03417	0.110384	0.140925	0.109992	0.110712
0.034172	0.110448	0.140931	0.110002	0.110724
0.034173	0.110512	0.140935	0.110008	0.11073
0.034179	0.110576	0.140954	0.110039	0.110764
0.03418	0.11064	0.140958	0.110044	0.11077
0.034228	0.110705	0.141115	0.110295	0.111044
0.034233	0.110769	0.141132	0.110321	0.111073
0.034251	0.110833	0.141191	0.110415	0.111176
0.034254	0.110897	0.141201	0.110431	0.111193
0.034259	0.110961	0.141217	0.110457	0.111221
0.034266	0.111026	0.141241	0.110493	0.111262
0.03427	0.11109	0.141254	0.110514	0.111284
0.034282	0.111154	0.141293	0.110577	0.111353
0.034291	0.111218	0.141323	0.110624	0.111405
0.034296	0.111282	0.141339	0.11065	0.111433
0.034316	0.111346	0.141405	0.110755	0.111548
0.034316	0.111411	0.141405	0.110755	0.111548
0.034327	0.111475	0.141442	0.110813	0.111611
0.034335	0.111539	0.141468	0.110855	0.111657
0.034341	0.111603	0.141488	0.110886	0.111691
0.034352	0.111667	0.141524	0.110944	0.111754
0.034368	0.111731	0.141577	0.111027	0.111846
0.034375	0.111796	0.1416	0.111064	0.111886
0.034379	0.11186	0.141613	0.111085	0.111909
0.034383	0.111924	0.141627	0.111106	0.111932
0.034404	0.111988	0.141696	0.111216	0.112052
0.034407	0.112052	0.141706	0.111232	0.112069
0.034423	0.112117	0.141759	0.111316	0.112161
0.034436	0.112181	0.141802	0.111384	0.112236
0.034458	0.112245	0.141875	0.111499	0.112362
0.034465	0.112309	0.141898	0.111536	0.112402
0.034481	0.112373	0.141951	0.11162	0.112494
0.034484	0.112437	0.141961	0.111636	0.112511
0.034488	0.112502	0.141974	0.111657	0.112534
0.034494	0.112566	0.141994	0.111689	0.112569
0.03451	0.11263	0.142047	0.111773	0.112661
0.03452	0.112694	0.14208	0.111825	0.112718
0.034528	0.112758	0.142107	0.111867	0.112764
0.034528	0.112822	0.142107	0.111867	0.112764
0.034529	0.112887	0.14211	0.111872	0.11277
0.034535	0.112951	0.14213	0.111904	0.112804
0.034563	0.113015	0.142223	0.112051	0.112965
0.034578	0.113079	0.142272	0.11213	0.113052
0.03458	0.113143	0.142279	0.112141	0.113063
0.034586	0.113208	0.142299	0.112172	0.113098
0.034613	0.113272	0.142389	0.112314	0.113253
0.034616	0.113336	0.142399	0.11233	0.11327
0.034627	0.1134	0.142435	0.112388	0.113334
0.034629	0.113464	0.142442	0.112399	0.113345
0.034639	0.113528	0.142475	0.112451	0.113403
0.034648	0.113593	0.142505	0.112499	0.113454
0.034649	0.113657	0.142508	0.112504	0.11346
0.034676	0.113721	0.142598	0.112646	0.113616
0.034712	0.113785	0.142718	0.112836	0.113823
0.034741	0.113849	0.142815	0.112989	0.11399
0.034747	0.113913	0.142835	0.113021	0.114025
0.034785	0.113978	0.142962	0.113222	0.114244
0.034815	0.114042	0.143062	0.11338	0.114417
0.034831	0.114106	0.143115	0.113465	0.114509
0.034834	0.11417	0.143125	0.113481	0.114527
0.034841	0.114234	0.143149	0.113518	0.114567
0.034873	0.114299	0.143256	0.113687	0.114752
0.03488	0.114363	0.143279	0.113724	0.114792
0.034883	0.114427	0.143289	0.11374	0.11481
0.034904	0.114491	0.143359	0.113851	0.114931
0.03491	0.114555	0.143379	0.113883	0.114966
0.034915	0.114619	0.143396	0.11391	0.114995
0.034915	0.114684	0.143396	0.11391	0.114995
0.034921	0.114748	0.143416	0.113941	0.115029
0.03493	0.114812	0.143446	0.113989	0.115081
0.034955	0.114876	0.14353	0.114122	0.115226
0.034957	0.11494	0.143537	0.114132	0.115238
0.034969	0.115004	0.143577	0.114196	0.115307
0.034969	0.115069	0.143577	0.114196	0.115307
0.034977	0.115133	0.143604	0.114238	0.115353
0.034988	0.115197	0.143641	0.114297	0.115417
0.034997	0.115261	0.143671	0.114344	0.115469
0.035016	0.115325	0.143735	0.114445	0.115579
0.035031	0.11539	0.143785	0.114525	0.115666
0.035043	0.115454	0.143825	0.114588	0.115735
0.03505	0.115518	0.143849	0.114626	0.115776
0.035068	0.115582	0.143909	0.114721	0.11588
0.035073	0.115646	0.143926	0.114748	0.115909
0.035077	0.11571	0.14394	0.114769	0.115932
0.035081	0.115775	0.143953	0.11479	0.115955
0.035082	0.115839	0.143957	0.114796	0.115961
0.035101	0.115903	0.14402	0.114897	0.116071
0.035129	0.115967	0.144115	0.115046	0.116234
0.03513	0.116031	0.144118	0.115051	0.116239
0.035131	0.116095	0.144121	0.115056	0.116245
0.035133	0.11616	0.144128	0.115067	0.116257
0.035134	0.116224	0.144131	0.115072	0.116263
0.035155	0.116288	0.144202	0.115184	0.116384
0.035159	0.116352	0.144216	0.115205	0.116408
0.035162	0.116416	0.144226	0.115221	0.116425
0.035183	0.116481	0.144297	0.115333	0.116547
0.035191	0.116545	0.144324	0.115376	0.116593
0.035199	0.116609	0.14435	0.115418	0.11664
0.035207	0.116673	0.144377	0.115461	0.116686
0.035207	0.116737	0.144377	0.115461	0.116686
0.035235	0.116801	0.144472	0.11561	0.116849
0.035252	0.116866	0.144529	0.115701	0.116947
0.035253	0.11693	0.144533	0.115706	0.116953
0.035254	0.116994	0.144536	0.115711	0.116959
0.035257	0.117058	0.144546	0.115727	0.116977
0.035258	0.117122	0.14455	0.115733	0.116982
0.035259	0.117186	0.144553	0.115738	0.116988
0.03527	0.117251	0.14459	0.115797	0.117052
0.035305	0.117315	0.144708	0.115983	0.117255
0.03531	0.117379	0.144725	0.11601	0.117285
0.035326	0.117443	0.144779	0.116095	0.117378
0.035331	0.117507	0.144796	0.116122	0.117407
0.03534	0.117572	0.144827	0.11617	0.117459
0.035343	0.117636	0.144837	0.116186	0.117476
0.035343	0.1177	0.144837	0.116186	0.117476
0.035352	0.117764	0.144867	0.116234	0.117529
0.035358	0.117828	0.144888	0.116266	0.117564
0.035364	0.117892	0.144908	0.116298	0.117599
0.035374	0.117957	0.144942	0.116352	0.117657
0.035389	0.118021	0.144993	0.116432	0.117744
0.035419	0.118085	0.145094	0.116592	0.117919
0.035439	0.118149	0.145162	0.116699	0.118035
0.035443	0.118213	0.145176	0.116721	0.118058
0.035446	0.118277	0.145186	0.116737	0.118076
0.035449	0.118342	0.145196	0.116753	0.118093
0.035453	0.118406	0.14521	0.116774	0.118117
0.035474	0.11847	0.145281	0.116887	0.118239
0.035476	0.118534	0.145288	0.116898	0.118251
0.035485	0.118598	0.145318	0.116946	0.118303
0.035486	0.118663	0.145322	0.116951	0.118309
0.035486	0.118727	0.145322	0.116951	0.118309
0.035497	0.118791	0.145359	0.11701	0.118373
0.035502	0.118855	0.145376	0.117037	0.118402
0.035507	0.118919	0.145393	0.117064	0.118431
0.035524	0.118983	0.145451	0.117155	0.118531
0.035532	0.119048	0.145478	0.117198	0.118577
0.035584	0.119112	0.145655	0.117476	0.118881
0.035585	0.119176	0.145658	0.117482	0.118886
0.035603	0.11924	0.145719	0.117578	0.118991
0.035616	0.119304	0.145764	0.117648	0.119067
0.035627	0.119369	0.145801	0.117707	0.119132
0.035649	0.119433	0.145876	0.117825	0.11926
0.035666	0.119497	0.145934	0.117917	0.119359
0.035671	0.119561	0.145951	0.117944	0.119389
0.035671	0.119625	0.145951	0.117944	0.119389
0.035675	0.119689	0.145965	0.117965	0.119412
0.035677	0.119754	0.145972	0.117976	0.119424
0.035682	0.119818	0.145989	0.118003	0.119453
0.03572	0.119882	0.146118	0.118207	0.119675
0.035736	0.119946	0.146173	0.118293	0.119769
0.035747	0.12001	0.146211	0.118352	0.119833
0.03575	0.120074	0.146221	0.118369	0.11985
0.035768	0.120139	0.146282	0.118465	0.119956
0.03578	0.120203	0.146323	0.11853	0.120026
0.035786	0.120267	0.146344	0.118562	0.120061
0.035786	0.120331	0.146344	0.118562	0.120061
0.035789	0.120395	0.146354	0.118578	0.120079
0.035792	0.12046	0.146364	0.118595	0.120096
0.035814	0.120524	0.14644	0.118713	0.120225
0.035828	0.120588	0.146488	0.118789	0.120307
0.035834	0.120652	0.146508	0.118821	0.120342
0.035845	0.120716	0.146546	0.11888	0.120407
0.035848	0.12078	0.146556	0.118896	0.120424
0.03586	0.120845	0.146597	0.118961	0.120494
0.035871	0.120909	0.146635	0.119021	0.120559
0.035877	0.120973	0.146656	0.119053	0.120594
0.035902	0.121037	0.146741	0.119188	0.120741
0.035903	0.121101	0.146745	0.119193	0.120746
0.035926	0.121165	0.146824	0.119317	0.120881
0.035933	0.12123	0.146848	0.119355	0.120922
0.035936	0.121294	0.146858	0.119371	0.12094
0.03594	0.121358	0.146872	0.119393	0.120963
0.035967	0.121422	0.146964	0.119539	0.121122
0.035967	0.121486	0.146964	0.119539	0.121122
0.035984	0.121551	0.147023	0.119631	0.121222
0.035984	0.121615	0.147023	0.119631	0.121222
0.035998	0.121679	0.147071	0.119706	0.121304
0.036012	0.121743	0.147119	0.119782	0.121386
0.036015	0.121807	0.147129	0.119798	0.121404
0.036048	0.121871	0.147243	0.119977	0.121597
0.036054	0.121936	0.147264	0.120009	0.121633
0.036062	0.122	0.147291	0.120053	0.12168
0.036107	0.122064	0.147446	0.120296	0.121944
0.036112	0.122128	0.147463	0.120323	0.121973
0.036116	0.122192	0.147477	0.120345	0.121997
0.03612	0.122256	0.147491	0.120367	0.12202
0.036133	0.122321	0.147536	0.120437	0.122097
0.036137	0.122385	0.147549	0.120459	0.12212
0.03614	0.122449	0.14756	0.120475	0.122138
0.036146	0.122513	0.147581	0.120508	0.122173
0.036199	0.122577	0.147763	0.120795	0.122485
0.036205	0.122642	0.147784	0.120828	0.12252
0.036213	0.122706	0.147812	0.120871	0.122568
0.03622	0.12277	0.147836	0.120909	0.122609
0.03623	0.122834	0.147871	0.120964	0.122668
0.036243	0.122898	0.147916	0.121034	0.122744
0.036254	0.122962	0.147954	0.121094	0.122809
0.03626	0.123027	0.147974	0.121126	0.122844
0.036272	0.123091	0.148016	0.121192	0.122915
0.036275	0.123155	0.148026	0.121208	0.122933
0.036284	0.123219	0.148057	0.121257	0.122986
0.036296	0.123283	0.148099	0.121322	0.123056
0.036299	0.123347	0.148109	0.121338	0.123074
0.036305	0.123412	0.14813	0.121371	0.123109
0.036339	0.123476	0.148248	0.121556	0.12331
0.03634	0.12354	0.148251	0.121561	0.123316
0.036365	0.123604	0.148338	0.121697	0.123463
0.036367	0.123668	0.148345	0.121708	0.123475
0.036369	0.123733	0.148352	0.121719	0.123487
0.036371	0.123797	0.148359	0.12173	0.123499
0.036391	0.123861	0.148428	0.121839	0.123617
0.036407	0.123925	0.148484	0.121926	0.123711
0.036418	0.123989	0.148522	0.121986	0.123776
0.03642	0.124053	0.148529	0.121997	0.123788
0.036429	0.124118	0.14856	0.122046	0.123841
0.036441	0.124182	0.148602	0.122111	0.123912
0.036448	0.124246	0.148626	0.12215	0.123953
0.036458	0.12431	0.148661	0.122204	0.124012
0.036458	0.124374	0.148661	0.122204	0.124012
0.036464	0.124438	0.148682	0.122237	0.124048
0.036478	0.124503	0.14873	0.122313	0.12413
0.03649	0.124567	0.148772	0.122379	0.124201
0.036506	0.124631	0.148828	0.122466	0.124296
0.036547	0.124695	0.14897	0.12269	0.124538
0.036548	0.124759	0.148974	0.122695	0.124544
0.036561	0.124824	0.149019	0.122766	0.124621
0.036563	0.124888	0.149026	0.122777	0.124633
0.036596	0.124952	0.149141	0.122957	0.124828
0.036602	0.125016	0.149162	0.12299	0.124863
0.036628	0.12508	0.149253	0.123132	0.125017
0.036633	0.125144	0.14927	0.12316	0.125047
0.036642	0.125209	0.149302	0.123209	0.1251
0.036646	0.125273	0.149315	0.123231	0.125124
0.03665	0.125337	0.149329	0.123253	0.125148
0.036662	0.125401	0.149371	0.123318	0.125219
0.036686	0.125465	0.149455	0.12345	0.125361
0.036688	0.125529	0.149462	0.123461	0.125373
0.036691	0.125594	0.149473	0.123477	0.12539
0.036698	0.125658	0.149497	0.123516	0.125432
0.036699	0.125722	0.149501	0.123521	0.125438
0.036703	0.125786	0.149515	0.123543	0.125461
0.036708	0.12585	0.149532	0.12357	0.125491
0.036709	0.125915	0.149536	0.123576	0.125497
0.036715	0.125979	0.149556	0.123609	0.125533
0.036719	0.126043	0.14957	0.123631	0.125556
0.03673	0.126107	0.149609	0.123691	0.125621
0.036746	0.126171	0.149665	0.123778	0.125716
0.036747	0.126235	0.149668	0.123784	0.125722
0.036748	0.1263	0.149672	0.123789	0.125728
0.03675	0.126364	0.149679	0.1238	0.12574
0.036769	0.126428	0.149745	0.123905	0.125853
0.036778	0.126492	0.149777	0.123954	0.125906
0.036793	0.126556	0.149829	0.124036	0.125995
0.036817	0.12662	0.149913	0.124168	0.126137
0.03682	0.126685	0.149924	0.124184	0.126155
0.036841	0.126749	0.149998	0.1243	0.12628
0.036857	0.126813	0.150054	0.124387	0.126375
0.036866	0.126877	0.150085	0.124437	0.126428
0.036896	0.126941	0.150191	0.124602	0.126606
0.036917	0.127006	0.150264	0.124717	0.126731
0.036934	0.12707	0.150324	0.12481	0.126832
0.036971	0.127134	0.150454	0.125014	0.127052
0.036992	0.127198	0.150528	0.12513	0.127177
0.036993	0.127262	0.150531	0.125135	0.127183
0.037022	0.127326	0.150633	0.125295	0.127355
0.037042	0.127391	0.150704	0.125405	0.127474
0.037044	0.127455	0.150711	0.125416	0.127486
0.037046	0.127519	0.150718	0.125427	0.127498
0.037064	0.127583	0.150781	0.125526	0.127605
0.037067	0.127647	0.150792	0.125543	0.127623
0.037071	0.127711	0.150806	0.125565	0.127647
0.037079	0.127776	0.150834	0.125609	0.127694
0.037091	0.12784	0.150877	0.125675	0.127766
0.037098	0.127904	0.150901	0.125713	0.127808
0.037106	0.127968	0.15093	0.125758	0.127855
0.037111	0.128032	0.150947	0.125785	0.127885
0.03713	0.128097	0.151014	0.12589	0.127998
0.03716	0.128161	0.15112	0.126056	0.128177
0.03717	0.128225	0.151155	0.126111	0.128236
0.037173	0.128289	0.151166	0.126127	0.128254
0.037205	0.128353	0.151279	0.126304	0.128445
0.037212	0.128417	0.151304	0.126343	0.128487
0.037213	0.128482	0.151307	0.126348	0.128493
0.03724	0.128546	0.151403	0.126497	0.128654
0.037263	0.12861	0.151484	0.126625	0.128791
0.03728	0.128674	0.151544	0.126719	0.128893
0.037281	0.128738	0.151548	0.126724	0.128898
0.037282	0.128802	0.151552	0.12673	0.128904
0.037292	0.128867	0.151587	0.126785	0.128964
[truncated: 13,567 more rows]

## Sheet: Extended Fig. 2d
Displacement	3D	2D	1D
0	-0.0002	-0.0136	-0.0829
0	0.000506	-0.012894	-0.082194
0.000283	0.000561424	-0.0128371	-0.0821341
0.000901	0.000547074	-0.0128383	-0.0821077
0.001207	0.000542015	-0.0128318	-0.0820768
0.0013	0.000582056	-0.0127876	-0.0820238
0.001711	0.000513602	-0.0128338	-0.0820233
0.001786	0.000549535	-0.0127931	-0.0819727
0.001977	0.000536629	-0.0127932	-0.0819456
0.002134	0.000531577	-0.0127866	-0.0819148
0.002368	0.000483892	-0.0128154	-0.0819038
0.002399	0.000532087	-0.0127646	-0.0818474
0.002496	0.000545309	-0.0127429	-0.0818078
0.002542	0.000584527	-0.0126995	-0.0817557
0.002585	0.000624953	-0.0126551	-0.081703
0.002694	0.000627429	-0.0126423	-0.0816685
0.003065	0.000464054	-0.0127675	-0.0817132
0.003071	0.00052412	-0.0127068	-0.081651
0.003093	0.000573628	-0.0126548	-0.081594
0.00314	0.000606325	-0.0126169	-0.081545
0.00317	0.000650099	-0.0125697	-0.0814907
0.003234	0.000670309	-0.0125422	-0.0814478
0.003502	0.000542481	-0.0126378	-0.0814754
0.003571	0.000554364	-0.0126172	-0.0814364
0.003579	0.000612256	-0.0125583	-0.0813754
0.00362	0.00064474	-0.0125206	-0.0813265
0.004266	0.000165107	-0.0129095	-0.0815238
0.004465	4.4838e-05	-0.0129989	-0.0815479
0.004532	4.45775e-05	-0.0129885	-0.0815148
0.004551	9.01818e-05	-0.0129398	-0.0814597
0.004564	0.000141551	-0.0128864	-0.0814017
0.004593	0.000177247	-0.012846	-0.0813514
0.004612	0.000222607	-0.0127975	-0.0812963
0.004633	0.000266915	-0.0127497	-0.0812413
0.004669	0.000295228	-0.0127155	-0.0811945
0.00467	0.000358233	-0.0126523	-0.0811309
0.004716	0.000376224	-0.0126267	-0.0810891
0.00475	0.000405931	-0.0125913	-0.0810416
0.00476	0.000459799	-0.0125357	-0.0809825
0.004769	0.000515661	-0.0124783	-0.0809219
0.004854	0.000492521	-0.012487	-0.0808998
0.004874	0.000535796	-0.0124403	-0.0808458
0.004929	0.000542368	-0.0124242	-0.0808094
0.004943	0.000591648	-0.0123724	-0.0807525
0.004959	0.000639775	-0.0123215	-0.0806956
0.004983	0.000678364	-0.0122787	-0.0806438
0.005005	0.000718964	-0.0122342	-0.0805911
0.005046	0.000739083	-0.0122068	-0.0805482
0.00516	0.000679212	-0.0122461	-0.0805439
0.005363	0.000515869	-0.0123717	-0.0805894
0.005418	0.000517782	-0.0123594	-0.0805548
0.005423	0.000576015	-0.0123002	-0.0804936
0.005467	0.000589043	-0.0122787	-0.0804541
0.00549	0.000626236	-0.0122371	-0.080403
0.005493	0.000686731	-0.012176	-0.0803407
0.005556	0.000676696	-0.0121738	-0.0803124
0.005584	0.000708525	-0.0121364	-0.0802634
0.005611	0.000740382	-0.0120993	-0.0802149
0.00563	0.000781672	-0.0120542	-0.0801618
0.005631	0.000844474	-0.0119912	-0.0800984
0.005636	0.000902484	-0.0119322	-0.0800373
0.005645	0.000956689	-0.0118762	-0.0799775
0.005833	0.000791305	-0.0120036	-0.0800241
0.005926	0.000739098	-0.0120366	-0.0800161
0.005964	0.000755095	-0.0120127	-0.0799752
0.005969	0.000812756	-0.011954	-0.0799143
0.006018	0.00081436	-0.0119421	-0.0798804
0.006137	0.000725738	-0.0120053	-0.0798895
0.006259	0.000629174	-0.0120754	-0.079903
0.006281	0.00066389	-0.0120358	-0.0798531
0.006288	0.000718551	-0.0119796	-0.0797936
0.006328	0.000728989	-0.0119603	-0.0797555
0.006365	0.000743147	-0.011938	-0.0797155
0.006366	0.000806796	-0.0118741	-0.0796512
0.006368	0.000868093	-0.0118123	-0.0795885
0.00638	0.00091586	-0.0117619	-0.0795323
0.006501	0.000814494	-0.011836	-0.0795481
0.006525	0.000845332	-0.0117997	-0.0795001
0.006525	0.000910332	-0.0117347	-0.0794351
0.006561	0.000924364	-0.0117124	-0.0793953
0.006563	0.00098558	-0.0116508	-0.0793326
0.006569	0.00104122	-0.0115937	-0.0792726
0.006573	0.00109965	-0.0115344	-0.0792113
0.006575	0.00116086	-0.0114727	-0.0791487
0.006575	0.00122586	-0.0114077	-0.0790837
0.006588	0.00127171	-0.0113589	-0.0790284
0.006693	0.00118784	-0.0114184	-0.0790359
0.0067	0.0012419	-0.0113627	-0.0789767
0.006704	0.00130022	-0.0113035	-0.0789154
0.006854	0.00114866	-0.0114196	-0.0789555
0.006888	0.00116415	-0.0113959	-0.0789145
0.006899	0.00121208	-0.0113454	-0.0788582
0.006965	0.00117914	-0.0113624	-0.0788411
0.006984	0.00121507	-0.0113218	-0.0787907
0.006985	0.00127759	-0.0112591	-0.0787274
0.007005	0.00131295	-0.0112188	-0.0786767
0.007013	0.00136507	-0.0111648	-0.0786184
0.007017	0.00142313	-0.0111057	-0.0785573
0.007035	0.00146034	-0.0110641	-0.0785063
0.007113	0.00140748	-0.0110978	-0.0784988
0.007144	0.00142468	-0.0110729	-0.0784574
0.007172	0.00144725	-0.0110434	-0.0784129
0.007194	0.00147779	-0.0110073	-0.0783651
0.007261	0.00143928	-0.011029	-0.0783507
0.007278	0.00147712	-0.0109869	-0.0782993
0.00735	0.00142968	-0.0110161	-0.0782892
0.007384	0.00144068	-0.0109964	-0.0782509
0.007396	0.00148692	-0.0109471	-0.0781949
0.007405	0.00153683	-0.0108949	-0.0781377
0.007421	0.00157573	-0.0108518	-0.0780859
0.007516	0.00148966	-0.0109133	-0.0780945
0.007523	0.00154252	-0.0108587	-0.0780359
0.007636	0.00142643	-0.0109451	-0.0780586
0.007659	0.00145324	-0.0109122	-0.0780126
0.007663	0.00151077	-0.0108536	-0.0779517
0.007692	0.0015277	-0.010829	-0.0779105
0.007694	0.00158845	-0.0107677	-0.0778481
0.007725	0.00160194	-0.010746	-0.0778085
0.007765	0.00160147	-0.0107357	-0.0777752
0.007792	0.0016211	-0.0107089	-0.0777327
0.007801	0.00167027	-0.0106573	-0.0776759
0.007808	0.00172273	-0.0106029	-0.0776175
0.007887	0.00165576	-0.0106485	-0.0776169
0.007913	0.00167638	-0.0106208	-0.0775739
0.008059	0.0014952	-0.0107618	-0.0776282
0.008091	0.00150465	-0.0107435	-0.0775906
0.008153	0.00146238	-0.0107684	-0.0775782
0.008169	0.00149883	-0.0107275	-0.0775275
0.008175	0.00155248	-0.0106721	-0.0774685
0.008187	0.00159677	-0.0106245	-0.0774136
0.008247	0.00155675	-0.0106475	-0.0774
0.008271	0.00157894	-0.0106185	-0.0773563
0.008311	0.001573	-0.0106131	-0.0773262
0.008313	0.00163349	-0.010552	-0.0772639
0.008361	0.0016131	-0.0105587	-0.0772408
0.00841	0.00159147	-0.0105662	-0.0772179
0.008461	0.00156478	-0.0105782	-0.0771978
0.008603	0.00137349	-0.010728	-0.0772577
0.008656	0.00134114	-0.0107447	-0.0772405
0.008679	0.00136316	-0.0107159	-0.0771969
0.008718	0.00135572	-0.0107117	-0.0771676
0.008737	0.0013858	-0.010676	-0.0771195
0.008886	0.00117344	-0.0108435	-0.0771897
0.008912	0.00118876	-0.0108203	-0.0771494
0.008937	0.00120581	-0.0107956	-0.0771082
0.008997	0.00115663	-0.0108265	-0.0770992
0.009106	0.00101415	-0.0109354	-0.077135
0.009113	0.00106475	-0.0108826	-0.0770776
0.009124	0.00110766	-0.0108363	-0.0770238
0.009195	0.00103496	-0.0108869	-0.0770263
0.009254	0.000984587	-0.0109188	-0.0770179
0.009325	0.000910021	-0.010971	-0.0770213
0.009448	0.000732562	-0.0111094	-0.0770742
0.009493	0.000707095	-0.0111204	-0.0770538
0.009498	0.000761129	-0.0110648	-0.0769946
0.009512	0.000797197	-0.0110242	-0.0769442
0.009517	0.000851212	-0.0109686	-0.0768851
0.009536	0.000877222	-0.0109364	-0.0768396
0.009538	0.000938219	-0.0108748	-0.0767765
0.009563	0.000952112	-0.0108528	-0.0767369
0.009585	0.000971914	-0.0108259	-0.0766944
0.009585	0.00103591	-0.0107619	-0.0766304
0.009626	0.00101729	-0.0107672	-0.0766066
0.009675	0.00098309	-0.0107854	-0.0765899
0.009677	0.00104303	-0.0107249	-0.0765279
0.009776	0.000905103	-0.0108303	-0.0765623
0.009919	0.000673957	-0.011014	-0.0766421
0.009939	0.000696351	-0.0109849	-0.0765984
0.010011	0.000609906	-0.0110472	-0.0766077
0.010069	0.000552959	-0.0110846	-0.0766021
0.010111	0.000528234	-0.0110951	-0.0765814
0.010148	0.000513778	-0.011097	-0.0765557
0.010158	0.000556527	-0.0110509	-0.076502
0.010201	0.00052892	-0.0110638	-0.0764827
0.010232	0.000526648	-0.0110555	-0.076451
0.010244	0.000565944	-0.011012	-0.0763986
0.010321	0.00046432	-0.0110872	-0.0764154
0.010358	0.000448315	-0.0110904	-0.0763904
0.010361	0.000505816	-0.0110318	-0.0763296
0.010375	0.000539464	-0.0109933	-0.0762804
0.010389	0.000574073	-0.0109539	-0.0762303
0.010394	0.00062721	-0.010899	-0.0761716
0.0104	0.000678167	-0.010846	-0.0761139
0.010493	0.000539092	-0.0109526	-0.0761491
0.010515	0.000554801	-0.0109292	-0.0761087
0.010525	0.000596818	-0.0108836	-0.0760554
0.01054	0.000628808	-0.0108464	-0.0760065
0.010544	0.000683997	-0.0107898	-0.0759468
0.010572	0.000686236	-0.0107777	-0.075913
0.010581	0.000730351	-0.0107304	-0.0758587
0.010654	0.000632467	-0.0108025	-0.0758738
0.010706	0.000580508	-0.0108359	-0.0758664
0.010734	0.000582847	-0.0108236	-0.0758321
0.010736	0.000642365	-0.0107634	-0.0757702
0.010771	0.000627806	-0.0107654	-0.0757446
0.01079	0.000649058	-0.0107374	-0.0757015
0.010808	0.000672494	-0.0107075	-0.0756574
0.010845	0.000653912	-0.0107127	-0.0756332
0.010852	0.000702068	-0.0106621	-0.075577
0.010871	0.000723016	-0.0106343	-0.075534
0.01088	0.000766598	-0.0105874	-0.07548
0.01093	0.000716873	-0.0106191	-0.0754716
0.010938	0.000762631	-0.0105704	-0.0754165
0.01097	0.000754537	-0.0105669	-0.0753873
0.010985	0.000784204	-0.0105318	-0.0753401
0.010986	0.000845914	-0.0104697	-0.0752772
0.010994	0.000891583	-0.0104211	-0.0752222
0.010999	0.000944121	-0.0103668	-0.0751638
0.011029	0.00094024	-0.0103597	-0.0751325
0.011116	0.000803482	-0.0104646	-0.0751667
0.011142	0.000807196	-0.0104513	-0.0751322
0.011183	0.000775859	-0.0104675	-0.0751149
0.011208	0.000781564	-0.0104526	-0.0750794
0.011223	0.000810528	-0.010418	-0.0750326
0.011231	0.000856825	-0.0103688	-0.0749767
0.01124	0.000899768	-0.0103225	-0.074923
0.011249	0.000942695	-0.0102762	-0.0748693
0.011331	0.000813966	-0.0103744	-0.0748997
0.011335	0.00086853	-0.0103184	-0.0748403
0.011347	0.000904206	-0.0102782	-0.0747902
0.011462	0.00069633	-0.0104429	-0.0748589
0.011475	0.000729321	-0.010405	-0.0748101
0.011509	0.000712061	-0.0104095	-0.0747859
0.011521	0.000747328	-0.0103696	-0.074736
0.011534	0.000780168	-0.0103319	-0.0746873
0.0116	0.00068646	-0.0104005	-0.0747001
0.011622	0.000697369	-0.0103812	-0.0746621
0.011761	0.000423741	-0.0106016	-0.0747637
0.011784	0.000431511	-0.010585	-0.0747273
0.011807	0.000439178	-0.0105684	-0.0746909
0.01181	0.000495823	-0.0105106	-0.0746305
0.011829	0.000514198	-0.0104849	-0.0745884
0.011837	0.000558545	-0.0104375	-0.074534
0.011868	0.000546274	-0.0104377	-0.0745075
0.011971	0.000355513	-0.0105884	-0.0745685
0.011984	0.000387213	-0.0105516	-0.0745204
0.011996	0.000421367	-0.0105128	-0.0744711
0.01203	0.000401654	-0.0105192	-0.0744477
0.012148	0.000169908	-0.0107045	-0.0745289
0.012154	0.000218798	-0.0106533	-0.0744723
0.012162	0.000262641	-0.0106062	-0.0744183
0.012164	0.000321599	-0.0105465	-0.0743567
0.012203	0.000288139	-0.0105645	-0.0743401
0.012263	0.000200086	-0.0106287	-0.0743508
0.012265	0.000259006	-0.010569	-0.0742893
0.01232	0.000182991	-0.0106231	-0.0742942
0.012377	0.000101269	-0.010682	-0.0743018
0.012395	0.000119121	-0.0106569	-0.0742605
0.012415	0.000132772	-0.0106353	-0.0742208
0.012473	4.7424e-05	-0.0106972	-0.0742303
0.012475	0.000106263	-0.0106376	-0.0741688
0.012478	0.000162519	-0.0105801	-0.0741086
0.012479	0.000223937	-0.0105183	-0.0740459
0.012535	0.00014306	-0.0105766	-0.0740532
0.012543	0.000187314	-0.0105291	-0.0739984
0.012554	0.000222768	-0.0104891	-0.0739484
0.0126	0.000167141	-0.0105261	-0.0739433
0.012602	0.000225931	-0.0104665	-0.0738819
0.012613	0.00026126	-0.0104267	-0.073832
0.012676	0.000161607	-0.0105007	-0.073848
0.012746	4.17647e-05	-0.0105918	-0.0738746
0.012754	8.46944e-05	-0.0105456	-0.0738209
0.01278	8.01309e-05	-0.0105395	-0.0737907
0.01281	6.48583e-05	-0.0105424	-0.0737658
0.012812	0.000123567	-0.0104829	-0.0737044
0.012836	0.000125016	-0.0104716	-0.0736707
0.012841	0.000175762	-0.0104188	-0.0736132
0.012842	0.000237111	-0.010357	-0.0735505
0.012868	0.000232109	-0.0103513	-0.0735205
0.012894	0.000226978	-0.0103457	-0.0734906
0.012956	0.000125605	-0.0104213	-0.0735081
0.012965	0.000166539	-0.0103766	-0.073455
0.012968	0.000222513	-0.0103194	-0.0733949
0.012981	0.000251715	-0.0102848	-0.0733481
0.013036	0.000168136	-0.0103455	-0.0733569
0.013038	0.000226759	-0.010286	-0.0732955
0.013045	0.000272932	-0.0102369	-0.0732398
0.01307	0.000269617	-0.0102298	-0.073209
0.013106	0.000236474	-0.0102479	-0.0731929
0.013133	0.000227455	-0.0102456	-0.0731649
0.013139	0.000275209	-0.0101953	-0.0731089
0.013143	0.000328375	-0.0101404	-0.0730503
0.013172	0.000314737	-0.0101419	-0.0730241
0.013178	0.000362448	-0.0100916	-0.0729681
0.01319	0.000393847	-0.0100552	-0.0729202
0.01319	0.000457847	-0.0099912	-0.0728562
0.013278	0.000281941	-0.0101299	-0.0729106
0.013317	0.000239148	-0.0101562	-0.0728993
0.013358	0.000191568	-0.0101864	-0.0728899
0.013381	0.000192274	-0.0101759	-0.0728572
0.013412	0.000170805	-0.0101842	-0.0728354
0.013417	0.000221003	-0.0101318	-0.0727782
0.013434	0.000238039	-0.0101075	-0.0727374
0.013467	0.000211719	-0.0101198	-0.0727175
0.013498	0.000189746	-0.0101285	-0.072696
0.013618	-8.07681e-05	-0.0103474	-0.0727974
0.013626	-3.91657e-05	-0.0103023	-0.0727444
0.013628	1.9233e-05	-0.0102431	-0.0726832
0.013652	1.59586e-05	-0.010236	-0.0726525
0.013662	5.28955e-05	-0.0101947	-0.0726013
0.013733	-8.28943e-05	-0.0102998	-0.0726362
0.013759	-9.22944e-05	-0.0102979	-0.0726085
0.013769	-5.6559e-05	-0.0102578	-0.0725584
0.013772	-1.04211e-06	-0.010201	-0.0724986
0.013835	-0.000115578	-0.010288	-0.072523
0.013842	-7.04611e-05	-0.0102399	-0.0724678
0.01385	-2.91963e-05	-0.0101951	-0.0724151
0.013851	3.1961e-05	-0.0101335	-0.0723525
0.013964	-0.000226478	-0.0103425	-0.0724481
0.014054	-0.000421	-0.0104974	-0.0725121
0.014064	-0.000384819	-0.0104568	-0.0724614
0.014092	-0.00040161	-0.0104612	-0.0724375
0.014103	-0.000369389	-0.0104241	-0.0723892
0.014125	-0.000369016	-0.010414	-0.0723567
0.014128	-0.0003137	-0.0103573	-0.072297
0.014185	-0.000415004	-0.0104333	-0.072315
0.014201	-0.000396514	-0.0104077	-0.072273
0.014205	-0.000344149	-0.0103536	-0.0722148
0.014258	-0.000434594	-0.0104204	-0.0722273
0.014318	-0.000546071	-0.0105051	-0.0722504
0.01433	-0.000517246	-0.0104709	-0.0722038
0.014369	-0.000567753	-0.010504	-0.0721966
0.014375	-0.000520394	-0.0104539	-0.0721404
0.014386	-0.000488754	-0.0104173	-0.0720924
0.014405	-0.000480702	-0.0104008	-0.0720562
0.014414	-0.000443227	-0.0103592	-0.0720053
0.014458	-0.000509121	-0.0104053	-0.0720058
0.014473	-0.000488485	-0.0103779	-0.0719628
0.014494	-0.000486665	-0.0103666	-0.0719297
0.014506	-0.000458233	-0.0103328	-0.0718834
0.014523	-0.000444668	-0.0103116	-0.0718444
0.014537	-0.000422242	-0.0102828	-0.071801
0.014573	-0.000465314	-0.0103096	-0.0717902
0.014637	-0.000591257	-0.0104065	-0.07182
0.014647	-0.00055716	-0.0103679	-0.0717709
0.014668	-0.000556017	-0.0103572	-0.0717381
0.014674	-0.000509991	-0.0103084	-0.071683
0.014695	-0.000508953	-0.0102978	-0.0716503
0.014724	-0.000532035	-0.0103077	-0.0716296
0.014747	-0.00053621	-0.0103013	-0.071599
0.014763	-0.000520389	-0.0102782	-0.0715589
0.014792	-0.000543835	-0.0102884	-0.0715384
0.014794	-0.000485871	-0.0102295	-0.0714774
0.014797	-0.000430927	-0.0101732	-0.0714179
0.014821	-0.000438435	-0.0101697	-0.0713889
0.014824	-0.000383506	-0.0101134	-0.0713294
0.014825	-0.00032253	-0.010052	-0.0712669
0.014833	-0.000282729	-0.0100085	-0.071215
0.014867	-0.000321706	-0.0100319	-0.0712022
0.014868	-0.000260738	-0.00997046	-0.0711397
0.014874	-0.000213934	-0.0099209	-0.0710837
0.014879	-0.000165102	-0.00986977	-0.0710273
0.014885	-0.000119309	-0.00982122	-0.0709723
0.014928	-0.000185992	-0.00986812	-0.0709733
0.01493	-0.000128079	-0.00980928	-0.0709124
0.014935	-7.92982e-05	-0.0097582	-0.0708559
0.014951	-6.30317e-05	-0.00973456	-0.0708152
0.014957	-1.7319e-05	-0.00968608	-0.0707603
0.01498	-2.34812e-05	-0.00968163	-0.0707312
0.015017	-7.25549e-05	-0.00971361	-0.0707235
0.015021	-2.07941e-05	-0.00966	-0.0706655
0.01507	-0.000105963	-0.00972248	-0.0706753
0.015102	-0.00014027	-0.00974194	-0.0706602
0.015107	-9.16477e-05	-0.009691	-0.0706039
0.015127	-8.92033e-05	-0.00967927	-0.0705705
0.015136	-5.29273e-05	-0.00963881	-0.0705203
0.015168	-8.76214e-05	-0.00965861	-0.0705055
0.015251	-0.000279482	-0.00981176	-0.0705684
0.015291	-0.00033972	-0.00985329	-0.0705663
0.015362	-0.000496962	-0.00997725	-0.0706126
0.015373	-0.000467321	-0.00994244	-0.0705657
0.015375	-0.00040957	-0.00988375	-0.0705049
0.015485	-0.000690412	-0.0101128	-0.0706128
0.015519	-0.000732445	-0.0101388	-0.0706012
0.015568	-0.000823068	-0.0102062	-0.0706144
0.015569	-0.000762228	-0.0101449	-0.0705519
0.015639	-0.000919885	-0.0102693	-0.0705986
0.015645	-0.000874926	-0.0102215	-0.0705441
0.015663	-0.000867087	-0.0102051	-0.0705076
0.015663	-0.000803087	-0.0101411	-0.0704436
0.015675	-0.000777227	-0.0101096	-0.0703987
0.015677	-0.000719586	-0.010051	-0.0703378
0.015733	-0.000833936	-0.0101386	-0.0703629
0.015775	-0.000904071	-0.0101887	-0.0703659
0.015825	-0.000999171	-0.0102599	-0.0703809
0.015833	-0.000960829	-0.0102177	-0.0703297
0.015839	-0.00091608	-0.0101701	-0.0702753
0.015849	-0.000884179	-0.0101334	-0.0702274
0.01586	-0.000855509	-0.0100995	-0.070181
0.015871	-0.000826861	-0.0100656	-0.0701347
0.015887	-0.000813321	-0.0100443	-0.0700954
0.015898	-0.000784726	-0.0100105	-0.0700491
0.015976	-0.000972408	-0.0101606	-0.0701109
0.016004	-0.000999023	-0.0101738	-0.0700923
0.01601	-0.000954458	-0.0101263	-0.070038
0.016019	-0.000918624	-0.0100861	-0.0699876
0.016029	-0.000887047	-0.0100497	-0.0699398
0.01603	-0.000826291	-0.00998847	-0.0698774
0.016038	-0.000788244	-0.00994657	-0.0698264
0.01604	-0.000730734	-0.00988809	-0.0697656
0.016043	-0.00067647	-0.00983238	-0.0697065
0.016048	-0.000627701	-0.00978119	-0.0696496
0.016049	-0.000566948	-0.00971996	-0.0695872
0.016112	-0.000707854	-0.00983039	-0.0696258
0.01618	-0.00086582	-0.00995538	-0.0696729
0.016191	-0.000837805	-0.00992202	-0.0696269
0.016201	-0.000806536	-0.0098859	-0.0695793
0.01624	-0.000869361	-0.00992975	-0.0695783
0.016312	-0.00104206	-0.0100674	-0.0696328
0.016313	-0.000981353	-0.0100062	-0.0695705
0.016333	-0.00098327	-0.00999832	-0.0695395
0.016337	-0.000932462	-0.00994556	-0.0694821
0.016342	-0.000883956	-0.00989461	-0.0694254
0.016346	-0.000833154	-0.00984185	-0.069368
0.016368	-0.000841797	-0.00983974	-0.0693404
0.016374	-0.000797623	-0.00979263	-0.0692863
0.016375	-0.000736928	-0.00973145	-0.069224
0.01638	-0.000689456	-0.00968153	-0.0691683
0.016394	-0.000670758	-0.00965598	-0.0691265
0.016438	-0.000752505	-0.00971617	-0.0691355
0.016458	-0.000754868	-0.00970872	-0.0691048
0.016484	-0.000777245	-0.00971833	-0.0690841
0.016512	-0.000806402	-0.00973373	-0.0690668
0.016523	-0.000779037	-0.00970095	-0.0690212
0.016533	-0.000747361	-0.00966436	-0.0689729
0.016533	-0.000683361	-0.00960036	-0.0689089
0.016536	-0.000629361	-0.00954488	-0.0688499
0.016562	-0.000652099	-0.00955482	-0.0688294
0.01658	-0.000648219	-0.00954207	-0.0687956
0.016582	-0.000589903	-0.00948276	-0.0687339
0.016584	-0.000532587	-0.00942446	-0.0686733
0.016617	-0.000578979	-0.00945457	-0.0686647
0.016649	-0.00062221	-0.009482	-0.0686545
0.016669	-0.000625321	-0.00947522	-0.0686242
0.016681	-0.000601622	-0.00944559	-0.0685804
0.016751	-0.000772219	-0.00958151	-0.0686337
0.016772	-0.000779066	-0.00957793	-0.0686052
0.016786	-0.000762341	-0.00955426	-0.068565
0.01679	-0.000711855	-0.00950179	-0.0685078
0.016808	-0.000708701	-0.00948969	-0.0684743
0.016809	-0.000648083	-0.00942857	-0.068412
0.016814	-0.000599995	-0.009378	-0.0683555
0.016823	-0.000566449	-0.00933998	-0.0683068
0.016842	-0.000566788	-0.00933087	-0.0682751
0.016847	-0.000519729	-0.00928132	-0.0682197
0.01687	-0.000533718	-0.00928386	-0.0681948
0.016871	-0.000472111	-0.00922175	-0.0681315
0.016888	-0.000465818	-0.00920699	-0.0680965
0.016914	-0.000490173	-0.00921838	-0.0680769
0.016957	-0.000572561	-0.0092793	-0.0680865
0.016964	-0.000532423	-0.00923566	-0.0680345
0.016965	-0.000471832	-0.00917457	-0.0679722
0.016988	-0.000485298	-0.00917654	-0.0679467
0.016994	-0.000441783	-0.00913002	-0.067893
0.01701	-0.00043244	-0.00911267	-0.0678565
0.01701	-0.00036844	-0.00904867	-0.0677925
0.017028	-0.000365983	-0.0090372	-0.0677594
0.017042	-0.000349888	-0.00901409	-0.0677195
0.017044	-0.000291735	-0.00895494	-0.0676579
0.017044	-0.000227735	-0.00889094	-0.0675939
0.017072	-0.00025966	-0.00890882	-0.0675782
0.017143	-0.000439513	-0.00905302	-0.0676369
0.017167	-0.000458142	-0.00905958	-0.0676145
0.017197	-0.00049657	-0.0090829	-0.0676015
0.017211	-0.00048089	-0.00906017	-0.0675618
0.01722	-0.000447971	-0.00902271	-0.0675135
0.017224	-0.00039779	-0.00897051	-0.0674564
0.017254	-0.000437516	-0.00899511	-0.0674447
0.017259	-0.000390819	-0.00894589	-0.0673894
0.017319	-0.000533796	-0.00905855	-0.0674291
0.017329	-0.00050452	-0.00902421	-0.0673826
0.017329	-0.00044052	-0.00896021	-0.0673186
0.01733	-0.000379993	-0.00889918	-0.0672564
0.017356	-0.000406361	-0.00891239	-0.0672379
0.017406	-0.000516477	-0.00899716	-0.0672616
0.017433	-0.00054568	-0.00901266	-0.0672441
0.017484	-0.000659964	-0.00910104	-0.06727
0.017525	-0.000739619	-0.00915983	-0.0672784
0.01755	-0.000763356	-0.00917083	-0.0672587
0.017577	-0.000794234	-0.00918795	-0.0672425
0.017603	-0.000820717	-0.00920116	-0.0672237
0.017622	-0.000823644	-0.00919439	-0.0671934
0.017647	-0.000847801	-0.00920577	-0.0671739
0.017647	-0.000783801	-0.00914177	-0.0671099
0.017662	-0.000772747	-0.00912305	-0.0670726
0.01769	-0.000807683	-0.00914366	-0.0670586
0.017696	-0.000763902	-0.00909681	-0.0670043
0.017709	-0.000745896	-0.00907215	-0.0669635
0.017719	-0.000717296	-0.00903843	-0.0669174
0.017734	-0.000706429	-0.00901987	-0.0668802
0.017754	-0.000713332	-0.00901652	-0.066852
0.01777	-0.000706105	-0.00900109	-0.0668167
0.017775	-0.000658856	-0.00895127	-0.0667606
0.017787	-0.000637474	-0.00892373	-0.0667182
0.017789	-0.00058058	-0.00886581	-0.0666578
0.017805	-0.000573449	-0.00885047	-0.0666225
0.017856	-0.000691014	-0.00894181	-0.0666502
0.017871	-0.0006795	-0.00892258	-0.0666122
0.017875	-0.00062977	-0.00887079	-0.0665554
0.017892	-0.000626446	-0.00885872	-0.0665221
0.017906	-0.000612452	-0.00883751	-0.0664834
0.017916	-0.000584191	-0.0088041	-0.0664374
0.017936	-0.000591721	-0.00880132	-0.0664096
0.017937	-0.0005303	-0.00873938	-0.0663464
0.017943	-0.000487773	-0.00869376	-0.0662932
0.017955	-0.000466739	-0.00866654	-0.066251
0.017991	-0.000531783	-0.00871299	-0.0662522
0.018013	-0.000546753	-0.0087166	-0.0662281
0.018022	-0.000515082	-0.00868028	-0.0661805
0.018028	-0.000471643	-0.00863373	-0.0661264
0.018062	-0.000529938	-0.00867444	-0.0661243
0.018094	-0.000581219	-0.00870915	-0.0661186
0.018106	-0.000560495	-0.00868221	-0.0660765
0.01811	-0.000510925	-0.00863056	-0.0660198
0.018123	-0.000492844	-0.00860574	-0.0659785
0.018131	-0.000457731	-0.00856648	-0.0659291
0.018168	-0.000527477	-0.00861703	-0.0659328
0.018228	-0.000680859	-0.00873923	-0.0659789
0.018297	-0.000867606	-0.00889006	-0.0660419
0.018305	-0.000832731	-0.00885101	-0.0659926
0.018309	-0.000782297	-0.0087985	-0.065935
0.01832	-0.000758369	-0.00876883	-0.0658913
0.018456	-0.00119149	-0.00913091	-0.0660793
0.018465	-0.0011605	-0.00909521	-0.066032
0.018465	-0.0010965	-0.00903121	-0.065968
0.018471	-0.00105452	-0.00898608	-0.0659151
0.018471	-0.000989517	-0.00892108	-0.0658501
0.018476	-0.000943866	-0.00887281	-0.0657955
0.018498	-0.000960652	-0.00887807	-0.0657724
0.018511	-0.000944428	-0.00885503	-0.0657327
0.018527	-0.000939268	-0.00884148	-0.0656985
0.018566	-0.00101787	-0.00889962	-0.0657063
0.018584	-0.00102024	-0.00889254	-0.065676
0.018593	-0.000989442	-0.00885701	-0.0656289
0.018639	-0.00109536	-0.00893875	-0.0656511
0.018645	-0.00105355	-0.00889379	-0.0655984
0.018653	-0.00101915	-0.00885517	-0.0655494
0.01868	-0.00105411	-0.00887592	-0.0655351
0.018713	-0.00111246	-0.00891689	-0.0655333
0.018728	-0.00110413	-0.00890065	-0.0654975
0.018778	-0.00122598	-0.00899612	-0.0655279
0.018783	-0.00118059	-0.00894809	-0.0654734
0.018819	-0.00125069	-0.00899917	-0.0654775
0.018839	-0.00126028	-0.00899819	-0.0654504
0.018844	-0.00121494	-0.00895021	-0.0653959
0.018877	-0.0012742	-0.008992	-0.0653946
0.018909	-0.00132989	-0.00903075	-0.0653914
0.018941	-0.00138575	-0.00906966	-0.0653883
0.018942	-0.0013245	-0.00900788	-0.0653252
0.018951	-0.00129425	-0.00897285	-0.0652784
0.018961	-0.00126776	-0.00894106	-0.0652335
0.01898	-0.00127507	-0.00893829	-0.0652058
0.019024	-0.00137645	-0.00901631	-0.0652259
0.019076	-0.00150832	-0.00912054	-0.0652615
0.019083	-0.00146972	-0.00907821	-0.06521
0.019098	-0.00146232	-0.00906283	-0.0651748
0.019105	-0.00142475	-0.00902153	-0.0651242
0.019109	-0.00137585	-0.00897051	-0.0650679
0.019109	-0.00131185	-0.00890651	-0.0650039
0.019111	-0.00125541	-0.008849	-0.0649438
0.019175	-0.00143246	-0.00899195	-0.065002
0.019182	-0.00139498	-0.00895074	-0.0649515
0.019186	-0.00134614	-0.00889976	-0.0648952
0.019193	-0.00130866	-0.00885856	-0.0648447
0.019211	-0.00131292	-0.00885321	-0.0648155
0.019228	-0.00131243	-0.00884364	-0.0647834
0.019248	-0.00132439	-0.00884492	-0.0647581
0.019256	-0.00129079	-0.00880705	-0.0647096
0.019285	-0.00133709	-0.00883785	-0.0647018
0.019324	-0.00142164	-0.00890153	-0.0647135
0.01933	-0.00138051	-0.0088572	-0.0646611
0.019358	-0.00142235	-0.00888404	-0.0646506
0.019373	-0.00141563	-0.00886929	-0.0646158
0.019376	-0.00136309	-0.00881515	-0.0645576
0.019379	-0.00131055	-0.008761	-0.0644995
0.019391	-0.00129242	-0.00873644	-0.0644589
0.019394	-0.00123989	-0.0086823	-0.0644007
0.019441	-0.00135479	-0.00877199	-0.0644275
0.019443	-0.00129845	-0.00871458	-0.0643674
0.019499	-0.00144929	-0.00883535	-0.064413
0.019516	-0.00145061	-0.00882754	-0.0643823
0.019529	-0.0014366	-0.00880653	-0.0643438
0.019533	-0.00138698	-0.00875477	-0.0642867
0.019535	-0.00133068	-0.00869739	-0.0642266
0.019535	-0.00126668	-0.00863339	-0.0641626
0.019541	-0.00122576	-0.00858924	-0.0641104
0.019553	-0.00120795	-0.00856498	-0.06407
0.019574	-0.00122483	-0.00857056	-0.0640472
0.019575	-0.00116369	-0.00850888	-0.0639842
0.019579	-0.0011151	-0.00845814	-0.0639281
0.019584	-0.00107038	-0.00841072	-0.0638739
0.019593	-0.00104108	-0.00837658	-0.0638276
0.019652	-0.0012049	-0.00850861	-0.06388
0.019657	-0.00116023	-0.00846124	-0.0638258
0.019658	-0.0010991	-0.00839957	-0.0637628
0.019746	-0.00137604	-0.00862902	-0.063873
0.019753	-0.00133922	-0.00858841	-0.0638229
0.019755	-0.00128298	-0.0085311	-0.0637629
0.019761	-0.00124228	-0.00848716	-0.0637108
0.019772	-0.00122002	-0.00845894	-0.0636676
0.019824	-0.0013583	-0.0085691	-0.063707
0.019836	-0.00134104	-0.00854535	-0.0636669
0.019876	-0.00143302	-0.00861567	-0.0636827
0.019901	-0.00146664	-0.00863574	-0.0636686
0.019904	-0.00141436	-0.00858184	-0.0636106
0.019907	-0.00136109	-0.00852693	-0.0635516
0.01992	-0.0013479	-0.0085067	-0.0635136
0.019932	-0.00133083	-0.00848312	-0.0634736
0.019941	-0.00130205	-0.00844946	-0.0634276
0.019955	-0.00129285	-0.00843266	-0.0633917
0.019966	-0.00127093	-0.00840477	-0.0633487
0.019972	-0.00123044	-0.00836102	-0.0632968
0.019977	-0.00118603	-0.0083139	-0.0632428
0.019998	-0.00120437	-0.00832084	-0.0632209
0.019999	-0.0011443	-0.00826022	-0.0631589
0.020071	-0.00136316	-0.00843994	-0.0632398
0.020119	-0.0014872	-0.00853786	-0.0632716
0.020127	-0.00145474	-0.00850105	-0.0632238
0.02016	-0.00152096	-0.00854929	-0.0632265
0.020165	-0.00147671	-0.00850231	-0.0631726
0.020189	-0.00150755	-0.00852007	-0.0631572
0.020212	-0.00153452	-0.0085345	-0.0631398
0.020216	-0.00148535	-0.00848315	-0.0630829
0.020218	-0.00142927	-0.00842597	-0.063023
0.020234	-0.00142862	-0.00841659	-0.0629915
0.02026	-0.00146766	-0.00844144	-0.0629803
0.020267	-0.00143141	-0.00840137	-0.0629305
0.020282	-0.00142592	-0.00838769	-0.062896
0.020283	-0.00136589	-0.00832711	-0.0628341
0.020329	-0.00148462	-0.0084207	-0.0628638
0.020348	-0.0014962	-0.00842189	-0.0628386
0.020362	-0.00148792	-0.00840595	-0.0628031
0.020381	-0.0014996	-0.00840723	-0.062778
0.020393	-0.00148242	-0.00838349	-0.0627375
0.020396	-0.00143038	-0.0083298	-0.0626797
0.020403	-0.00139429	-0.00828988	-0.06263
0.020412	-0.00136619	-0.00825685	-0.0625844
0.020418	-0.00132613	-0.00821351	-0.0625327
0.020425	-0.00129007	-0.00817361	-0.062483
0.02044	-0.00128496	-0.00816028	-0.0624488
0.020447	-0.00124892	-0.00812041	-0.0623991
0.020449	-0.00119291	-0.0080633	-0.0623392
0.020462	-0.00118086	-0.00804413	-0.0623019
0.020474	-0.00116484	-0.00802153	-0.0622625
0.020475	-0.00110384	-0.00795999	-0.0621996
0.020475	-0.00103984	-0.00789599	-0.0621356
0.020476	-0.000979843	-0.00783544	-0.0620736
0.020477	-0.000919843	-0.00777489	-0.0620117
0.020484	-0.000883845	-0.00773505	-0.0619621
0.020489	-0.000839852	-0.00768832	-0.0619083
0.020492	-0.000786858	-0.00763368	-0.0618495
0.020504	-0.000770896	-0.00761113	-0.0618102
0.020509	-0.000726919	-0.00756441	-0.0617565
0.020519	-0.000702977	-0.00753499	-0.061713
0.020522	-0.000650997	-0.00748136	-0.0616552
0.020553	-0.000711292	-0.00752464	-0.0616551
0.020554	-0.000650304	-0.0074631	-0.0615921
0.020571	-0.000654534	-0.00745799	-0.0615632
0.020598	-0.000698993	-0.00748762	-0.0615549
0.020601	-0.000647051	-0.00743403	-0.0614971
0.020642	-0.000747991	-0.00751243	-0.0615179
0.020677	-0.000824005	-0.00756919	-0.0615253
0.020692	-0.000820499	-0.00755743	-0.0614924
0.020735	-0.000930114	-0.00764337	-0.0615177
0.020749	-0.000922703	-0.00762824	-0.0614828
0.020756	-0.00088701	-0.00758869	-0.0614334
0.020764	-0.000855369	-0.00755264	-0.061386
0.020773	-0.000826786	-0.0075191	-0.0613398
0.020777	-0.000778975	-0.00746908	-0.0612841
0.020796	-0.000791909	-0.00747154	-0.0612597
0.020833	-0.000877892	-0.00753711	-0.0612729
0.020852	-0.000890995	-0.00753973	-0.0612486
0.020852	-0.000826995	-0.00747573	-0.0611846
0.020867	-0.000822906	-0.00746336	-0.0611509
0.020884	-0.000827981	-0.00745905	-0.0611225
0.020892	-0.000796503	-0.00742315	-0.0610752
0.0209	-0.000765035	-0.00738726	-0.061028
0.020902	-0.000709169	-0.00733029	-0.0609681
0.020919	-0.000713339	-0.00732507	-0.0609388
0.02092	-0.000653409	-0.00726459	-0.0608769
0.020928	-0.000621976	-0.00722873	-0.0608296
0.020935	-0.000586481	-0.00718937	-0.0607803
0.020942	-0.000550993	-0.00715001	-0.060731
0.02096	-0.000560347	-0.00714941	-0.0607048
0.020966	-0.000519809	-0.00710556	-0.0606524
0.020974	-0.000488434	-0.00706976	-0.0606052
0.020977	-0.000436672	-0.00701634	-0.0605475
0.020978	-0.000376751	-0.00695586	-0.0604856
0.020986	-0.000345392	-0.00692008	-0.0604384
0.020993	-0.00030996	-0.00688077	-0.0603891
0.021004	-0.00028987	-0.0068546	-0.0603473
0.021039	-0.00036889	-0.00691424	-0.060357
0.021058	-0.000382611	-0.00691744	-0.060333
0.02106	-0.000326795	-0.00686052	-0.0602732
0.021062	-0.00027098	-0.0068036	-0.0602134
0.021118	-0.000435416	-0.006937	-0.0602667
0.021119	-0.000375518	-0.00687655	-0.0602048
0.021123	-0.000327926	-0.00682674	-0.0601493
0.021135	-0.000313164	-0.00680532	-0.0601107
0.021162	-0.000360033	-0.00683721	-0.0601039
0.021195	-0.000431695	-0.00689056	-0.0601099
0.021212	-0.000436648	-0.00688608	-0.0600809
0.021214	-0.000380881	-0.0068292	-0.0600212
0.021219	-0.000337465	-0.00678301	-0.0599678
0.021242	-0.000368205	-0.00680097	-0.0599527
0.021247	-0.000324811	-0.0067548	-0.0598993
0.021251	-0.000277299	-0.00670507	-0.0598438
0.021272	-0.000298902	-0.006715	-0.0598235
0.021287	-0.000296804	-0.00670456	-0.0597915
0.021318	-0.000360845	-0.00675137	-0.0597936
0.021336	-0.000371261	-0.00675177	-0.059768
0.021369	-0.00044382	-0.00680597	-0.0597746
0.02139	-0.00046581	-0.00681627	-0.0597545
0.021399	-0.000439113	-0.00678456	-0.0597098
0.021407	-0.000408281	-0.00674927	-0.0596629
0.021424	-0.000414797	-0.00674632	-0.0596353
0.021425	-0.000354946	-0.00668591	-0.0595735
0.021448	-0.000386425	-0.00670458	-0.0595588
0.021459	-0.000367117	-0.00667914	-0.0595174
0.021471	-0.000352985	-0.00665832	-0.0594792
0.021487	-0.000355511	-0.00665193	-0.0594496
0.021504	-0.000362238	-0.00664917	-0.0594221
0.021511	-0.000327374	-0.00661041	-0.0593732
0.021518	-0.000292518	-0.00657164	-0.0593243
0.021523	-0.000248339	-0.00652468	-0.05927
0.021526	-0.000196834	-0.0064715	-0.0592125
0.021533	-0.000161994	-0.00643275	-0.0591636
0.021542	-0.000135496	-0.00640123	-0.059119
0.021564	-0.000163221	-0.00641668	-0.0591024
0.021589	-0.000202545	-0.00644205	-0.0590914
0.021591	-0.000146896	-0.00638528	-0.0590317
0.021608	-0.000153897	-0.00638279	-0.0590044
0.021634	-0.000198573	-0.00641294	-0.0589966
0.021648	-0.000193134	-0.00639968	-0.0589629
0.021656	-0.000162611	-0.00636469	-0.0589163
0.021671	-0.000160408	-0.0063541	-0.0588838
0.021712	-0.000268228	-0.00643899	-0.0589087
0.021744	-0.000338512	-0.00649137	-0.0589142
0.02175	-0.000299708	-0.00644921	-0.0588633
0.021752	-0.000244108	-0.00639249	-0.0588036
0.021755	-0.000192708	-0.00633942	-0.0587462
0.021764	-0.000165519	-0.00630719	-0.0587007
0.021765	-0.000105721	-0.00624683	-0.0586389
0.021795	-0.000167853	-0.00629217	-0.0586402
0.02183	-0.000251181	-0.00635589	-0.0586526
0.021861	-0.000317829	-0.00640517	-0.0586563
0.021869	-0.000286568	-0.00636943	-0.0586088
0.02187	-0.000226786	-0.00630908	-0.0585469
0.021876	-0.000188098	-0.00626703	-0.0584961
0.021881	-0.000145196	-0.00622133	-0.058443
0.021885	-9.80766e-05	-0.00617197	-0.0583878
0.021902	-0.000105847	-0.00617021	-0.058361
0.021906	-5.77409e-05	-0.00611986	-0.0583047
0.021912	-1.9086e-05	-0.00607784	-0.0582539
0.021922	2.65988e-06	-0.00605048	-0.0582118
0.021936	7.47844e-06	-0.00603781	-0.0581784
0.021983	-0.000127421	-0.00614634	-0.0582176
0.021989	-8.88373e-05	-0.00610438	-0.0581668
0.021994	-4.50213e-05	-0.00605776	-0.0581128
0.021994	1.89787e-05	-0.00599376	-0.0580488
0.022021	-3.1481e-05	-0.00602906	-0.0580441
0.022026	1.13105e-05	-0.00598346	-0.0579911
0.022042	7.41776e-06	-0.00597837	-0.0579624
0.02207	-4.64885e-05	-0.00601654	-0.0579591
0.022082	-3.34849e-05	-0.0059968	-0.0579215
0.022083	2.62644e-05	-0.00593648	-0.0578598
0.022086	7.75114e-05	-0.00588355	-0.0578024
0.022092	0.000116001	-0.00584169	-0.0577516
0.022093	0.000175749	-0.00578138	-0.0576898
0.022112	0.000159928	-0.00578652	-0.0576668
0.022169	-1.88645e-05	-0.00593326	-0.0577288
0.02218	-1.77606e-06	-0.00590998	-0.0576892
0.022188	2.80949e-05	-0.00587561	-0.0576429
0.022189	8.78281e-05	-0.00581531	-0.0575812
0.022197	0.000117688	-0.00578095	-0.0575349
0.022211	0.00012292	-0.00576784	-0.0575009
0.02223	0.000105758	-0.0057743	-0.0574791
0.022235	0.000148391	-0.00572886	-0.0574262
0.022236	0.000208117	-0.00566857	-0.0573644
0.022241	0.000250745	-0.00562312	-0.0573115
0.022267	0.000204549	-0.00565468	-0.0573043
0.02227	0.000255712	-0.00560182	-0.057247
0.022278	0.000285474	-0.00556756	-0.0572008
0.022298	0.000263836	-0.00557793	-0.0571813
0.022301	0.000314985	-0.00552509	-0.057124
0.022318	0.000306138	-0.00552435	-0.0570978
0.022343	0.000263929	-0.00555247	-0.0570886
0.022375	0.000190565	-0.00560779	-0.057096
0.022401	0.000142843	-0.00564085	-0.0570901
0.022412	0.000159545	-0.00561794	-0.0570507
0.022419	0.000193437	-0.0055801	-0.0570024
0.02242	0.000253135	-0.00551984	-0.0569406
0.022439	0.000236373	-0.00552588	-0.0569182
0.022452	0.0002444	-0.00551052	-0.0568833
0.022467	0.000243783	-0.00550267	-0.0568529
0.022477	0.000264686	-0.00547612	-0.0568114
0.022485	0.000294198	-0.00544209	-0.0567653
0.022488	0.000346262	-0.00538833	-0.0567071
0.02249	0.000401638	-0.00533183	-0.0566475
0.022493	0.0004527	-0.00527907	-0.0565903
0.022505	0.000464935	-0.00526006	-0.0565532
0.022528	0.000429659	-0.00528235	-0.0565409
0.022528	0.000493659	-0.00521835	-0.0564769
0.022535	0.000528429	-0.00517962	-0.0564277
0.022551	0.000523304	-0.00517571	-0.0563996
0.022565	0.000526788	-0.00516432	-0.0563672
0.022589	0.000486977	-0.00519056	-0.0563572
0.022598	0.000512026	-0.00516043	-0.0563135
0.022629	0.000441768	-0.00521316	-0.0563195
0.022663	0.000359352	-0.00527635	-0.0563313
0.022664	0.000419014	-0.00521612	-0.0562695
0.022664	0.000483014	-0.00515212	-0.0562055
0.022666	0.000538336	-0.00509567	-0.0561461
0.02269	0.000498163	-0.00512226	-0.0561364
0.022694	0.000545792	-0.00507237	-0.0560804
0.022708	0.000548977	-0.00506126	-0.0560481
0.022716	0.000578212	-0.0050275	-0.0560023
0.022728	0.000590046	-0.00500888	-0.0559655
0.022737	0.000614908	-0.00497892	-0.0559219
0.022764	0.000561421	-0.00501712	-0.0559191
0.022782	0.000548036	-0.00502031	-0.055895
0.022786	0.00059461	-0.00497147	-0.0558401
0.022802	0.000588885	-0.00496814	-0.0558125
0.022813	0.000604926	-0.00494587	-0.0557735
0.022844	0.000533674	-0.00499956	-0.0557801
0.02286	0.00052781	-0.00499635	-0.0557525
0.022861	0.000588442	-0.00493516	-0.0556898
0.022872	0.000604387	-0.00491298	-0.0556509
0.022891	0.000585341	-0.00492125	-0.0556302
0.022916	0.000539988	-0.00495243	-0.0556233
0.022936	0.000516439	-0.00496464	-0.055605
0.022942	0.000555163	-0.00492252	-0.0555538
0.022976	0.000470163	-0.00498823	-0.0555676
0.022976	0.000534163	-0.00492423	-0.0555036
0.022989	0.000541147	-0.00490987	-0.0554694
0.022991	0.000596373	-0.00485351	-0.0554099
0.022991	0.000660373	-0.00478951	-0.0553459
0.02305	0.000466279	-0.00495012	-0.0554163
0.023069	0.000446732	-0.00495888	-0.055396
0.023074	0.000488737	-0.00491404	-0.0553435
0.023075	0.000548338	-0.00485387	-0.0552818
0.023085	0.000568335	-0.00482819	-0.0552408
0.023095	0.000588318	-0.00480253	-0.0551998
0.023103	0.000618094	-0.00476821	-0.0551532
0.023104	0.000677691	-0.00470805	-0.0550915
0.02314	0.00058306	-0.00478223	-0.0551105
0.023143	0.000633832	-0.00472976	-0.0550534
0.023143	0.000697832	-0.00466576	-0.0549894
0.023184	0.000581919	-0.00475837	-0.055019
0.023194	0.000601756	-0.00473285	-0.0549781
0.023199	0.00064367	-0.0046881	-0.0549257
0.02323	0.000570649	-0.0047435	-0.0549334
0.023234	0.000616959	-0.00469491	-0.0548786
0.023236	0.000672113	-0.00463862	-0.0548192
0.02324	0.000719419	-0.00458904	-0.0547635
0.023252	0.000730324	-0.00457132	-0.0547273
0.023283	0.000657063	-0.00462695	-0.0547351
0.023286	0.000707772	-0.00457453	-0.0546781
0.023291	0.000749618	-0.00452984	-0.0546257
0.023294	0.000800323	-0.00447743	-0.0545687
0.023298	0.000847596	-0.00442789	-0.0545129
0.023309	0.000862832	-0.00440639	-0.0544745
0.02331	0.000922398	-0.00434626	-0.0544128
0.023312	0.00097753	-0.00428999	-0.0543534
0.023315	0.00102823	-0.00423759	-0.0542964
0.023327	0.00104	-0.00421899	-0.0542593
0.023336	0.00106406	-0.0041898	-0.0542162
0.023358	0.0010304	-0.00421095	-0.0542033
0.023363	0.00107219	-0.00416631	-0.054151
0.023383	0.00104733	-0.00417979	-0.0541335
0.023387	0.00109355	-0.0041313	-0.0540788
0.023407	0.00106961	-0.00414385	-0.0540604
0.023443	0.000973385	-0.00421958	-0.0540804
0.023486	0.000845754	-0.00432272	-0.0541169
0.023501	0.000842843	-0.00431709	-0.0540879
0.023501	0.000906843	-0.00425309	-0.0540239
0.023568	0.000671573	-0.00445019	-0.0541169
0.02357	0.00072763	-0.00439299	-0.0540566
0.023583	0.000733483	-0.00437973	-0.0540231
0.023615	0.000654249	-0.00444073	-0.0540343
0.023665	0.00049415	-0.00457232	-0.0540879
0.023668	0.000544692	-0.00452007	-0.0540309
0.023694	0.000493006	-0.00455693	-0.0540272
0.023696	0.000548027	-0.00450077	-0.0539679
0.023707	0.000562627	-0.00447989	-0.0539299
0.023718	0.00057721	-0.00445903	-0.0538918
0.023734	0.000569299	-0.00445782	-0.0538656
0.023742	0.00059733	-0.00442522	-0.0538205
0.023769	0.000540866	-0.00446628	-0.0538193
0.023794	0.000492306	-0.00450058	-0.0538144
0.023797	0.000542793	-0.00444838	-0.0537575
0.023859	0.000327229	-0.00462856	-0.0538405
0.023899	0.000210573	-0.00472238	-0.0538715
0.023915	0.000202246	-0.00472157	-0.0538455
0.023969	2.28722e-05	-0.0048701	-0.0539091
0.023984	1.89166e-05	-0.00486549	-0.0538808
0.023993	4.21278e-05	-0.00483714	-0.0538383
0.023993	0.000106128	-0.00477314	-0.0537743
0.023995	0.000161062	-0.00471706	-0.053715
0.024006	0.00017619	-0.00469565	-0.0536763
0.024007	0.000235656	-0.00463561	-0.0536147
0.024024	0.000222545	-0.00463901	-0.0535913
0.024053	0.000154907	-0.00469008	-0.0535966
0.024075	0.000118964	-0.00471345	-0.0535852
0.024082	0.00015115	-0.00467727	-0.0535379
0.024111	8.42729e-05	-0.00472757	-0.0535424
0.024123	9.36681e-05	-0.00471131	-0.0535072
0.024128	0.00013491	-0.00466721	-0.0534551
0.02413	0.000189806	-0.00461118	-0.0533959
0.024162	0.000108061	-0.00467463	-0.0534087
0.024189	4.89761e-05	-0.00471828	-0.0534096
0.024204	4.55507e-05	-0.00471313	-0.0533807
0.024243	-6.85044e-05	-0.00480488	-0.0534105
0.024249	-3.19166e-05	-0.00476486	-0.053361
0.024252	1.83754e-05	-0.00471285	-0.0533042
0.024282	-5.47747e-05	-0.00476884	-0.0533125
0.024285	-3.49676e-06	-0.00471585	-0.0532548
0.024298	1.02648e-06	-0.00470389	-0.0532221
0.024306	2.84135e-05	-0.00467193	-0.0531774
0.02431	7.41037e-05	-0.00462395	-0.0531231
0.024325	6.94215e-05	-0.00462005	-0.0530953
0.024346	3.72132e-05	-0.00464025	-0.0530821
0.024351	7.92973e-05	-0.0045953	-0.0530292
0.024379	1.49031e-05	-0.00464368	-0.053033
0.024399	-1.28747e-05	-0.00466001	-0.0530174
0.024424	-6.36761e-05	-0.00469651	-0.053014
0.024442	-8.23876e-05	-0.00470492	-0.0529937
0.024458	-9.19471e-05	-0.00470532	-0.0529685
0.024458	-2.69471e-05	-0.00464032	-0.0529035
0.024472	-2.73412e-05	-0.0046327	-0.0528735
0.024498	-8.30032e-05	-0.00467348	-0.0528727
0.02451	-7.42638e-05	-0.00465787	-0.0528379
0.024535	-0.000125455	-0.00469475	-0.0528348
0.024538	-7.42836e-05	-0.00464186	-0.0527771
0.024558	-0.000102508	-0.00465864	-0.0527618
0.024574	-0.000112328	-0.0046593	-0.0527369
0.024577	-6.21728e-05	-0.00460743	-0.0526802
0.024592	-6.74176e-05	-0.00460408	-0.0526528
0.024605	-6.34553e-05	-0.00459268	-0.0526205
0.024612	-3.0793e-05	-0.00455601	-0.0525726
0.024631	-5.46013e-05	-0.00456894	-0.052555
0.024642	-4.14607e-05	-0.0045495	-0.0525179
0.024653	-2.8337e-05	-0.00453007	-0.0524808
0.024663	-1.06029e-05	-0.00450661	-0.0524413
0.024678	-1.60278e-05	-0.00450345	-0.052414
0.024683	2.58236e-05	-0.00445873	-0.0523613
0.024693	4.3516e-05	-0.00443531	-0.0523218
0.024706	4.72953e-05	-0.00442409	-0.0522896
0.02471	9.27611e-05	-0.00437633	-0.0522355
0.024713	0.000142859	-0.00432452	-0.0521788
0.024748	4.55752e-05	-0.00440176	-0.0521997
0.024813	-0.00019226	-0.00460236	-0.0522955
0.024828	-0.000197998	-0.0045995	-0.0522684
0.02483	-0.000143299	-0.00454366	-0.0522093
0.024833	-9.32508e-05	-0.00449189	-0.0521527
0.024869	-0.000196773	-0.00457479	-0.0521775
0.024899	-0.000271512	-0.00463234	-0.0521865
0.024921	-0.000310066	-0.00465829	-0.0521769
0.024962	-0.000437369	-0.0047621	-0.0522143
0.024972	-0.000420063	-0.00473907	-0.052175
0.024997	-0.000472859	-0.00477754	-0.0521729
0.024999	-0.000418206	-0.00472174	-0.0521139
0.02501	-0.000404627	-0.00470186	-0.0520762
0.025025	-0.000410772	-0.00469941	-0.0520494
0.025031	-0.000374839	-0.00466004	-0.0520003
0.025032	-0.000315518	-0.00460014	-0.0519387
0.02508	-0.000476238	-0.00473336	-0.051994
0.025112	-0.000561227	-0.00480001	-0.0520086
0.025117	-0.000520676	-0.00475659	-0.051957
0.025137	-0.000550504	-0.00477496	-0.0519428
0.025147	-0.000533439	-0.00475216	-0.0519037
0.025165	-0.000553956	-0.00476236	-0.0518846
0.025168	-0.000504046	-0.00471073	-0.0518281
0.025179	-0.000490722	-0.00469111	-0.0517905
0.025203	-0.000539526	-0.00472616	-0.0517864
0.02523	-0.000602524	-0.00477368	-0.0517899
0.025251	-0.00063737	-0.00479649	-0.0517784
0.025257	-0.000601623	-0.0047573	-0.0517294
0.025259	-0.000547041	-0.00470158	-0.0516704
0.025271	-0.000538565	-0.00468622	-0.0516355
0.025272	-0.000479276	-0.00462636	-0.051574
0.025295	-0.00052367	-0.00465757	-0.0515676
0.025309	-0.000525685	-0.00465156	-0.0515387
0.025318	-0.000504136	-0.00462486	-0.0514972
0.025319	-0.000443854	-0.004564	-0.0514347
0.025321	-0.00038929	-0.00450829	-0.0513758
0.025333	-0.000381914	-0.00449404	-0.0513419
0.025352	-0.00040761	-0.00450885	-0.0513256
0.025376	-0.00045698	-0.00454446	-0.0513219
0.02538	-0.000411882	-0.00449707	-0.0512679
0.025387	-0.000379967	-0.00446114	-0.0512205
0.025408	-0.000415261	-0.0044844	-0.0512093
0.02542	-0.000408027	-0.00447029	-0.0511755
0.025422	-0.00035349	-0.00441461	-0.0511166
0.025439	-0.000369947	-0.00442132	-0.0510954
0.025443	-0.000324884	-0.00437397	-0.0510414
0.025459	-0.000335653	-0.00437557	-0.0510168
0.025474	-0.000342717	-0.00437403	-0.0509906
0.02548	-0.000307152	-0.00433503	-0.0509417
0.025507	-0.000371166	-0.00438357	-0.0509459
0.025545	-0.000487502	-0.00447813	-0.0509779
0.025551	-0.000450994	-0.00443818	-0.0509281
0.025563	-0.000443992	-0.0044243	-0.0508944
0.025568	-0.000403747	-0.00438119	-0.0508431
0.025604	-0.000510883	-0.0044677	-0.0508703
0.025617	-0.000508725	-0.00445809	-0.0508392
0.025627	-0.000492311	-0.00443595	-0.0508006
0.025643	-0.000503476	-0.00443795	-0.0507762
0.025648	-0.000463285	-0.00439489	-0.0507249
0.025678	-0.000542209	-0.00445662	-0.050737
0.025687	-0.000521109	-0.00443037	-0.0506959
0.02569	-0.000471412	-0.00437895	-0.0506395
0.025696	-0.000436021	-0.00434012	-0.0505908
0.025706	-0.000418713	-0.00431708	-0.0505512
0.025721	-0.000426276	-0.00431605	-0.0505254
0.025722	-0.000367048	-0.00425625	-0.0504639
0.025733	-0.000355549	-0.00423845	-0.0504279
0.025741	-0.000329741	-0.00420806	-0.0503843
0.025755	-0.000331598	-0.00420189	-0.050355
0.025771	-0.000344038	-0.00420517	-0.0503318
0.025779	-0.000318271	-0.00417482	-0.0502881
0.025793	-0.0003212	-0.00416973	-0.0502599
0.025804	-0.000309804	-0.00415203	-0.0502239
0.025805	-0.000250588	-0.00409224	-0.0501625
0.025808	-0.000199938	-0.00403987	-0.0501051
0.025809	-0.000140721	-0.00398008	-0.0500437
0.025812	-9.10727e-05	-0.00392871	-0.0499874
0.025813	-3.18568e-05	-0.00386893	-0.0499259
0.025817	1.30053e-05	-0.00382177	-0.0498721
0.025823	4.92945e-05	-0.00378205	-0.0498224
0.025824	0.000108509	-0.00372226	-0.049761
0.025837	0.000110284	-0.00371304	-0.0497302
0.025841	0.000155133	-0.00366589	-0.0496764
0.025854	0.000156879	-0.0036567	-0.0496457
0.02587	0.000144227	-0.00366019	-0.0496226
0.025899	7.02092e-05	-0.0037176	-0.0496318
0.025907	9.58397e-05	-0.00368738	-0.0495883
0.025909	0.000150246	-0.00363183	-0.0495295
0.025909	0.000214246	-0.00356783	-0.0494655
0.025918	0.000235068	-0.00354185	-0.0494245
0.025936	0.000212679	-0.00355393	-0.0494067
0.025954	0.000191247	-0.00356506	-0.0493878
0.025956	0.000245641	-0.00350952	-0.049329
0.025973	0.000227967	-0.00351746	-0.0493086
0.02598	0.000258325	-0.00348309	-0.0492626
0.025998	0.000235788	-0.00349532	-0.0492448
0.026004	0.000271933	-0.00345574	-0.0491953
0.026019	0.000263774	-0.00345531	-0.0491698
0.02606	0.000130388	-0.00356522	-0.0492114
0.02607	0.000146211	-0.00354367	-0.0491731
0.026089	0.000118639	-0.00356036	-0.0491581
0.026103	0.000115135	-0.00355585	-0.0491302
0.026106	0.000165666	-0.0035036	-0.049073
0.02611	0.000210373	-0.00345661	-0.0490193
0.02611	0.000274373	-0.00339261	-0.0489553
0.026112	0.000328725	-0.00333711	-0.0488964
0.026128	0.000315526	-0.00334115	-0.0488737
0.02613	0.000369874	-0.00328566	-0.0488149
0.026131	0.000430048	-0.00322491	-0.0487525
0.026145	0.000426466	-0.00322048	-0.0487247
0.026146	0.000485637	-0.00316073	-0.0486632
0.026147	0.000544809	-0.00310099	-0.0486018
0.026158	0.000555688	-0.00308381	-0.0485663
0.026159	0.000615858	-0.00302307	-0.0485038
0.026191	0.000525228	-0.00309538	-0.0485226
0.026192	0.000584394	-0.00303565	-0.0484612
0.026204	0.000590371	-0.0030228	-0.0484283
0.026206	0.000644699	-0.00296733	-0.0483694
0.026209	0.00069419	-0.00291612	-0.0483132
0.026213	0.000739842	-0.00286818	-0.0482586
0.026224	0.000750625	-0.0028511	-0.0482231
0.026248	0.000698461	-0.00288953	-0.0482213
0.026253	0.00073825	-0.00284688	-0.0481702
0.026258	0.000778037	-0.00280423	-0.0481192
0.02628	0.000735457	-0.00283422	-0.0481123
0.02631	0.000655019	-0.0028975	-0.0481252
0.026316	0.000689918	-0.00285917	-0.0480768
0.026334	0.000666584	-0.0028722	-0.0480596
0.02634	0.000701464	-0.00283389	-0.0480112
0.026344	0.000746047	-0.00278702	-0.0479576
0.026344	0.000811047	-0.00272202	-0.0478926
0.026356	0.000816786	-0.00270942	-0.0478598
0.026373	0.000798217	-0.00271826	-0.0478401
0.026385	0.00080391	-0.0027057	-0.0478074
0.026392	0.000833889	-0.00267172	-0.0477616
0.026404	0.000839552	-0.0026592	-0.0477289
0.026405	0.00089969	-0.00259849	-0.0476665
0.026414	0.000919924	-0.0025731	-0.047626
0.026428	0.000915823	-0.0025692	-0.0475985
0.026431	0.000965226	-0.00251808	-0.0475423
0.02645	0.000936755	-0.00253569	-0.0475279
0.026458	0.000961805	-0.00250606	-0.0474848
0.026465	0.000992717	-0.00247115	-0.0474381
0.026482	0.000973907	-0.00248024	-0.0474185
0.026506	0.000920934	-0.00251949	-0.0474173
0.026523	0.000902032	-0.00252867	-0.0473978
0.026538	0.000892853	-0.00252928	-0.0473731
0.026553	0.000884644	-0.00252891	-0.0473474
0.026559	0.000919353	-0.00249078	-0.0472991
0.026612	0.000724408	-0.00265543	-0.0473742
0.026629	0.000705273	-0.00266485	-0.0473548
0.026645	0.000690995	-0.00266999	-0.0473329
0.026646	0.000750101	-0.00261031	-0.0472715
0.026657	0.000761264	-0.00259287	-0.0472354
0.026659	0.000815474	-0.00253751	-0.0471767
0.02666	0.000874579	-0.00247784	-0.0471153
0.02669	0.000791659	-0.00254362	-0.0471303
0.026696	0.000826262	-0.00250559	-0.0470821
0.026698	0.000880461	-0.00245025	-0.0470234
0.026704	0.000916057	-0.00241123	-0.0469742
0.026713	0.000935943	-0.0023862	-0.0469339
0.026721	0.000960721	-0.00235685	-0.046891
0.026729	0.000985491	-0.00232751	-0.0468481
0.026744	0.000975912	-0.00232853	-0.0468236
0.026747	0.00102619	-0.00227653	-0.0467665
0.026792	0.000869267	-0.00240777	-0.0468214
0.026795	0.000918529	-0.00235679	-0.0467653
0.0268	0.000957964	-0.0023145	-0.0467145
0.026808	0.000982652	-0.00228525	-0.0466717
0.026824	0.000968005	-0.00229076	-0.04665
0.026831	0.000998587	-0.00225618	-0.0466035
0.026835	0.00104292	-0.00220957	-0.0465501
0.026837	0.00109708	-0.00215427	-0.0464914
0.026849	0.00110205	-0.00214244	-0.0464591
0.026858	0.00112177	-0.00211759	-0.046419
0.026865	0.00115132	-0.00208404	-0.0463735
0.026867	0.00120648	-0.00202775	-0.0463138
0.026919	0.00101436	-0.00219019	-0.0463877
0.026933	0.00100935	-0.00218722	-0.0463609
0.02694	0.00103883	-0.00215374	-0.0463154
0.026944	0.00108311	-0.00210719	-0.0462621
0.026944	0.00114811	-0.00204219	-0.0461971
0.026969	0.00108877	-0.00208726	-0.0461995
0.027013	0.000935508	-0.00221544	-0.0462526
0.027013	0.000999508	-0.00215144	-0.0461886
0.027024	0.00100915	-0.00213552	-0.0461539
0.027038	0.00100395	-0.00213274	-0.0461272
0.02704	0.00105907	-0.00207648	-0.0460675
0.027044	0.00110329	-0.00202998	-0.0460142
0.027046	0.0011574	-0.00197473	-0.0459555
0.027057	0.001167	-0.00195886	-0.0459208
0.027107	0.00098353	-0.00211383	-0.0459903
0.027115	0.00100791	-0.0020849	-0.0459476
0.027153	0.000884579	-0.00218658	-0.0459842
0.027178	0.000824581	-0.00223233	-0.0459871
0.027186	0.000848885	-0.00220347	-0.0459446
0.027187	0.000907922	-0.00214387	-0.0458832
0.027196	0.000927253	-0.00211941	-0.0458433
0.02721	0.000922747	-0.00211594	-0.0458159
0.02721	0.000986747	-0.00205194	-0.0457519
0.027219	0.00100605	-0.00202751	-0.045712
0.027251	0.000911053	-0.00210429	-0.0457338
0.027253	0.000965112	-0.0020491	-0.0456752
0.027259	0.000999284	-0.00201151	-0.0456273
0.027293	0.000895172	-0.00209627	-0.0456536
0.02731	0.000874561	-0.0021072	-0.0456353
0.027315	0.000913669	-0.00206525	-0.0455848
0.027317	0.000967711	-0.00201007	-0.0455262
0.027326	0.000986895	-0.00198577	-0.0454864
0.027329	0.00103595	-0.001935	-0.0454305
0.027351	0.000991352	-0.00196709	-0.0454247
0.027358	0.00102047	-0.00193399	-0.0453795
0.027391	0.000919919	-0.00201577	-0.0454045
0.027414	0.000869155	-0.00205345	-0.0454025
0.027423	0.000888229	-0.00202926	-0.0453628
0.027429	0.000923273	-0.00199081	-0.045314
0.02744	0.000932342	-0.00197548	-0.0452797
0.027451	0.000941396	-0.00196018	-0.0452455
0.027451	0.0010054	-0.00189618	-0.0451815
0.027458	0.00103442	-0.00186317	-0.0451364
0.027468	0.00104845	-0.00184346	-0.0450994
0.027471	0.00109845	-0.00179175	-0.0450425
0.027471	0.00116245	-0.00172775	-0.0449785
0.027491	0.00112646	-0.00175237	-0.0449686
0.027501	0.00114045	-0.00173271	-0.0449317
0.02755	0.000959199	-0.00188612	-0.0450004
0.027564	0.000953073	-0.00188429	-0.0449744
0.027583	0.000922862	-0.00190371	-0.0449609
0.027602	0.000891607	-0.00192418	-0.0449485
0.027627	0.000830203	-0.00197139	-0.0449524
0.027663	0.000713485	-0.00206768	-0.0449863
0.027667	0.000757395	-0.0020215	-0.0449332
0.027668	0.000817373	-0.00196095	-0.0448709
0.027683	0.000806017	-0.0019638	-0.0448478
0.027688	0.000844892	-0.00192209	-0.0447974
0.027702	0.000838526	-0.00192051	-0.0447715
0.02771	0.000862306	-0.00189219	-0.0447293
0.027716	0.000896136	-0.00185496	-0.0446817
0.027734	0.000870599	-0.00187029	-0.0446658
0.027755	0.000828922	-0.00190005	-0.0446591
0.027766	0.000837546	-0.00188519	-0.0446251
0.027767	0.000896511	-0.00182566	-0.0445638
0.027782	0.000884972	-0.0018287	-0.0445408
0.027818	0.000767565	-0.0019257	-0.0445752
0.027822	0.000812399	-0.0018786	-0.0445211
0.027842	0.000775538	-0.00190413	-0.0445119
0.027854	0.000778999	-0.00189387	-0.0444807
0.027856	0.000832907	-0.00183883	-0.0444222
0.027874	0.00080606	-0.00185548	-0.0444075
0.027885	0.000815522	-0.00183978	-0.0443727
0.02789	0.000854273	-0.0017982	-0.0443224
0.02791	0.000817246	-0.0018239	-0.0443132
0.027927	0.000795335	-0.00183619	-0.0442959
0.027932	0.00083406	-0.00179463	-0.0442456
0.027934	0.000887949	-0.00173961	-0.0441871
0.027936	0.000942838	-0.00168359	-0.0441276
0.027954	0.000915814	-0.00170043	-0.044113
0.027961	0.000944405	-0.00166787	-0.0440682
0.027967	0.00097805	-0.00163083	-0.0440207
0.027974	0.00100663	-0.00159829	-0.043976
0.028049	0.000690756	-0.00187174	-0.0441184
0.028083	0.000583321	-0.00195995	-0.0441472
0.028104	0.000540747	-0.00199066	-0.0441411
0.028122	0.000513355	-0.00200788	-0.0441268
0.028152	0.000424948	-0.00207933	-0.0441457
0.028154	0.000478783	-0.00202437	-0.0440873
0.028168	0.000472619	-0.00202263	-0.044061
0.028175	0.000501028	-0.00199026	-0.0440164
0.02818	0.000539602	-0.00194887	-0.0439662
0.028187	0.000568001	-0.00191651	-0.0439216
0.028195	0.000591307	-0.00188869	-0.0438797
0.028204	0.000609516	-0.0018654	-0.0438406
0.028209	0.000649073	-0.00182302	-0.0437895
0.028233	0.000590903	-0.00186764	-0.043792
0.028241	0.000614164	-0.00183987	-0.0437502
0.028256	0.000601758	-0.00184381	-0.0437278
0.028259	0.000650474	-0.0017934	-0.0436721
0.028264	0.000688997	-0.00175206	-0.043622
0.028265	0.000748902	-0.00169159	-0.0435598
0.028276	0.000756842	-0.00167744	-0.0435263
0.028308	0.000657674	-0.00175856	-0.0435512
0.028311	0.000706371	-0.00170817	-0.0434955
0.028314	0.000755067	-0.00165778	-0.0434399
0.028321	0.000784352	-0.00162455	-0.0433943
0.028323	0.000838147	-0.00156963	-0.0433359
0.028323	0.000902147	-0.00150563	-0.0432719
0.02833	0.000930425	-0.0014734	-0.0432273
0.028332	0.000984218	-0.00141848	-0.0431689
0.028336	0.0010278	-0.00137264	-0.043116
0.028338	0.00108259	-0.00131672	-0.0430566
0.028341	0.00113128	-0.00126635	-0.0430009
0.028346	0.00116975	-0.00122505	-0.0429508
0.028356	0.00118269	-0.00120648	-0.0429147
0.02836	0.00122626	-0.00116065	-0.0428618
0.028384	0.00116766	-0.00120573	-0.0428646
0.028393	0.00118666	-0.00118166	-0.0428247
0.028418	0.00112285	-0.00123139	-0.0428304
0.028441	0.00106919	-0.00127209	-0.0428306
0.028444	0.00111784	-0.00122175	-0.042775
0.028451	0.00114602	-0.00118963	-0.0427305
0.028456	0.00118542	-0.00114741	-0.0426795
0.028481	0.00112142	-0.00119734	-0.0426853
0.028486	0.00115981	-0.00115614	-0.0426353
0.028584	0.000721259	-0.00153956	-0.0428456
0.02859	0.000754453	-0.001503	-0.0427984
0.028599	0.000772236	-0.00148015	-0.0427597
0.028611	0.000775599	-0.00147005	-0.0427283
0.028677	0.00050029	-0.00170828	-0.0428497
0.028687	0.000512835	-0.00169012	-0.0428138
0.028689	0.000566542	-0.00163529	-0.0427555
0.028724	0.000450347	-0.00173183	-0.04279
0.028726	0.000504045	-0.00167701	-0.0427316
0.028731	0.00054329	-0.00163496	-0.0426807
0.028743	0.000545465	-0.00162605	-0.0426505
0.028763	0.000506387	-0.00165391	-0.0426429
0.028775	0.000508517	-0.00164505	-0.0426127
0.028785	0.000520945	-0.00162701	-0.0425769
0.028799	0.000513726	-0.00162638	-0.0425514
0.028801	0.000567407	-0.00157158	-0.0424931
0.028823	0.000517867	-0.00160878	-0.0424912
0.028833	0.00053024	-0.00159081	-0.0424555
0.028846	0.000527106	-0.00158666	-0.0424282
0.028856	0.000539451	-0.00156871	-0.0423925
0.028861	0.000578619	-0.00152674	-0.0423416
0.028863	0.000632286	-0.00147195	-0.0422833
0.028863	0.000696286	-0.00140795	-0.0422193
0.028865	0.000749952	-0.00135316	-0.0421609
0.028877	0.000751938	-0.00134446	-0.0421309
0.028881	0.000795263	-0.00129889	-0.0420782
0.028883	0.000849925	-0.00124311	-0.0420189
0.028947	0.000582853	-0.00147435	-0.0421362
0.028962	0.000569189	-0.00147962	-0.0421147
0.028964	0.000622832	-0.00142486	-0.0420564
0.028985	0.000578053	-0.00145789	-0.042052
0.028997	0.000580871	-0.00144836	-0.0420211
0.029019	0.000530826	-0.0014861	-0.0420196
0.029032	0.000527409	-0.00148225	-0.0419926
0.029035	0.000575849	-0.00143213	-0.0419371
0.029037	0.000629474	-0.00137739	-0.0418788
0.029043	0.000662349	-0.00134116	-0.0418319
0.029051	0.000685842	-0.0013132	-0.0417896
0.029056	0.000723896	-0.00127235	-0.0417398
0.029057	0.000782706	-0.00121298	-0.0416787
0.029069	0.000784423	-0.00120456	-0.0416488
0.029071	0.000838041	-0.00114982	-0.0415905
0.029095	0.000777419	-0.00119704	-0.0415949
0.029113	0.000748908	-0.00121549	-0.0415812
0.029122	0.000766139	-0.00119324	-0.0415428
0.029147	0.000700175	-0.00124525	-0.0415502
0.029162	0.000686161	-0.00125089	-0.041529
0.029183	0.000640899	-0.00128443	-0.041525
0.029202	0.000606998	-0.00130774	-0.0415143
0.02921	0.000629343	-0.00128093	-0.0414731
0.029222	0.000630847	-0.00127274	-0.0414434
0.029253	0.000533322	-0.00135298	-0.0414682
0.029253	0.000597322	-0.00128898	-0.0414042
0.029295	0.000442305	-0.0014206	-0.0414605
0.029299	0.000486436	-0.00137424	-0.0414069
0.029308	0.000503473	-0.00135219	-0.0413688
0.02931	0.000557035	-0.00129751	-0.0413105
0.029354	0.000391295	-0.00143876	-0.0413728
0.029371	0.000366472	-0.00145413	-0.0413576
0.029379	0.000388661	-0.00142749	-0.0413166
0.029395	0.000370019	-0.00143723	-0.0412976
0.029402	0.000397415	-0.00140594	-0.0412537
0.02941	0.000419577	-0.00137933	-0.0412127
0.029412	0.000473116	-0.00132468	-0.0411545
0.02942	0.000495268	-0.00129808	-0.0411135
0.029437	0.000471316	-0.00131258	-0.0410975
0.029443	0.000503914	-0.00127665	-0.0410507
0.029493	0.000306066	-0.00144672	-0.0411308
0.029504	0.000312421	-0.00143426	-0.0410986
0.029509	0.000350215	-0.00139369	-0.041049
0.029517	0.000372278	-0.00136718	-0.0410081
0.029522	0.000411064	-0.00132562	-0.0409575
0.029538	0.000391159	-0.00133664	-0.0409397
0.029547	0.00040795	-0.00131486	-0.0409017
0.029547	0.00047195	-0.00125086	-0.0408377
0.029548	0.000530704	-0.00119155	-0.0407766
0.029554	0.000563226	-0.0011557	-0.0407299
0.029573	0.000528517	-0.00117987	-0.0407199
0.029583	0.000540022	-0.00116282	-0.0406848
0.029588	0.00057777	-0.0011223	-0.0406352
0.029589	0.00063652	-0.00106299	-0.0405741
0.029608	0.000600735	-0.00108824	-0.0405651
0.029623	0.000586929	-0.00109373	-0.0405435
0.029628	0.000624655	-0.00105324	-0.040494
0.029639	0.000630841	-0.00104096	-0.0404619
0.02964	0.000689585	-0.000981658	-0.0404008
0.029652	0.000690499	-0.000974097	-0.0403716
0.029683	0.00059145	-0.00105598	-0.0403974
0.029696	0.000588042	-0.00105219	-0.0403702
0.029702	0.000620463	-0.00101644	-0.0403236
0.029767	0.000342095	-0.00125885	-0.0404484
0.02977	0.000390282	-0.00120901	-0.0403932
0.029772	0.00044374	-0.00115444	-0.040335
0.029776	0.000486653	-0.00110932	-0.0402826
0.029854	0.000140105	-0.00141277	-0.0404448
0.029871	0.000114318	-0.00142917	-0.0404304
0.029886	9.90671e-05	-0.00143614	-0.0404102
0.02989	0.000141929	-0.00139107	-0.0403579
0.029893	0.000190075	-0.00134127	-0.0403026
0.029927	7.53199e-05	-0.00143727	-0.0403369
0.029932	0.000112874	-0.00139696	-0.0402875
0.029936	0.000155716	-0.00135191	-0.0402352
0.029946	0.000166812	-0.0013353	-0.0402005
0.029968	0.000114385	-0.0013756	-0.0402008
0.029974	0.000146622	-0.00134006	-0.0401544
0.029974	0.000211622	-0.00127506	-0.0400894
0.029984	0.000222676	-0.0012585	-0.0400547
0.029991	0.000249607	-0.00122771	-0.0400111
0.030009	0.000218262	-0.00124914	-0.0399999
0.030021	0.000218679	-0.00124211	-0.039971
0.030075	-3.64525e-06	-0.00143472	-0.0400654
0.030079	4.01327e-05	-0.00138874	-0.0400122
0.030086	6.69898e-05	-0.00135803	-0.0399687
0.030088	0.000120377	-0.00130355	-0.0399106
0.030112	5.6983e-05	-0.00135374	-0.0399171
0.030117	9.44346e-05	-0.00131354	-0.0398678
0.030157	-5.30519e-05	-0.00143905	-0.0399204
0.030164	-2.62552e-05	-0.00140841	-0.039877
0.030164	3.77448e-05	-0.00134441	-0.039813
0.030165	9.64296e-05	-0.00128517	-0.039752
0.030181	7.53713e-05	-0.00129745	-0.0397351
0.030216	-4.67922e-05	-0.0014004	-0.0397742
0.03022	-3.07661e-06	-0.00135449	-0.039721
0.030227	2.36714e-05	-0.0013239	-0.0396776
0.030228	8.23492e-05	-0.00126467	-0.0396166
0.030253	1.32596e-05	-0.00132005	-0.0396263
0.030264	1.86784e-05	-0.0013086	-0.0395948
0.030264	8.26784e-05	-0.0012446	-0.0395308
0.030303	-6.01259e-05	-0.00136603	-0.039581
0.030327	-0.000124088	-0.00141685	-0.039588
0.030338	-0.000118759	-0.00140549	-0.0395565
0.030345	-9.21018e-05	-0.001375	-0.0395132
0.030348	-4.41075e-05	-0.00132537	-0.0394581
0.030352	-4.49908e-07	-0.00127952	-0.0394049
0.03038	-8.5896e-05	-0.00134964	-0.0394238
0.030409	-0.00017677	-0.00142466	-0.0394458
0.030435	-0.0002517	-0.00148537	-0.0394589
0.030438	-0.000203735	-0.00143577	-0.0394038
0.030442	-0.000161117	-0.00139096	-0.0393517
0.030467	-0.000229793	-0.00144598	-0.0393609
0.030497	-0.000326293	-0.0015261	-0.039386
0.030499	-0.000272997	-0.00147171	-0.039328
0.030499	-0.000208997	-0.00140771	-0.039264
0.030513	-0.000219934	-0.00141101	-0.0392416
0.030515	-0.000166641	-0.00135662	-0.0391835
0.030551	-0.000294441	-0.00146478	-0.0392256
0.030556	-0.00025723	-0.00142485	-0.0391765
0.030558	-0.000203946	-0.00137047	-0.0391185
0.03057	-0.000204253	-0.00136424	-0.0390902
0.030597	-0.000285001	-0.00143027	-0.0391067
0.030604	-0.000257541	-0.001399	-0.0390626
0.030607	-0.000209631	-0.00134945	-0.0390075
0.030645	-0.000349525	-0.00146865	-0.0390569
0.030647	-0.000296261	-0.0014143	-0.0389989
0.030658	-0.000291314	-0.00140337	-0.0389677
0.030661	-0.000243422	-0.00135384	-0.0389127
0.030662	-0.000183791	-0.00129367	-0.0388506
0.030713	-0.000393777	-0.00147591	-0.0389391
0.030723	-0.000383532	-0.00146023	-0.038905
0.03073	-0.000357168	-0.00143007	-0.038862
0.030741	-0.000352319	-0.00141924	-0.0388309
0.030752	-0.000347484	-0.00140843	-0.0387998
0.030757	-0.000309381	-0.00136761	-0.0387498
0.030765	-0.000288423	-0.00134231	-0.0387098
0.030767	-0.000235184	-0.00128798	-0.0386517
0.030775	-0.000214234	-0.00126269	-0.0386117
0.030777	-0.000160998	-0.00120837	-0.0385537
0.030793	-0.000182121	-0.0012208	-0.0385367
0.030812	-0.000220429	-0.0012488	-0.0385297
0.030838	-0.000296492	-0.00131076	-0.0385437
0.03084	-0.000243269	-0.00125645	-0.0384857
0.03085	-0.00023316	-0.00124092	-0.0384517
0.030878	-0.000320114	-0.0013127	-0.0384718
0.030881	-0.000271292	-0.00126225	-0.0384159
0.030938	-0.000514867	-0.00147497	-0.0385233
0.030944	-0.000483263	-0.00144012	-0.0384774
0.030956	-0.000484068	-0.00143443	-0.0384495
0.030979	-0.000544319	-0.00148224	-0.0384549
0.030983	-0.000500933	-0.00143669	-0.0384019
0.030987	-0.000458549	-0.00139215	-0.03835
0.031018	-0.000562133	-0.00147898	-0.0383795
0.031026	-0.000541397	-0.00145392	-0.0383396
0.031028	-0.000488214	-0.00139965	-0.0382817
0.03103	-0.000435032	-0.00134539	-0.0382237
0.031041	-0.000429535	-0.00133395	-0.0381919
0.031041	-0.000365535	-0.00126995	-0.0381279
0.031043	-0.000312356	-0.0012157	-0.03807
0.031043	-0.000248356	-0.0011517	-0.038006
0.031058	-0.000265521	-0.00116076	-0.0379873
0.031083	-0.000336849	-0.0012186	-0.0379988
0.031094	-0.000331414	-0.00120723	-0.0379671
0.031119	-0.000402838	-0.00126517	-0.0379787
0.031131	-0.000403864	-0.00125973	-0.037951
0.031136	-0.000366963	-0.00122013	-0.0379022
0.031136	-0.000302963	-0.00115613	-0.0378382
0.031138	-0.000248803	-0.0011009	-0.0377792
0.031141	-0.000201065	-0.00105154	-0.0377243
0.031152	-0.000196697	-0.00104125	-0.0376936
0.031154	-0.000143541	-0.000987014	-0.0376357
0.031187	-0.000258522	-0.00108422	-0.0376717
0.031198	-0.000254208	-0.00107399	-0.0376411
0.031202	-0.000210915	-0.00102854	-0.0375882
0.031234	-0.000320632	-0.00112105	-0.0376213
0.031241	-0.000294647	-0.0010913	-0.0375786
0.031249	-0.000274099	-0.00106645	-0.0375389
0.031282	-0.000389408	-0.00116402	-0.0375752
0.031294	-0.00039064	-0.00115881	-0.0375477
0.03132	-0.000467028	-0.00122124	-0.0375618
0.031324	-0.000424786	-0.00117685	-0.03751
0.031327	-0.000377105	-0.00112756	-0.0374551
0.03133	-0.000329426	-0.00107827	-0.0374003
0.031339	-0.000314394	-0.00105841	-0.0373637
0.031367	-0.000401791	-0.00113079	-0.037384
0.03139	-0.000463036	-0.0011797	-0.0373901
0.031393	-0.000415376	-0.00113043	-0.0373353
0.031406	-0.000422195	-0.00113029	-0.0373109
0.031416	-0.000412683	-0.00111542	-0.0372774
0.031418	-0.000359582	-0.00106125	-0.0372195
0.03142	-0.000305481	-0.00100607	-0.0371606
0.031432	-0.000306886	-0.00100105	-0.0371333
0.031454	-0.000362832	-0.00104522	-0.0371365
0.031459	-0.0003261	-0.00100582	-0.0370878
0.031462	-0.000278462	-0.000956573	-0.0370329
0.031494	-0.000389046	-0.00105004	-0.0370668
0.031527	-0.000504196	-0.00114755	-0.0371028
0.031565	-0.000647782	-0.00127085	-0.0371552
0.031569	-0.000605641	-0.00122657	-0.0371034
0.03157	-0.000547107	-0.0011675	-0.0370425
0.031589	-0.000586965	-0.00119722	-0.0370368
0.031598	-0.000571174	-0.00117663	-0.0369994
0.031625	-0.000654851	-0.00124591	-0.0370182
0.031646	-0.000705763	-0.00128563	-0.0370187
0.031649	-0.000658182	-0.00123645	-0.036964
0.03166	-0.000654396	-0.00122681	-0.0369338
0.031668	-0.000634195	-0.00120235	-0.0368943
0.031684	-0.000656813	-0.00121644	-0.0368785
0.031687	-0.000609244	-0.00116728	-0.0368238
0.031695	-0.000589066	-0.00114284	-0.0367844
0.031696	-0.000530544	-0.00108379	-0.0367235
0.031728	-0.000641898	-0.00117812	-0.0367579
0.031729	-0.00058338	-0.00111907	-0.036697
0.031733	-0.000540307	-0.00107387	-0.0366443
0.031734	-0.000481789	-0.00101482	-0.0365834
0.031737	-0.000434236	-0.000965672	-0.0365287
0.031745	-0.000414098	-0.000941282	-0.0364893
0.03176	-0.000432357	-0.000951569	-0.0364715
0.031762	-0.000378327	-0.000896476	-0.0364127
0.031768	-0.000347238	-0.0008622	-0.0363672
0.031778	-0.000338099	-0.000847749	-0.036334
0.031814	-0.000471681	-0.000962218	-0.0363811
0.031819	-0.000435134	-0.000923018	-0.0363325
0.031821	-0.000382115	-0.000868938	-0.0362747
0.031842	-0.000432447	-0.000908131	-0.0362745
0.031857	-0.000450855	-0.000918585	-0.0362569
0.031889	-0.000562734	-0.00101351	-0.0362918
0.031927	-0.000707725	-0.00113838	-0.0363454
0.031942	-0.000726262	-0.00114898	-0.0363279
0.031956	-0.000739317	-0.00115463	-0.0363072
0.031961	-0.000701841	-0.00111451	-0.0362577
0.031965	-0.000659862	-0.00107041	-0.0362061
0.03198	-0.000678456	-0.00108108	-0.0361886
0.031986	-0.0006475	-0.00104695	-0.0361432
0.032007	-0.000699183	-0.00108754	-0.0361444
0.032012	-0.000661733	-0.00104745	-0.0360949
0.032017	-0.000625286	-0.00100836	-0.0360464
0.032046	-0.00072114	-0.00108891	-0.0360725
0.032065	-0.000761919	-0.00111966	-0.0360675
0.032083	-0.000797216	-0.00114547	-0.0360595
0.032088	-0.000760804	-0.00110642	-0.036011
0.032088	-0.000695804	-0.00104142	-0.035946
0.032098	-0.000686988	-0.00102734	-0.0359131
0.03211	-0.000689222	-0.00102325	-0.0358865
0.032125	-0.000708035	-0.00103416	-0.0358692
0.032135	-0.000699256	-0.00102011	-0.0358363
0.032152	-0.000729155	-0.00104107	-0.0358253
0.032172	-0.000774661	-0.00107605	-0.0358226
0.032215	-0.000948384	-0.00122717	-0.0358927
0.032223	-0.000928632	-0.00120321	-0.0358537
0.03224	-0.00095868	-0.00122433	-0.0358428
0.032242	-0.000905746	-0.00117035	-0.035785
0.032249	-0.000879482	-0.00114041	-0.0357419
0.03225	-0.000821016	-0.00108142	-0.035681
0.03225	-0.000757016	-0.00101742	-0.035617
0.032259	-0.000742826	-0.000998504	-0.0355811
0.03226	-0.000684361	-0.000939514	-0.0355202
0.032273	-0.000692326	-0.000940657	-0.0354969
0.032283	-0.000682694	-0.00092578	-0.0354631
0.032284	-0.000624232	-0.000866793	-0.0354023
0.032286	-0.000571307	-0.000812819	-0.0353445
0.032296	-0.000562688	-0.000798957	-0.0353118
0.032304	-0.000543001	-0.000775075	-0.0352728
0.032319	-0.000562103	-0.000786316	-0.0352558
0.032327	-0.000541434	-0.000761455	-0.0352158
0.03235	-0.000604919	-0.000812895	-0.0352238
0.032368	-0.000640727	-0.000839281	-0.0352162
0.032379	-0.000637737	-0.000830534	-0.0351867
0.032392	-0.000645854	-0.000831852	-0.0351635
0.032414	-0.000702937	-0.000877432	-0.0351675
0.032422	-0.000683343	-0.000853656	-0.0351286
0.032446	-0.000752597	-0.000910373	-0.0351399
0.032452	-0.00072192	-0.000876562	-0.0350948
0.032463	-0.00071902	-0.000867919	-0.0350653
0.032475	-0.000721689	-0.000864325	-0.0350391
0.03248	-0.000684472	-0.000824498	-0.0349898
0.032485	-0.000648257	-0.000785675	-0.0349415
0.032488	-0.000600929	-0.000736782	-0.0348869
0.032489	-0.000542487	-0.000677818	-0.0348261
0.03249	-0.000484044	-0.000618854	-0.0347652
0.032499	-0.000470068	-0.000600184	-0.0347295
0.032501	-0.000416186	-0.000545259	-0.0346708
0.032502	-0.000357745	-0.000486296	-0.03461
0.032504	-0.000304863	-0.000432371	-0.0345523
0.032524	-0.000352066	-0.000469148	-0.0345512
0.032527	-0.000304749	-0.000420268	-0.0344966
0.032545	-0.000339871	-0.000446011	-0.0344883
0.032563	-0.000376024	-0.000472791	-0.034481
0.032569	-0.000345415	-0.000439059	-0.0344359
0.032572	-0.000298112	-0.000390194	-0.0343814
0.032578	-0.000267509	-0.000356468	-0.0343363
0.032584	-0.000236909	-0.000322746	-0.0342912
0.032605	-0.000288837	-0.00036375	-0.0342924
0.032611	-0.000258253	-0.000330046	-0.0342473
0.032632	-0.000311236	-0.000372114	-0.0342496
0.032658	-0.000392132	-0.000439504	-0.0342677
0.032663	-0.000356005	-0.00040078	-0.0342195
0.032676	-0.000364484	-0.000402511	-0.0341966
0.032683	-0.000338518	-0.000372912	-0.0341537
0.032691	-0.000319134	-0.000349377	-0.034115
0.032692	-0.000260711	-0.000290436	-0.0340542
0.032704	-0.000263648	-0.000287149	-0.0340281
0.032715	-0.000261019	-0.000278816	-0.0339989
0.032726	-0.000257402	-0.000269496	-0.0339687
0.032733	-0.00023247	-0.000240937	-0.0339269
0.03276	-0.000319205	-0.000313685	-0.0339483
0.032761	-0.000260789	-0.000254752	-0.0338875
0.032763	-0.000207958	-0.000200885	-0.0338299
0.032764	-0.000149542	-0.000141951	-0.033769
0.032791	-0.000235358	-0.000213793	-0.0337896
0.032797	-0.000204882	-0.000180213	-0.0337446
0.032824	-0.000291784	-0.000253154	-0.0337662
0.032826	-0.000238965	-0.000199301	-0.0337086
0.032832	-0.00020851	-0.000165745	-0.0336636
0.032839	-0.000183649	-0.000137267	-0.0336218
0.032854	-0.000202536	-0.000148405	-0.0336045
0.032859	-0.000166503	-0.00010979	-0.0335564
0.032898	-0.000320727	-0.000243887	-0.0336163
0.032899	-0.000262325	-0.000184969	-0.0335555
0.032924	-0.000338292	-0.000248046	-0.033571
0.032927	-0.000290092	-0.0001983	-0.0335155
0.032953	-0.000371728	-0.000266541	-0.0335343
0.032966	-0.000380571	-0.00026869	-0.0335117
0.033003	-0.000523981	-0.000393062	-0.0335656
0.033026	-0.000588977	-0.000446234	-0.0335749
0.033033	-0.000564246	-0.000417907	-0.0335333
0.033041	-0.000544132	-0.000393682	-0.0334938
0.03305	-0.000530635	-0.000375563	-0.0334585
0.033052	-0.000477859	-0.000321759	-0.0334009
0.033065	-0.000486824	-0.00032405	-0.0333784
0.033093	-0.000580035	-0.000402893	-0.0334038
0.033098	-0.000544116	-0.00036441	-0.0333558
0.033101	-0.000495966	-0.000314721	-0.0333004
0.033111	-0.000488138	-0.000301766	-0.0332684
0.033113	-0.000435374	-0.000247977	-0.0332108
0.033114	-0.000376992	-0.000189082	-0.03315
0.033149	-0.00050968	-0.000303838	-0.0331979
0.033167	-0.000545879	-0.000330822	-0.0331906
0.033175	-0.000526866	-0.000307715	-0.0331522
0.033207	-0.000642875	-0.000407358	-0.0331907
0.033213	-0.000612637	-0.000374053	-0.033146
0.03322	-0.000588031	-0.000345869	-0.0331044
0.033264	-0.000771755	-0.000507124	-0.0331816
0.033278	-0.000785614	-0.00051384	-0.0331615
0.033281	-0.000738515	-0.000465211	-0.0331072
0.033286	-0.000702685	-0.00042683	-0.0330592
0.033294	-0.000683762	-0.000403828	-0.0330209
0.033298	-0.000642302	-0.000360329	-0.0329698
0.033308	-0.00063466	-0.00034759	-0.0329379
0.033315	-0.000609117	-0.000318479	-0.0328954
0.033319	-0.000567665	-0.000274989	-0.0328443
0.033329	-0.000560043	-0.000262273	-0.0328124
0.033345	-0.000586267	-0.00028035	-0.0327999
0.033351	-0.000556108	-0.000247136	-0.0327552
0.033358	-0.000530592	-0.000218058	-0.0327127
0.033361	-0.000483515	-0.000169455	-0.0326584
0.033364	-0.00043644	-0.000120852	-0.032604
0.03338	-0.000462716	-0.00013899	-0.0325915
0.033403	-0.000528531	-0.000193112	-0.0326016
0.033405	-0.000475821	-0.000139386	-0.0325441
0.033416	-0.000472926	-0.000130902	-0.0325145
0.033422	-0.000442806	-9.77343e-05	-0.0324698
0.033426	-0.000401394	-5.42913e-05	-0.0324187
0.033428	-0.000348689	-5.7053e-07	-0.0323612
0.033454	-0.000431556	-7.02396e-05	-0.032381
0.033454	-0.000367556	-6.23958e-06	-0.032317
0.033461	-0.000342108	2.27601e-05	-0.0322746
0.03348	-0.000385486	-1.09821e-05	-0.032272
0.033482	-0.000332791	4.2727e-05	-0.0322144
0.033489	-0.000308361	7.07054e-05	-0.032173
0.033501	-0.000312206	7.29416e-05	-0.0321478
0.033519	-0.000348998	4.52667e-05	-0.0321409
0.03352	-0.000290654	0.000104117	-0.0320802
0.03352	-0.000226654	0.000168117	-0.0320162
0.033527	-0.000202249	0.000196067	-0.0319748
0.03353	-0.000155219	0.000244615	-0.0319205
0.033543	-0.000164768	0.000241645	-0.0318985
0.033548	-0.00012806	0.000280883	-0.0318497
0.033562	-0.00014329	0.000272734	-0.031831
0.033563	-8.49503e-05	0.00033158	-0.0317702
0.033564	-2.66104e-05	0.000390426	-0.0317094
0.033569	9.08779e-06	0.000428652	-0.0316616
0.033571	6.17664e-05	0.000482342	-0.0316041
0.033571	0.000126766	0.000547342	-0.0315391
0.033586	0.000105844	0.000534001	-0.0315237
0.033615	5.60257e-06	0.000448408	-0.0315536
0.033624	1.86152e-05	0.000465964	-0.0315187
0.033625	7.69495e-05	0.000524803	-0.031458
0.033631	0.000107953	0.000558834	-0.0314124
0.033646	8.69481e-05	0.000545397	-0.0313971
0.033659	7.72602e-05	0.000542264	-0.0313752
0.033681	1.65222e-05	0.000492614	-0.0313826
0.033682	7.48513e-05	0.000551447	-0.0313218
0.033684	0.000127509	0.000605112	-0.0312643
0.033711	3.93534e-05	0.000530553	-0.031287
0.033719	5.7961e-05	0.000553187	-0.031249
0.033738	1.41308e-05	0.000518915	-0.0312467
0.033749	1.56877e-05	0.000526003	-0.0312185
0.033751	6.83332e-05	0.000579654	-0.031161
0.033784	-5.50687e-05	0.000472832	-0.0312043
0.033805	-0.000109376	0.000429066	-0.0312077
0.033823	-0.000147672	0.000399801	-0.0312023
0.033851	-0.000242857	0.000318653	-0.0312295
0.033875	-0.000315358	0.000258173	-0.0312438
0.033896	-0.00037084	0.000213202	-0.0312483
0.03391	-0.000385516	0.000205529	-0.031229
0.033917	-0.000361361	0.000233185	-0.0311879
0.033935	-0.00039984	0.000203704	-0.0311826
0.033937	-0.000347228	0.000257315	-0.0311252
0.033944	-0.00032309	0.00028495	-0.031084
0.03395	-0.000293261	0.000317776	-0.0310397
0.033961	-0.000290917	0.000325614	-0.0310106
0.033978	-0.000323769	0.000301247	-0.0310022
0.033978	-0.000259769	0.000365247	-0.0309382
0.033994	-0.000286948	0.00034605	-0.0309265
0.034	-0.000257146	0.000378844	-0.0308822
0.034009	-0.000244449	0.000396028	-0.0308476
0.034015	-0.000213656	0.000429813	-0.0308023
0.034026	-0.000212375	0.000436574	-0.0307743
0.034029	-0.000165483	0.000484961	-0.0307201
0.034035	-0.0001357	0.000517733	-0.0306757
0.034048	-0.000145848	0.000514059	-0.0306543
0.034077	-0.00024631	0.000428028	-0.0306844
0.034088	-0.000245091	0.000434717	-0.0306564
0.034089	-0.000186799	0.000493506	-0.0305957
0.034098	-0.000174174	0.000510605	-0.0305612
0.034117	-0.000218657	0.000475562	-0.0305596
0.034138	-0.000274596	0.00043005	-0.0305645
0.034153	-0.000295292	0.000416798	-0.0305488
0.03417	-0.000328437	0.000392084	-0.0305406
0.034172	-0.000275868	0.000445645	-0.0304832
0.034173	-0.000217583	0.000504425	-0.0304225
0.034179	-0.000187878	0.000537105	-0.0303782
0.03418	-0.000129594	0.000595885	-0.0303175
0.034228	-0.000339069	0.000410181	-0.0304104
0.034233	-0.000303672	0.000448052	-0.0303629
0.034251	-0.000342662	0.000417966	-0.0303581
0.034254	-0.000295829	0.000466282	-0.030304
0.034259	-0.000260444	0.000504139	-0.0302565
0.034266	-0.000235508	0.000532535	-0.0302145
0.03427	-0.000194404	0.000575616	-0.0301637
0.034282	-0.000199099	0.000576849	-0.0301393
0.034291	-0.00018663	0.000593763	-0.0301049
0.034296	-0.000151261	0.000631601	-0.0300574
0.034316	-0.000201807	0.000590925	-0.0300594
0.034316	-0.000136807	0.000655925	-0.0299944
0.034327	-0.000135822	0.000662336	-0.0299667
0.034335	-0.000117658	0.000684445	-0.0299291
0.034341	-8.8039e-05	0.000717022	-0.0298849
0.034352	-8.70788e-05	0.000723403	-0.0298572
0.034368	-0.000114792	0.000703572	-0.029846
0.034375	-8.99237e-05	0.000731887	-0.0298041
0.034379	-4.88581e-05	0.000774922	-0.0297533
0.034383	-7.79378e-06	0.000817955	-0.0297026
0.034404	-6.42295e-05	0.000771852	-0.029708
0.034407	-1.74378e-05	0.00082012	-0.0296539
0.034423	-4.42286e-05	0.000801195	-0.0296418
0.034436	-5.48253e-05	0.000796987	-0.0296208
0.034458	-0.0001171	0.000745518	-0.0296296
0.034465	-9.32867e-05	0.000772767	-0.0295888
0.034481	-0.000121159	0.000752745	-0.0295778
0.034484	-7.43877e-05	0.000800988	-0.0295237
0.034488	-3.23603e-05	0.000844977	-0.029472
0.034494	-2.82195e-06	0.000877458	-0.0294278
0.03451	-3.0735e-05	0.000857388	-0.0294169
0.03452	-2.4192e-05	0.00086883	-0.029386
0.034528	-6.16396e-06	0.000890776	-0.0293485
0.034528	5.7836e-05	0.000954776	-0.0292845
0.034529	0.000117089	0.00101452	-0.0292229
0.034535	0.000146606	0.00104697	-0.0291788
0.034563	4.96431e-05	0.000963713	-0.0292077
0.034578	2.73849e-05	0.00094879	-0.0291935
0.03458	7.98823e-05	0.00100226	-0.0291361
0.034586	0.000110372	0.00103569	-0.029091
0.034613	1.90394e-05	0.000957544	-0.0291167
0.034616	6.57762e-05	0.00100575	-0.0290627
0.034627	6.64713e-05	0.00101181	-0.0290353
0.034629	0.00011896	0.00106527	-0.0289779
0.034639	0.000125399	0.00107659	-0.0289472
0.034648	0.000138587	0.00109417	-0.0289121
0.034649	0.00019683	0.0011529	-0.0288514
0.034676	0.000105349	0.00107458	-0.0288773
0.034712	-3.8057e-05	0.000948698	-0.0289332
0.034741	-0.000141216	0.000859641	-0.0289658
0.034747	-0.000111809	0.000891963	-0.0289218
0.034785	-0.000265974	0.000756249	-0.0289836
0.034815	-0.000375087	0.000661685	-0.0290198
0.034831	-0.000403445	0.00064108	-0.0290092
0.034834	-0.000356765	0.000689213	-0.0289552
0.034841	-0.000333181	0.000716188	-0.0289146
0.034873	-0.000452991	0.000611864	-0.0289566
0.03488	-0.00042943	0.00063881	-0.028916
0.034883	-0.000382762	0.000686928	-0.0288621
0.034904	-0.000440109	0.00063973	-0.0288684
0.03491	-0.000410787	0.000671951	-0.0288244
0.034915	-0.000375687	0.000709465	-0.0287772
0.034915	-0.000310687	0.000774465	-0.0287122
0.034921	-0.00028137	0.000806679	-0.0286683
0.03493	-0.000269401	0.000822993	-0.0286344
0.034955	-0.000349967	0.000754488	-0.0286542
0.034957	-0.000297534	0.000807884	-0.0285969
0.034969	-0.000302947	0.000808256	-0.0285731
0.034969	-0.000237947	0.000873256	-0.0285081
0.034977	-0.000220229	0.00089483	-0.0284709
0.034988	-0.000219875	0.000900482	-0.0284438
0.034997	-0.000207957	0.000916733	-0.02841
0.035016	-0.00025393	0.000879904	-0.0284098
0.035031	-0.000275773	0.000865276	-0.0283952
0.035043	-0.000281261	0.000865556	-0.0283715
0.03505	-0.000257801	0.00089238	-0.028331
0.035068	-0.000298067	0.00086076	-0.0283275
0.035073	-0.000263034	0.000898193	-0.0282803
0.035077	-0.00022221	0.000940937	-0.0282297
0.035081	-0.000180387	0.00098468	-0.0281782
0.035082	-0.000122181	0.00104337	-0.0281175
0.035101	-0.000168291	0.00100637	-0.0281174
0.035129	-0.000266614	0.000921467	-0.0281476
0.03513	-0.000208413	0.000980148	-0.028087
0.035131	-0.000150211	0.00103883	-0.0280264
0.035133	-9.68089e-05	0.00109319	-0.0279681
0.035134	-3.86077e-05	0.00115187	-0.0279075
0.035155	-9.64023e-05	0.00110413	-0.0279142
0.035159	-5.56055e-05	0.00114684	-0.0278637
0.035162	-9.00878e-06	0.00119487	-0.0278098
0.035183	-6.58529e-05	0.00114807	-0.0278155
0.035191	-4.82794e-05	0.00116947	-0.0277785
0.035199	-3.07114e-05	0.00119086	-0.0277415
0.035207	-1.31487e-05	0.00121224	-0.0277045
0.035207	5.08513e-05	0.00127624	-0.0276405
0.035235	-4.77215e-05	0.00119104	-0.0276709
0.035252	-8.14584e-05	0.00116541	-0.0276633
0.035253	-2.32672e-05	0.00122407	-0.0276027
0.035254	3.49239e-05	0.00128274	-0.0275421
0.035257	8.14967e-05	0.00133075	-0.0274882
0.035258	0.000139687	0.00138941	-0.0274276
0.035259	0.000197878	0.00144808	-0.0273669
0.03527	0.00019897	0.00145441	-0.0273391
0.035305	5.95595e-05	0.00133167	-0.0273934
0.03531	9.44925e-05	0.00136898	-0.0273463
0.035326	6.54641e-05	0.00134756	-0.0273364
0.035331	0.000100388	0.00138486	-0.0272893
0.03534	0.000113047	0.0014018	-0.0272547
0.035343	0.000159598	0.00144977	-0.0272009
0.035343	0.000223598	0.00151377	-0.0271369
0.035352	0.000235247	0.0015297	-0.0271033
0.035358	0.000264343	0.00156164	-0.0270597
0.035364	0.000293436	0.00159358	-0.027016
0.035374	0.000300251	0.00160515	-0.0269848
0.035389	0.000276958	0.00158897	-0.0269716
0.035419	0.000166315	0.00149254	-0.0270093
0.035439	0.000113845	0.00144954	-0.0270131
0.035443	0.000154547	0.00149214	-0.0269627
0.035446	0.000201073	0.00154009	-0.0269089
0.035449	0.000248598	0.00158903	-0.026854
0.035453	0.000289296	0.00163162	-0.0268036
0.035474	0.000230943	0.0015832	-0.0268109
0.035476	0.000283289	0.00163649	-0.0267537
0.035485	0.000294839	0.00165229	-0.0267202
0.035486	0.000354011	0.00171194	-0.0266586
0.035486	0.000418011	0.00177594	-0.0265946
0.035497	0.000417896	0.00178102	-0.026568
0.035502	0.000452749	0.00181823	-0.026521
0.035507	0.0004876	0.00185544	-0.0264739
0.035524	0.00045248	0.00182834	-0.0264677
0.035532	0.000470826	0.00185046	-0.0264299
0.035584	0.000231452	0.00163558	-0.0265428
0.035585	0.000289616	0.00169422	-0.0264822
0.035603	0.000248548	0.00166162	-0.0264795
0.035616	0.00023665	0.00165583	-0.0264597
0.035627	0.000237417	0.00166177	-0.0264322
0.035649	0.000172923	0.0016076	-0.0264432
0.035666	0.000137604	0.00158026	-0.0264371
0.035671	0.000172388	0.00161739	-0.0263902
0.035671	0.000236388	0.00168139	-0.0263262
0.035675	0.000277014	0.00172389	-0.0262758
0.035677	0.000330327	0.00177814	-0.0262177
0.035682	0.000365106	0.00181526	-0.0261707
0.03572	0.000206966	0.00167492	-0.0262364
0.035736	0.000177398	0.00165284	-0.0262271
0.035747	0.000177058	0.00165764	-0.0262007
0.03575	0.000223509	0.0017055	-0.0261469
0.035768	0.000183199	0.0016736	-0.0261434
0.03578	0.000176979	0.00167298	-0.0261205
0.035786	0.000205864	0.00170467	-0.026077
0.035786	0.000269864	0.00176867	-0.026013
0.035789	0.000316305	0.00181651	-0.0259592
0.035792	0.000363746	0.00186535	-0.0259045
0.035814	0.000298956	0.00181082	-0.0259158
0.035828	0.000280979	0.00179937	-0.0258997
0.035834	0.000309841	0.00183102	-0.0258562
0.035845	0.000309414	0.00183572	-0.0258299
0.035848	0.000355841	0.00188354	-0.0257762
0.03586	0.000350543	0.00188383	-0.0257523
0.035871	0.000350092	0.0018885	-0.025726
0.035877	0.000378934	0.00192013	-0.0256826
0.035902	0.000296408	0.00184922	-0.0257043
0.035903	0.000354545	0.00190782	-0.0256437
0.035926	0.000283695	0.00184765	-0.0256586
0.035933	0.000307645	0.00187485	-0.0256176
0.035936	0.000354051	0.00192265	-0.0255639
0.03594	0.000394592	0.00196504	-0.0255137
0.035967	0.000300205	0.00188317	-0.0255424
0.035967	0.000364205	0.00194717	-0.0254784
0.035984	0.00032945	0.00192029	-0.0254718
0.035984	0.00039345	0.00198429	-0.0254078
0.035998	0.000375281	0.0019726	-0.0253919
0.036012	0.000357097	0.00196089	-0.025376
0.036015	0.000403484	0.00200866	-0.0253223
0.036048	0.000273695	0.00189412	-0.0253719
0.036054	0.000303451	0.00192664	-0.0253275
0.036062	0.000320455	0.00194734	-0.0252911
0.036107	0.000120007	0.00176763	-0.0253821
0.036112	0.000154614	0.00180454	-0.0253353
0.036116	0.000195098	0.00184687	-0.0252851
0.03612	0.000235581	0.00188919	-0.0252349
0.036133	0.000224142	0.00188373	-0.0252147
0.036137	0.00026462	0.00192605	-0.0251645
0.03614	0.000310977	0.00197379	-0.0251108
0.036146	0.000339689	0.00200526	-0.0250675
0.036199	9.18595e-05	0.00178177	-0.0251865
0.036205	0.000121544	0.0018142	-0.0251422
0.036213	0.000138452	0.00183478	-0.0251058
0.03622	0.000161243	0.00186078	-0.025066
0.03623	0.000166366	0.00187048	-0.0250366
0.036243	0.000153814	0.00186388	-0.0250175
0.036254	0.000153029	0.00186813	-0.0249916
0.03626	0.000182687	0.00190054	-0.0249473
0.036272	0.000175996	0.00189933	-0.0249248
0.036275	0.000222321	0.00194703	-0.0248712
0.036284	0.000233293	0.00196212	-0.0248383
0.036296	0.000226579	0.00196088	-0.0248159
0.036299	0.000272899	0.00200857	-0.0247623
0.036305	0.000302537	0.00204095	-0.024718
0.036339	0.000166096	0.00192002	-0.0247718
0.03634	0.000224199	0.00197858	-0.0247113
0.036365	0.000140756	0.00190653	-0.0247339
0.036367	0.000192959	0.00195964	-0.0246769
0.036369	0.000246161	0.00201375	-0.0246188
0.036371	0.000298363	0.00206687	-0.0245617
0.036391	0.000244365	0.00202197	-0.0245671
0.036407	0.000213943	0.00199882	-0.0245586
0.036418	0.000213017	0.0020029	-0.0245328
0.03642	0.000265211	0.002056	-0.0244758
0.036429	0.000277082	0.00207196	-0.024442
0.036441	0.000270232	0.00207055	-0.0244197
0.036448	0.000292898	0.0020964	-0.02438
0.036458	0.000297843	0.00210588	-0.0243508
0.036458	0.000361843	0.00216988	-0.0242868
0.036464	0.000390406	0.00220116	-0.0242436
0.036478	0.00037271	0.00218981	-0.0242273
0.03649	0.000365815	0.00218835	-0.024205
0.036506	0.000335271	0.00216505	-0.0241966
0.036547	0.000156912	0.00200523	-0.0242753
0.036548	0.000214999	0.00206377	-0.0242148
0.036561	0.000203125	0.00205776	-0.0241951
0.036563	0.000255297	0.00211084	-0.0241381
0.036596	0.000124093	0.00199452	-0.0241891
0.036602	0.000152593	0.00202572	-0.024146
0.036628	6.27248e-05	0.00194756	-0.0241727
0.036633	9.71288e-05	0.00198422	-0.0241261
0.036642	0.000108851	0.00199999	-0.0240925
0.036646	0.00014917	0.0020421	-0.0240425
0.03665	0.000189488	0.00208422	-0.0239924
0.036662	0.000182435	0.00208256	-0.0239703
0.036686	0.000104294	0.0020152	-0.0239902
0.036688	0.000156447	0.00206825	-0.0239331
0.036691	0.000203676	0.00211683	-0.0238786
0.036698	0.000226208	0.0021425	-0.0238391
0.036699	0.000284283	0.00220102	-0.0237786
0.036703	0.000324585	0.00224312	-0.0237286
0.036708	0.000358961	0.00227974	-0.023682
0.036709	0.000418035	0.00233926	-0.0236205
0.036715	0.000446483	0.0023704	-0.0235775
0.036719	0.00048678	0.00241249	-0.0235275
0.03673	0.00048559	0.00241622	-0.0235019
0.036746	0.000454752	0.00239255	-0.0234939
0.036747	0.000512824	0.00245107	-0.0234334
0.036748	0.000571895	0.00251059	-0.0233719
0.03675	0.000624039	0.00256363	-0.0233149
0.036769	0.000575388	0.00252348	-0.0233174
0.036778	0.000586017	0.00253813	-0.0232849
0.036793	0.000561052	0.00251987	-0.0232734
0.036817	0.000482673	0.0024522	-0.0232935
0.03682	0.000529872	0.00250074	-0.023239
0.036841	0.00046925	0.00244948	-0.0232486
0.036857	0.000438277	0.00242564	-0.0232407
0.036866	0.000448847	0.00244021	-0.0232083
0.036896	0.0003347	0.00233941	-0.0232495
0.036917	0.000274958	0.002289	-0.0232583
0.036934	0.000237951	0.00225954	-0.023254
0.036971	8.20391e-05	0.00212003	-0.0233201
0.036992	2.11784e-05	0.00206847	-0.0233299
0.036993	7.92318e-05	0.00212697	-0.0232694
0.037022	-2.92512e-05	0.00203131	-0.0233075
0.037042	-8.32415e-05	0.00198615	-0.0233129
0.037044	-3.11422e-05	0.00203913	-0.023256
0.037046	2.09569e-05	0.00209211	-0.023199
0.037064	-2.21653e-05	0.00205693	-0.0231984
0.037067	2.39787e-05	0.0021044	-0.023145
0.037071	6.41696e-05	0.00214636	-0.0230951
0.037079	8.15479e-05	0.00216726	-0.0230583
0.037091	7.41063e-05	0.00216511	-0.0230366
0.037098	9.64272e-05	0.00219051	-0.0229973
0.037106	0.000112789	0.00221039	-0.0229615
0.037111	0.000147013	0.00224682	-0.0229151
0.03713	9.88476e-05	0.00220701	-0.0229172
0.03716	-1.58896e-05	0.00210545	-0.0229591
0.03717	-1.14834e-05	0.00211425	-0.0229304
0.037173	3.4637e-05	0.00216168	-0.022877
0.037205	-9.21199e-05	0.00204895	-0.0229261
0.037212	-6.98581e-05	0.00207428	-0.0228868
0.037213	-1.0821e-05	0.00213376	-0.0228254
0.03724	-0.000107847	0.00204855	-0.0228569
0.037263	-0.000181059	0.00198539	-0.0228743
0.03728	-0.000218502	0.00195537	-0.0228705
0.037281	-0.00016047	0.00201384	-0.02281
0.037282	-0.000102438	0.0020723	-0.0227495
0.037292	-9.71212e-05	0.00208198	-0.02272
[truncated: 13,567 more rows]

## Sheet: Extended Data Fig. 2g
Log Intensity	Control	LNPK KD
4.5	0	0.00518135
4.6	0.00638298	0.0336788
4.7	0.0297872	0.132124
4.8	0.119149	0.300518
4.9	0.240426	0.562176
5	0.389362	0.805699
5.1	0.593617	0.906736
5.2	0.725532	0.948187
5.3	0.812766	0.971503
5.4	0.887234	0.992228
5.5	0.938298	0.994819
5.6	0.951064	1
5.7	0.957447	1
5.8	0.96383	1
5.9	0.974468	1
6	0.987234	1
6.1	1	1

## Sheet: Extended Data Fig. 2h
Control	LNPK KD
4.95175	4.90843
5.0563	5.01008
5.11557	4.98913
4.86261	4.73554
4.74803	4.94619
4.97811	5.01644
4.95969	4.94785
5.06424	5.03718
4.89311	5.0069
5.14387	5.06931
5.01231	5.03635
4.81696	5.05127
4.91408	4.91456
5.08884	4.9949
4.9488	4.76501
5.13529	4.95508
4.93764	4.78926
4.87368	5.00578
4.88258	5.02908
5.1622	4.77358
4.8382	4.80903
4.90444	4.87201
4.80816	4.93916
5.11034	4.75225
4.77215	5.05853
4.72008	4.98734
4.68934	4.89117
5.06441	5.0814
4.8554	4.97293
4.97958	4.70799
5.09714	4.71917
4.76263	5.00393
4.9203	4.74285
5.1412	4.82497
6.01565	4.66321
5.27588	4.96128
5.25008	4.69246
5.24035	5.1514
4.79276	4.95585
5.15838	4.94211
5.05904	4.9261
5.09609	4.94866
5.92596	4.89491
5.1129	4.9265
5.73518	4.81749
5.17005	5.01709
5.73302	4.75614
4.88496	4.67189
5.0869	5.14318
4.76986	5.07508
4.74742	5.1421
4.94397	4.93039
5.17916	5.04306
5.05118	4.87094
4.87302	5.03527
5.00974	4.62363
5.23776	4.89983
4.85032	5.17172
4.69071	4.98312
4.85778	4.78485
4.93644	5.01803
4.95867	5.01842
5.33894	4.99396
5.31722	4.9797
5.30085	5.19589
4.84317	4.84623
5.31832	4.76132
4.8747	4.83486
5.30796	4.7632
4.97245	4.88089
4.85331	5.03988
4.75248	4.89263
4.84133	4.95149
4.77046	4.90087
4.74823	4.96674
5.33373	5.02722
5.04219	4.80894
5.34596	5.06178
4.86766	4.77968
4.60612	5.02397
5.15227	4.96822
5.45627	4.76427
4.86642	5.04808
5.08386	4.84976
4.90706	4.84056
5.40837	5.04127
5.48484	4.83928
5.4191	4.67687
5.08814	5.02732
5.09273	5.03818
4.93645	5.01708
5.12187	4.85854
4.98854	4.94781
5.02658	4.86335
4.82477	5.09484
4.80579	4.7448
4.82896	5.25548
4.97019	4.86102
5.1327	4.8247
4.9521	5.0028
5.05006	4.95422
5.49804	4.82211
5.16973	4.84138
4.90809	5.07917
4.75156	5.21958
5.43923	4.78087
5.49277	4.86692
5.21623	4.97695
5.49034	4.63533
5.04647	4.78388
5.08875	4.89014
5.00045	4.87919
4.80523	5.0438
5.0152	4.90824
5.0699	4.91089
5.11226	4.797
5.10706	5.10377
4.88442	4.92865
4.80808	4.99683
5.02429	4.97269
4.86404	5.03289
4.92881	5.06637
5.07604	4.803
5.04281	4.83113
4.97531	5.0477
5.05498	5.0624
4.81395	5.06824
5.13792	4.67389
4.65339	4.94792
5.11751	4.64408
4.98468	4.70758
4.85068	4.86944
4.8124	4.82707
4.69791	4.87939
5.02505	4.74357
4.93105	4.74531
4.96716	4.81714
4.91885	4.73451
4.88226	5.05319
4.85263	4.95107
4.81327	4.63233
4.95692	5.03598
4.85412	5.1335
4.93001	4.97789
4.86094	4.91706
4.8751	4.9203
5.04512	4.95211
5.05931	4.90843
5.29789	5.06147
5.30044	5.1367
4.82797	4.5589
5.17055	5.09566
5.10003	4.92381
4.93219	4.88484
4.85068	4.91378
4.78357	4.99172
4.74563	4.90805
4.76112	4.95476
5.30185	4.91464
4.61293	4.87652
5.24872	4.96276
5.1546	4.89576
4.67014	4.91349
4.75518	5.05679
4.81131	4.94412
4.80537	4.77328
4.89888	4.99626
4.85842	4.94254
4.81824	4.96299
5.10972	4.82353
5.20049	4.88815
5.16793	4.90603
5.19765	4.94307
5.21261	4.86236
5.13794	4.9849
5.1892	4.7905
5.16143	4.79689
5.04963	4.93945
4.99265	4.83294
4.97666	4.84369
5.27061	5.00507
4.88508	4.97129
4.80342	4.9886
4.96759	5.00783
4.98413	4.74421
4.95091	4.88719
5.25109	4.78278
5.05813	4.93136
5.28721	4.90651
4.8413	4.79017
4.93639	4.7171
5.06979	4.45981
5.28696	4.68854
5.09077	4.4641
5.30988	4.69212
5.31494	4.63913
5.19269	4.6869
4.87172	4.7932
4.93891	4.69692
5.29004	4.80707
4.78822	4.81347
4.93496	4.72177
4.77957	4.7149
5.39721	4.75985
5.32482	4.7252
4.96714	4.66657
5.25917	4.82266
5.10425	4.72342
5.19897	4.96249
4.8964	4.5673
4.85558	4.92314
5.19391	4.89004
5.0655	4.78554
5.33358	4.66237
5.34765	4.82956
5.13151	4.5778
5.15369	5.02444
5.19424	4.99423
5.04487	4.745
5.45329	5.00603
5.35493	4.92147
5.57135	5.31742
5.04899	5.08549
5.38026	5.16456
5.80223	5.41164
5.08349	5.16534
5.44069	5.25637
5.42168	5.32666
4.9679	5.56829
4.9627	5.14794
5.90438	4.94532
5.11936	5.35914
5.38312	5.02295
5.01977	4.96662
6.10601	4.7564
5.12034	4.88678
5.05849	4.96191
5.37595	4.74299
5.35973	5.35624
5.50497	5.09609
5.41138	5.0665
5.15858	4.98504
5.57639	5.02673
4.62671	4.94412
5.38203	5.18236
5.14004	5.04042
5.34216	5.09252
5.19251	5.17826
5.16056	5.06681
5.05789	4.91572
5.10266	4.92033
5.14226	5.3165
5.09365	5.60942
5.34322	5.43191
5.10775	5.13647
5.02501	5.37958
4.97451	5.22197
5.05512	5.01263
5.12559	5.36882
5.15762	5.49477
5.21115	5.38612
5.50661	5.13083
4.91302	5.05272
4.78337	4.88228
5.18346	5.2979
5.51272	5.06684
5.13891	5.1921
5.19557	5.24131
5.42406	5.36651
5.79269	4.75377
5.11609	4.90181
5.04399	5.28903
5.37791	4.98243
5.0251	5.13105
5.33425	4.89682
5.16036	5.22475
4.9629	4.95054
5.20347	4.81825
5.16586	5.03291
4.91104	4.87626
4.98553	4.77014
5.5008	4.91409
5.06126	4.92224
5.15653	4.87337
5.405	4.94279
5.08997	4.8412
4.87889	4.87519
5.37373	5.07683
5.29845	4.85044
5.14478	4.83637
5.03716	5.02922
5.08564	5.14852
4.90246	4.95645
5.11907	4.89426
5.18131	4.99021
4.94699	4.98152
5.38306	4.96624
5.51077	4.86914
5.43731	4.87654
5.44391	5.02907
5.11483	4.85093
5.01131	4.84729
5.41007	4.95833
5.42836	4.83041
5.07708	4.98977
5.2784	4.76368
5.04248	4.94044
5.00498	4.99945
5.17087	4.88505
5.52402	4.87971
4.89	4.91427
4.98787	5.08515
5.45108	5.21983
4.99574	5.23174
5.39101	4.95743
4.98873	4.8929
5.98353	4.88609
5.00724	4.98504
4.80592	4.95005
5.3228	5.09143
5.97316	4.98077
5.02156	5.00135
5.36716	4.90177
4.82262	4.88419
4.78235	4.9402
5.44002	4.8613
5.04043	4.9402
5.44653	4.74094
5.48034	4.99979
4.93106	4.99698
5.46761	5.11361
6.01096	4.91561
5.28366	4.98455
5.27699	5.03893
5.25277	4.8702
5.45826	4.93837
5.34233	5.24408
5.27765	4.79585
5.29036	4.80299
5.09336	4.70934
5.55075	5.0149
5.53041	4.67742
5.09662	4.76048
5.17353	4.9267
5.98004	4.89732
5.363	4.73144
4.81776	4.83547
5.00283	4.82004
5.44458	4.7316
6.09495	4.70906
5.17793	5.31974
5.276	4.88478
5.02226	5.28895
5.06713	4.94233
5.94343	5.07369
5.11199	4.63779
5.52599	4.84027
5.30453	4.74123
5.08494	5.12736
5.18451	4.82562
6.08017	4.62319
5.48143	4.64332
6.0132	4.83091
4.83644	4.85476
5.0584	4.9119
5.239	4.91951
5.75114	4.81045
5.59642	4.72195
5.03025	4.9072
4.81932	4.69634
5.07966	4.88911
4.97947	4.79227
5.38919	4.96964
6.08743	4.75168
5.05989	4.81499
4.99735	4.86309
4.74597	5.03126
5.25481	5.01063
5.10468	5.15529
5.07695	4.91076
5.49417	5.07348
6.09379	4.93143
5.42108	5.04048
5.12892	4.8932
5.14372	4.73518
4.8008	5.04388
5.01855
5.20864
6.05018
5.1399
5.47352
5.59452
5.01865
5.21613
4.99417
5.54811
5.47612
5.1359
5.04219
5.0812
5.08875
5.87531
4.93567
5.19715
5.35596
5.70155
5.01991
5.94827
5.6201
5.17861
5.17464
5.00241
4.98978
5.52998
4.93041
5.06976
4.96839
5.06256
5.40058
5.14819
4.87704
5.04024
5.0704
5.40996
5.03213
5.28186
5.2095
5.1933
5.08881
5.10255
4.76763
5.04947
5.25393
5.20585
4.93491
5.27331
5.07316
5.07144
5.22766
5.24172
5.23924
5.09808
5.0862
5.21364
4.81141
5.18903
5.12282
5.21191
5.22856
5.3796
4.75797
5.09817
4.97099
5.14919
5.16575
5.11
5.09719
5.24244
5.09485
5.18413
5.06079
5.02017
5.11873
5.06167
5.22725
5.15684
5.35155
5.13847
5.17713
5.20969
