# Supplementary material for: Secretome translation shaped by lysosomes and lunapark-marked ER junctions
Source: Nature. 2025 Nov 5;649(8095):227–36. doi: 10.1038/s41586-025-09718-0 (PMC12727531; doi:10.1038/s41586-025-09718-0)
Supplement: Supplementary file 20 — Source Data Extended Data Fig. 3 [file 41586_2025_9718_MOESM20_ESM.xlsx]

## Sheet: Extended Data Fig. 3b
WT (Whole cell translation capacity)	LNPK KO (Whole Cell Translation capacity)	WT (membrane Translation capacity)	LNPK KO (Membrane Translation Capacity)
5.83978	3.11807	4.77527	2.43114
5.19373	5.03611	4.19271	1.37969
7.87555	6.35364	1.13265	1.7288
5.14864	5.87429	2.46833	2.42205
4.85069	6.35469	1.18328	1.55114
4.22081	5.46132	3.58192	2.02182
5.22044	3.68872	3.51904	0.906551
6.66766	4.37282	2.47884	1.34908
4.95541	3.83475	3.8486	1.93182
4.54418	3.76462	2.13628	1.38745
3.32939	5.03773	1.71746	1.71836
5.37343	2.84331	2.31078	3.66178
5.71287	6.32171	1.3973	0.70469
3.04513	3.26701	1.75276	2.21419
3.12225	3.1303	4.13011	1.57178
1.0659	4.01121	2.95872	1.32396
3.90016	0.00487479	2.63461	2.94926
3.53289	7.80738	3.06012	2.29608
3.91855	5.46171	2.35018	2.95009
2.99341	5.1817	0.724697	2.20265
3.7951	4.20896	0.495674	3.21045
2.1534	4.75707	2.63053	2.55033
3.20328	5.35347	1.95235	2.68253
3.45858	3.91582	3.25364	3.52413
4.29776	5.17126	2.32734	4.04864
3.67451	3.86371	3.04358	3.61201
5.10023	2.40153	0.900175	3.96895
3.90582	5.33526	1.93658	2.27353
3.98437	4.20643	2.85931	4.42817
3.85855	7.01977	3.17649	0.984433
4.41483	3.6781	3.55264	2.07765
3.94771	4.55179	1.54922	2.29294
4.99536	3.08279	1.01622	1.07889
3.63461	4.18351	2.19913	3.10663
2.71182	7.48709	2.3769	2.37914
1.31578	2.81131	1.66163	2.63459
5.28092	7.01344	3.47152	1.61396
6.42063	5.82821	1.75799	1.13217
2.15367	3.09631	3.74316	2.0448
2.49779	5.19071	2.73989	1.57746
2.65607	3.00689	3.37307	4.46027
3.14717	2.98038	1.75415	2.31845
2.93907	0.735111	2.11029	3.0267
1.75511	3.46507	3.77783	1.03317
2.76975	5.61122	2.06799	1.75364
2.25954	4.8031	1.89459	1.53452
1.93969	3.02125	2.76172	1.23763
3.00836	2.97961	1.62811	1.42319
1.36115	3.47848	3.13326	2.56225
3.63322	3.90189	4.14739	1.70039
2.45398	5.44003	2.11986	1.6517
3.89096	3.56769	4.70336	2.02827
2.86265	2.24054	3.47271	1.73878
0.858836	2.36789	3.99306	1.84353
1.28707	2.83326	1.92503	1.79955
0.680611	5.68296	3.65234	1.79174
2.2702	2.71736	3.10428	3.07074
3.52608	3.54601	3.52901	1.90289
5.44013	1.95821	1.4845	2.60042
4.19026	2.17884	3.16596	2.7057
1.26518	3.48979	3.71443	3.9389
2.8397	0.581513	3.3637	1.94014
1.67376	0.550995	1.97278	2.64072
3.07056	3.36535	1.55366	1.89483
2.84291	3.646	1.71504	2.94223
4.99553	2.07607	3.30982	1.78883
3.60668	1.95237	1.78038	1.97522
2.18413	2.05219	2.14308	3.02014
1.47027	2.71918	2.58393	2.61784
7.13086	5.14384	1.39869	1.58721
4.09929	2.61356	2.75459	0.746988
4.11334	2.10516	2.0535	2.8272
2.64999	3.37794	4.14466	1.14589
2.25357	4.84986	1.31502	1.70147
1.00802	2.60787	1.33037	1.99139
2.12453	2.20465	1.61753	2.40271
1.84669	2.01521	4.08374	1.62983
2.24933	3.7699	1.74937	3.50484
3.08237	2.2277	4.1922	1.98451
1.28736	1.14495	4.45393	1.82968
1.47268	2.53642	2.64485	1.84239
1.79669	3.12634	1.98906	1.70185
2.25929	3.08131	0.900771	2.63627
1.39487	3.64993	1.76619	2.5347
2.36806	2.67392	1.01239	1.83166
5.93377	2.26188	0.656001	1.56386
3.82286	2.71649	3.2009	2.17366
2.59893	4.56947	2.28209	1.73789
2.60863	0.621217	1.8665	1.59034
3.27707	2.4624	2.3543	1.90499
2.51691	3.98803	1.85188	2.34273
1.38372	0.897268	2.24704	1.25018
2.60419	1.13352	3.80188	1.52114
2.62844	1.88381	3.31568	0.640647
0.519262	0.763187	2.66123	1.6749
2.92474	2.64699	4.72799	0.532369
2.03253	1.37251	2.86842	1.52117
0.974851	2.3838	1.57243	2.24445
0.882412	2.62265	1.70881	1.7727
3.95356	7.27641	4.52892	1.90632
2.9022	3.98354	2.63592	1.42316
0.741357	6.11869	1.11963	2.7467
1.92123	3.74297	1.94195	2.53005
5.75863	6.24534	1.68086	1.97076
2.03486	6.24733	2.18787	2.34935
1.42243	1.07476	2.55114	3.14561
4.09756	3.06817	4.11585	1.24121
2.64837	5.34507	2.73652	2.05725
2.41643	2.00941	1.68746	1.65566
2.07547	0.245632	1.78436	2.18102
1.18187	2.38669	1.70526	1.81362
1.1002	1.76119	2.47538	2.98866
3.13306	4.36761	1.96739	1.49563
2.39386	3.63507	2.61245	1.95681
3.29405	0.269512	1.4629	0.995038
1.91587	3.56401	2.32938	2.32517
3.61382	0.575455	1.45849	0.909359
2.10245	4.09319	2.44723	1.76124
2.22005	3.39708	2.02708	2.13414
2.07315	3.86445	2.24607	3.19161
2.95576	3.47568	2.64308	2.11543
3.42891	5.98724	3.09863	1.77487
1.68018	5.89948	2.34389	1.31079
2.6834	5.87914	3.57014	1.47132
3.29395	4.20939	2.84691	1.2775
1.00923	2.69989	3.22914	2.12762
2.15262	4.66368	1.32528	1.78423
0.3371	4.12493	2.37281	1.13426
0.317843	4.06451	1.82496	2.7602
0.650505	2.69333	3.53098	1.85801
1.32457	4.44531	4.10651	1.88304
1.2486	3.90195	2.20507	1.37845
0.224107	4.73357	3.15476	1.84088
0.572303	5.15287	1.9454	2.19225
1.7011	3.12834	2.88492	1.0117
1.21764	5.11126	1.28327	2.80421
0.864421	2.14382	1.97189	1.81486
1.02844	6.57533	2.29087	1.68473
1.77741	2.70311	1.61192	1.20664
0.391514	4.52759	2.44923	2.66361
1.45842	3.20048	0.53048	1.3434
7.60322	3.62819	0.171878	1.42081
4.15103	4.81449	3.06772	0.871623
4.0549	6.91004	3.18564	1.25774
3.15895	4.79732	1.53561	1.51607
2.94934	4.70311	1.40978	1.31977
1.65884	2.77652	3.68507	1.09425
6.1608	2.66789	1.8177	1.16837
3.89351	3.18533	1.56294	1.08281
2.33571	5.10523	1.74675	1.44011
2.59022	4.96928	2.05925	2.38565
4.3875	2.29185	2.51986	1.13612
5.54445	5.04444	2.98128	1.70483
1.06688	2.40129	2.07671	1.62043
4.373	4.96935	3.05406	1.54474
6.46485	1.05251	3.08867	1.20564
1.73316	0.809163	2.00792	1.21678
5.90574	5.60121	2.22843	0.357867
5.69762	2.79725	3.00607	2.73493
5.86607	1.32002	3.92581	3.90028
6.90846	3.08367	2.02187	2.61938
5.72483	1.93117	3.47451	2.5718
6.80619	4.02079	3.49383	2.45377
4.36357	2.65492	1.91275	2.54154
6.22212	4.48459	1.44984	3.54058
1.49267	4.39046	2.28487	2.34171
6.81434	4.36076	3.59478	3.93647
7.12723	4.77941	2.88827	1.31713
1.09064	4.16401	1.8781	2.02745
6.27435	3.04047	3.32856	2.23425
5.23241	3.11035	4.29207	1.61822
3.8246	3.81376	1.65473	2.20714
1.06605	3.98623	4.40388	2.4757
5.03572	3.25799	1.46569	1.91024
4.69347	2.90793	2.84379	2.32173
1.13786	3.93131	4.12605	2.22023
6.09904	4.1855	1.85977	0.733636
3.92347	2.18704	1.07753	1.73271
1.81938	3.97875	4.99611	2.55952
2.31865	5.62039	2.47372	1.86558
4.36943	3.26437	1.02544	2.61881
6.63122	2.81208	2.58267	1.58268
4.08627	3.1542	2.75314	2.78279
4.38767	-0.162486	3.62962	2.76739
3.8712	2.90749	1.64881	1.79852
1.01076	3.10333	3.78462	1.13942
1.17094	3.82056	3.51594	2.6836
5.72132	3.10224	4.57961	2.72877
4.63804	1.86466	1.29984	2.2209
6.46094	3.32829	2.64251	2.21286
6.79843	3.3318	3.64221	1.95965
7.53963	3.67343	1.42884	2.73019
3.92941	5.29264	2.14119	1.63932
3.13444	2.79413	2.31357	3.06512
3.75843	2.60465	0.686488	3.76782
5.73777	3.45689	0.576699	0.593283
4.69866	3.23938	4.06964	1.06958
1.80401	0.396177	1.97026	1.5449
4.82063	2.7869	1.68609	1.58141
6.02597	2.85198	1.21402	2.05562
2.85829	2.93165	2.21715	3.81001
0.921673	3.00973	1.96948	1.87394
0.25583	3.0593	2.00508	3.66756
2.98543	4.78356	4.98657	1.37226
1.60384	4.98333	1.20583	1.34867
5.83604	3.54712	0.343084	1.23239
8.13116	1.02108	1.68933	1.17188
3.34867	2.37881	0.380545	1.74159
1.22678	2.87076	1.66673	1.17566
7.10968	1.07142	1.95573	1.786
1.87349	3.21835	3.16078	2.87245
6.58828	4.67429	2.12058	2.2974
2.87054	3.61882	2.55785	1.90571
0.26053	1.29091	4.42872	2.29178
4.15776	2.27389	2.4495	2.00172
3.56226	3.46121	3.96007	2.05205
3.18297	2.67993	0.720836	1.80859
2.65537	4.30377	2.34383	1.05012
2.98372	2.72396	1.93439	2.46959
3.58065	1.96023	3.6696	2.99759
2.60168	3.3876	2.36307	3.19145
6.01875	4.1115	2.90298	2.53885
2.47356	2.01997	1.93974	2.04291
3.26781	1.16986	1.70179	1.16899
3.18271	1.53638	1.19567	3.40097
3.05577	3.15733	4.50976	1.88127
2.78642	1.68073	2.99246	1.37033
5.81039	3.74056	2.0338	2.37552
3.00317	2.09461	3.39881	2.13541
3.13033	2.95495	4.24105	2.13965
0.535666	2.0758	4.26015	1.9729
4.2679	2.83419	1.2016	1.917
2.2856	4.22372	0.97911	3.2157
2.4162	2.55895	1.82867	3.16103
4.06024	3.45904	3.40685	1.55657
4.06169	2.51865	1.91408	1.47103
1.51868	2.14913	2.42916	2.57374
3.6538	2.91682	2.31969	2.64407
1.94822	3.59969	3.13756	2.64625
4.70931	2.67089	1.64202	3.25839
2.2764	3.68003	2.25815	1.64753
3.80801	1.6118	2.26102	1.67674
1.22989	2.77089	3.11589	2.74832
2.64433	2.77303	0.781216	3.08737
1.12489	2.76712	3.2182	3.56425
2.75088	2.57982	2.62432	1.41211
4.46546	2.65759	2.24633	3.01539
4.24256	3.45639	1.23923	2.46967
4.02431	3.02373	3.57719	2.24429
3.10232	3.78334	2.9425	3.01663
3.69073	3.12887	1.32581	2.72627
4.13135	2.35309	2.46604	2.50763
2.66415	0.99308	2.24939	3.57168
4.04817	3.43823	2.66488	3.58054
2.66491	2.96137	3.52638	1.66804
4.68104	1.65039	1.2614	1.85696
1.5232	2.05444	0.909636	2.18967
3.64767	1.58585	2.64599	2.82307
1.44132	1.86739	4.61979	2.17828
1.59258	2.71628	2.03038	2.68345
3.22498	1.44887	4.94066	1.59348
2.85943	2.02396	2.14731	1.72585
4.28386	2.11422	1.31521	3.69572
1.68763	1.28418	1.54006	2.6936
2.66853	1.63068	2.29975	1.0959
3.72431	2.63852	4.96168	1.37656
2.77835	3.01302	2.02974	1.99968
1.9759	1.45491	3.54505	1.88781
2.80403	1.04621	3.47352	1.9396
2.86085	2.11567	1.50672	1.72926
4.67522	-0.0811708	3.45023	1.95121
1.45414	1.37221	2.39242	2.8619
1.61549	1.49751	2.53335	2.29125
5.44126	1.3648	2.40339	0.822352
3.71952	2.58267	1.55506	2.05258
2.51577	1.87058	1.8119	0.947918
2.31446	2.90107	2.55993	1.70229
2.09488	2.41728	2.67469	4.10339
3.06416	1.07891	2.08563	3.82791
3.29587	2.92725	2.12229	2.46969
4.84233	0.352872	2.8123	1.63439
4.89593	3.00817	-0.0140536	3.0657
2.23349	2.04342	2.18553	2.40325
2.26543	2.62869	1.1236	3.48053
3.17905	3.14431	1.71891	2.35601
1.54706	3.53192	1.80374	2.45144
0.698403	2.83976	3.51154	3.43703
3.09729	3.65959	2.02626	1.80216
1.23399	1.32673	2.66065	2.81443
0.753854	0.716113	2.29989	3.62243
2.20071	2.70754	2.58125	1.70962
0.404987	1.70583	4.55409	1.76026
2.05688	4.77504	2.36982	0.455937
2.35181	2.32986	1.77696	2.13362
0.608222	1.69811	2.61398	1.31737
1.77558	3.2761	3.55564	1.04492
1.72019	1.88666	1.73336	1.1983
1.44996	1.44859	1.9227	4.43125
1.17964	2.19995	2.35204	1.0056
1.85717	1.68181	3.44527	2.42243
2.81271	1.77477	2.61007	2.61587
2.32602	0.613893	3.60017	1.13867
2.33002	1.15704	1.88843	0.538473
2.67646	0.15336	2.16201	1.63576
3.78163	0.283871	3.23038	2.45749
2.26982	2.02764	2.57775	1.61362
4.31845	3.02337	1.93936	1.63282
2.62026	0.841344	1.69726	1.33789
0.549353	0.702929	1.79768	2.27332
2.0448	1.11335	2.15418	1.327
3.59264	0.938818	2.35848	0.65905
5.0764	1.60233	2.12599	2.81005
3.42783	0.0909814	2.0739	0.67202
2.47071	0.727634	2.05536	2.77613
1.12024	1.1576	3.8106	1.68163
2.23508	0.200526	4.60616	1.63987
3.40435	1.59622	2.59818	2.17554
3.74435	1.02535	1.73548	1.30202
3.57418	2.08662	1.9543	1.80392
3.66123	0.679247	1.82211	1.83151
1.80273	0.286144	3.93901	1.47437
1.89608	1.34126	2.15375	1.77958
5.23837	0.854619	1.28353	1.73448
0.787363	0.254497	3.0931	2.14685
2.30808	0.912161	2.79353	1.49166
2.36426	0.979469	1.9315	1.54015
3.52683	0.822285	3.47234	2.66763
5.42489	0.735523	3.02371	2.01211
4.23239	1.94674	3.87558	1.00227
0.554846	0.794193	2.37324	1.65005
1.63477	0.531982	2.8987	2.43442
3.00436	2.73276	2.7747	1.75019
2.41425	1.44919	3.96231	2.62438
3.83341	1.06777	1.85859	4.30579
2.32686	1.61792	2.12132	2.316
0.825984	0.647936	2.83004	1.40204
0.810877	1.32879	2.40999	3.05116
2.27985	1.76529	3.2118	2.60267
0.951047	1.49913	2.82533	2.76394
0.506445	6.09792	1.10506	4.51931
3.30893	2.45013	2.19495	4.10095
0.780191	5.60259	3.39242	1.80378
1.19972	7.54439	1.2779	1.48324
2.474	3.33854	2.35654	2.57609
-0.0703159	7.59511	1.7624	1.35788
1.99453	4.83127	3.04395	1.17767
1.65989	3.90121	2.77771	3.47049
0.972562	4.63161	4.7555	1.73934
2.08063	3.09432	4.67082	1.76084
1.62795	0.281796	2.67126	2.25902
1.0603	4.5627	1.81619	1.71731
1.08154	7.58113	1.97375	1.86222
2.47895	4.46448	3.05203	2.43544
1.02815	4.81717	3.94659	3.29032
0.981687	3.68169	1.59292	2.5731
0.527273	7.20037	3.03426	2.36409
0.688027	3.36506	2.08067	2.21893
1.05708	4.8261	1.83336	2.43264
1.83569	3.40474	3.01828	1.77317
1.58599	3.95573	2.87585	2.36022
1.22159	4.21176	4.61128	2.1378
1.59949	3.75757	3.13567	3.75796
0.750772	5.61914	2.22979	1.77691
0.908322	4.27705	3.82921	1.43953
0.715966	5.68506	4.15889	2.34214
0.382541	4.06609	3.809	2.65285
0.669396	4.54514	4.4117	2.0824
0.12561	5.93282	3.13266	4.17337
3.31314	1.06457	3.75979	2.30675
5.564	7.55658	3.45388	2.42583
6.18836	5.23925	2.16376	1.99811
5.14233	4.73508	3.37806	3.14059
3.54503	5.26632	2.12456	2.8446
1.41503	7.04227	1.89517	2.13675
7.49679	2.59171	2.75822	1.63099
4.04588	2.53889	3.55599	2.19484
3.38022	3.37184	3.72738	3.08162
6.37192	3.7455	2.91836	2.72601
2.58427	3.51596	1.8858	1.79447
5.47602	5.83104	0.994659	2.56
4.03041	3.56088	2.51691	3.67164
7.55446	4.01675	4.98993	2.52279
4.79037	3.32924	2.33765	4.52215
4.85653	4.49287	1.35831	1.88133
4.85517	5.69933	3.17397	2.88954
7.27092	2.39435	2.78848	2.89936
5.50951	4.40164	2.96861	2.82859
2.0947	2.42003	3.05574	2.29346
4.17734	4.82117	3.38737	2.03831
8.12096	1.86037	2.2296	3.99182
3.87442	4.79004	2.69035	2.01005
3.36373	4.2874	2.72934	2.35469
6.78123	7.45407	3.05588	3.31177
6.20747	4.37726	2.60839	3.98752
0.747232	6.33125	1.67398	1.40645
2.07489	4.87	2.8132	1.80593
2.38459	4.32666	3.78482	2.79551
2.33646	3.52745	4.03117	2.61787
6.64657	4.62958	3.43192	2.06808
2.00061	0.921316	0.300374	3.31497
4.10237	1.17817	1.77264	2.17191
4.9982	6.34018	2.29883	2.48124
4.69856	1.74683	2.87732	1.92566
5.26407	4.69837	2.36367	2.07562
3.77413	1.49467	3.7693	2.73222
4.61546	2.13764	3.25139	2.17104
4.26978	2.01606	1.3966	2.07599
0.847224	7.61379	1.42783	1.54827
3.40439	4.44435	1.3693	2.90963
2.45258	3.20634	1.19762	1.71619
2.2742	1.40689	3.02246	2.61637
1.79093	3.79438	2.1144	1.26856
6.19696	2.75414	2.67559	1.12946
2.87338	5.14883	3.08829	2.10553
2.67031	4.81229	1.73425	2.10318
0.971112	2.81749	1.45876	2.47483
3.99531	3.77132	3.20519	2.72201
3.54488	3.07	4.52963	2.49965
2.75601	3.36265	2.53582	2.47507
4.57497	2.50619	2.74438	1.6477
0.904553	2.65128	1.55581	1.04512
1.33477	3.96722	1.27823	2.8298
2.59099	3.41842	1.53629	3.02276
1.16747	2.67008	1.29865	2.34401
1.14731	1.60228	1.43622	2.00604
0.779139	3.0818	2.3921	1.52151
1.04034	1.58914	2.51516	2.69932
1.46462	3.1154	2.07948	2.44315
3.92782	2.6901	2.19623	3.79946
2.77792	3.78502	2.0945	1.60691
3.11113	2.19457	3.03949	1.59107
0.769403	2.24879	2.41231	1.8637
4.2198	2.1486	4.98738	1.81698
4.52396	3.15534	2.09483	2.26589
5.34958	1.13162	1.79072	2.34351
1.68145	2.07023	1.88954	2.08978
5.14586	2.34883	2.04981	1.79606
4.39212	1.80587	1.54493	2.35427
1.81373	2.9612	1.43427	1.84403
6.71589	2.12148	1.52576	1.42072
2.32544	1.14315	1.93652	1.75115
2.47617	2.28291	1.21039	1.74769
2.60769	4.10885	1.82229	3.39054
2.15005	4.05946	1.06394	2.00615
1.98384	2.89158	1.27732	2.04234
0.253526	5.46594	2.73367	3.24454
0.980787	2.60721	1.09856	2.09201
1.22524	4.09666	2.08896	2.08192
1.21663	4.54504	1.60034	1.50916
2.25139	4.0724	1.25515	2.0235
2.46679	1.94987	1.72338	1.58619
1.34343	1.70952	1.76249	2.42336
2.09119	1.95635	1.05602	1.40097
2.95462	7.8371	1.29827	1.33332
7.11153	3.95421	0.571221	1.5389
2.48246	4.85177	1.0265	2.12105
2.62325	3.00742	3.22203	1.2758
4.14078	4.00217	3.50741	1.53885
2.87703	3.54784	1.29175	1.4936
0.342792	4.47665	1.47355	2.78088
-0.566616	3.44324	3.18743	1.43671
3.24829	3.79372	1.39622	1.74479
3.16577	3.68529	2.56634	2.18333
2.93194	3.64057	2.1967	1.38652
0.582786	3.74475	1.18433	0.909908
0.775721	2.03884	4.7398	1.50484
1.82795	3.88463	2.96321	1.14249
1.37766	4.5643	1.58836	1.10553
0.568015	3.22518	2.80833	1.84315
1.12018	3.83886	3.72087	1.56623
1.09975	2.2023	1.43423	2.19582
1.72558	4.48469	1.42959	1.54842
1.60223	3.94582	1.65496	1.81115
3.69488	3.77564	1.17707	1.61133
5.10219	5.93174	1.50683	1.89457
5.67222	4.73134	2.16022	1.61596
4.13995	1.40338	2.6367	2.91914
3.41689	3.76459	3.02641	0.243608
4.3969	3.82157	2.24456	0.634132
3.39635	2.98774	2.15596	0.720895
4.06932	2.59189	2.6645	1.5362
3.78768	2.63034	2.14574	1.27918
3.10286	2.90914	2.04503	1.9057
2.2567	2.53506	1.05402	1.33254
2.99837	2.39683	1.56532	0.973035
4.47838	2.32531	0.953551	1.29808
1.64109	4.64311	3.84248	1.06402
1.92105	2.0826	2.22153	2.91536
0.307986	3.29149	2.73179	1.21899
2.1684	1.93741	1.36529	0.61431
0.384006	2.88831	0.78201	1.56342
1.30425	1.99541	2.43853	1.25772
3.52462	1.66142	2.47279	1.01031
2.01513	2.07401	0.353628	1.85069
3.44353	1.86648	2.675	1.3797
-0.0232571	4.94057	2.03236	2.17276
5.02769	3.60074	1.78087	1.07591
2.05827	3.67255	1.39081	2.68378
6.2684	1.34392	1.45385	1.10886
6.13013	1.93838	2.52058	1.437
3.07661	1.2836	1.35224	1.54629
1.85328	2.2828	1.21132	1.44719
2.50631	0.832768	0.878431	1.94323
3.84019	2.12866	2.3993	2.61848
4.78935	2.55762	1.4492	1.46909
0.686303	2.96683	2.64013	1.02609
1.80737	0.735675	2.18895	1.65571
5.35413	1.61807	2.7304	0.602698
1.08353	1.58125	2.43372	0.940762
4.25826	2.55197	3.87056	1.71209
3.89593	1.72086	1.97095	1.61179
1.78294	2.06269	1.76419	1.37355
1.78828	3.27456	1.61756	1.38703
2.05604	1.06011	2.2153	1.49962
5.46882	2.51918	3.25237	1.01617
4.23464	0.762134	1.54072	1.55849
3.49265	0.407621	1.37948	2.77697
2.36501	0.444121	3.16107	1.98982
2.08581	1.02035	4.63432	1.17494
1.97575	1.72116	1.83047	2.77012
2.78274	1.10595	1.18895	2.1274
2.76734	1.44177	1.31704	1.97276
2.13194	1.31155	4.1579	2.46541
0.898769	2.26001	2.0887	2.20123
2.43084	1.58809	1.00578	1.21181
3.12538	0.913916	1.5218	1.8829
1.32538	0.74477	2.4145	3.50326
3.2934	2.08915	1.95036	3.16948
2.58385	2.07401	1.56246	3.61027
3.10742	1.68753	2.04895	0.790171
0.63784	0.853643	2.59351	3.62664
2.12106	1.03791	1.81938	3.05658
4.69439	0.992713	0.635264	3.66793
1.03633	2.32718	1.22861	1.17978
1.55399	3.57321	2.00023	3.79965
1.37044	6.07758	2.05548	3.64881
3.65426	4.9414	0.499077	1.8805
4.43311	5.06722	2.04114	2.16743
0.490987	6.22761	1.38053	2.59049
3.60569	3.26309	4.30764	3.83694
1.76829	4.92457	4.05138	1.55434
1.22853	3.63248	4.23426	2.48139
1.49781	6.56943	2.95238	2.06354
2.08589	3.0971	3.02351	1.3805
2.13757	5.41875	2.3015	2.24294
1.12971	5.2911	2.7398	2.30992
4.02781	4.70948	2.18169	2.82324
4.46935	4.16813	2.49653	2.09235
0.911297	6.36836	2.1852	2.16745
2.79241	4.27406	1.19551	1.60641
2.72671	4.80945	2.36246	2.72953
5.0981	4.21673	1.94836	1.59055
2.98442	2.24075	1.98578	2.19199
5.76661	6.05637	1.84648	2.86845
4.30751	4.22436	0.0367131	2.19846
1.13618	3.16673	1.68386	1.96008
0.602714	4.39242	2.21936	3.38938
2.28115	2.82735	1.61939	3.28642
0.978574	0.838872	1.68214	1.86598
1.55617	5.02651	1.34665	2.69518
3.65499	2.32974	2.3079	1.80107
2.5385	4.57951	3.64881	3.34949
3.19844	2.59706	1.5575	4.42118
1.28855	6.48001	0.484077	1.81909
1.76095	5.51561	1.26705	4.2614
1.75884	4.95747	1.04581	2.56554
1.80378	3.88474	1.46351	3.9442
2.2238	3.01591	1.35962	3.82162
1.3987	7.53041	1.23613	3.79235
1.88542	5.93044	3.91032	2.12515
1.00221	2.2518	2.58636	3.54442
3.48752	3.06263	1.03484	4.49352
2.60854	3.85232	4.25068	3.81387
1.99182	6.93081	1.54037	0.818659
5.24678	4.55476	2.02852	3.58217
7.32785	4.31533	1.96855	2.22882
4.29242	2.77149	2.39452	2.3387
6.21698	3.04592	3.47961	2.48797
0.51705	6.17001	0.599451	2.32726
-0.227835	1.08801	1.50013	2.3666
0.599448	4.41612	0.826276	3.88678
1.16576	2.91337	2.12415	3.09231
0.590644	4.5061	1.2809	2.26584
-0.219595	4.99795	0.923461	3.54851
-0.416284	3.72055	1.73568	2.85957
0.0978996	6.46344	2.11305	4.54682
-0.591701	4.57954	1.35364	2.56431
	4.14317	3.47184	3.84942
	4.82007	1.5265	1.42612
	4.72878	1.98384	1.94177
	3.6286	1.28431	4.02063
	3.92353	2.29082	2.4088
	4.5192	2.62182	1.11568
	4.0082	2.20546	1.59209
	4.68566	1.4354	0.968335
	2.11686	1.01393	1.95079
	3.16191	1.40365	1.39283
	2.58415	2.3749	2.36246
	5.53807	2.76468	0.93829
	3.22856	1.83497	1.98755
	2.33278	1.58708	3.24225
	3.8402	1.7962	2.14903
	2.43153	1.83363	1.73499
	4.40559	1.47472	2.3864
	2.83785	3.85853	3.41822
	3.96004	1.47695	3.72303
	1.50471	1.92795	2.78333
	3.83858	2.58492	3.37137
	3.42116	3.64199	1.93063
	1.94939	2.54377	2.01636
	1.87018	2.21437	2.83563
	1.60924	2.87181	3.06311
	1.40906	1.65777	1.9712
	1.14736	2.71505	2.99995
	1.76541	0.262699	2.42228
	1.50079	1.57407	2.52765
	0.976188	1.32642	0.987622
	1.69838	2.90127	2.80911
	1.50449	1.61616	4.06375
	1.10784	2.43812	1.81024
	2.48883	1.51812	3.67562
	1.64363	2.73982	3.03297
	2.43443	1.91151	2.53869
	1.61356	1.43832	2.37557
	0.92568	4.2687	1.82728
	2.94529	2.77075	3.00609
	2.60823	2.64947	3.13063
	5.24435	1.56405	3.17929
	3.72293	2.16562	2.15926
	4.49773	1.09142	2.6865
	3.97622	3.03862	1.6227
	4.81746	2.5138	2.76391
	2.80796	0.981704	1.86438
	6.02088	2.4101	2.39853
	0.775516	2.22356	2.51861
	1.63539	0.700328	2.54583
	2.56332	1.70332	2.18131
	5.02326	2.81846	2.89157
	1.7522	2.19991	1.94278
	2.19874	1.50439	2.72735
	3.39317	2.30901	1.93562
	3.12119	1.36168	1.44198
	3.81289	0.0889906	2.02124
	6.45787	1.20668	2.15193
	5.30771	2.84367	1.88302
	4.36441	1.16976	3.24359
	3.6537	3.15972	2.73475
	2.46353	1.80912	1.91822
	3.56995	3.67985	1.62386
	4.19842	2.62783	2.65269
	2.71407	4.37069	2.89097
	3.00559	2.55148	1.46898
	3.20852	2.2468	2.22655
	4.97842	3.26413	2.77087
	3.77266	2.57868	1.94409
	2.55296	1.84514	2.71905
	1.1274	2.11965	1.80013
	0.831776	2.45005	1.6825
	3.29391	4.01959	2.13104
	0.110498	1.80855	2.85806
	1.13314	3.36417	2.19911
	1.88267	3.81746	2.4002
	1.87201	2.41059	1.7557
	0.000907444	4.89662	2.28383
	1.91065	2.508	1.55855
	1.84322	1.18753	2.08067
	1.16133	1.61772	0.38779
	4.52655	2.41639	2.24893
	1.53056	2.3632	1.62672
	1.35835	4.81372	2.00889
	2.04043	2.13378	3.10329
	1.52267	2.61831	2.36151
	2.11926	2.66276	0.586524
	2.82935	1.97993	2.67223
	2.06622	2.82693	1.7454
	2.89332	2.85295	1.98452
	2.2706	2.35137	1.4023
	2.11871	2.50417	0.613761
	0.74654	2.89058	1.93055
	1.58664	1.46183	1.78054
	0.886495	1.6911	2.36037
	1.84171	3.87683	2.7111
	1.22784	3.58103	1.40976
	0.20756	1.87878	1.26357
	-0.1889	3.23127	1.55782
	1.88633	3.62896	1.87413
	0.806874	1.766	1.16539
	0.613298	4.54632	2.28862
	0.69411	2.89209	2.47677
	1.36914	2.1653	1.21346
	1.49593	1.16172	1.211
	1.68077	2.28936	1.04815
	0.473724	1.29476	1.29627
	0.76511	0.928176	1.83042
	1.08932	3.74159	3.77136
	2.02715	2.0098	1.6468
	1.58429	0.781048	1.50484
	2.05628	1.66957	2.17529
	1.30879	0.534249	0.986951
	0.573411	1.20299	1.78619
	1.18733	0.81326	1.63213
	6.47153	2.445	0.676277
	6.07047	1.74583	1.58828
	1.1696	2.80026	1.22397
	3.13944	1.47398	1.86534
	7.31923	1.1507	1.48588
	5.14434	1.56408	2.98864
	1.50006	1.77989	2.0092
	2.53958	0.726024	3.13718
	7.22102	4.87785	1.34506
	3.8492	2.35703	1.78672
	5.17137	1.38421	1.64025
	7.44754	1.24094	2.36095
	2.65363	1.65814	1.64346
	5.85065	0.830533	1.44953
	5.37562	1.95875	2.28827
	6.66605	0.766232	2.71739
	5.63284	1.80729	1.50445
	3.77445	2.69258	2.78089
	4.58354	2.93704	2.41655
	4.0659	1.1976	2.23088
	6.0635	2.78735	1.81422
	3.76126	1.98378	1.9608
	4.16047	2.50793	1.69811
	5.00567	1.72908	2.64239
	3.73375	0.737072	1.44736
	3.59972	1.20272	2.51771
	3.69768	2.00708	3.13341
	6.6265	1.96883	2.64094
	4.68288	3.24085	2.70466
	3.29715	1.27953	1.39978
	4.69387	0.760174	2.26094
	5.79117	0.837415	2.3916
	2.47906	1.4426	1.85113
	4.46335	1.62428	1.34139
	5.52611	1.7702	2.40528
	7.09812	1.22928	3.69131
	6.5078	2.74208	1.80184
	5.55017	1.47814	1.91844
	3.18031	0.772778	2.68316
	3.33964	3.04041	2.41274
	3.55594	3.73692	1.27406
	5.45085	2.04587	0.276964
	4.12226	4.16686	1.61338
	5.5164	2.13834	1.39809
	2.88579	3.02359	0.259263
	3.44058	4.59179	0.887615
	6.20149	3.46403	2.45101
	4.4008	2.07169	2.32259
	2.6762	2.81114	0.196152
	7.81714	1.73942	2.72427
	4.91653	3.2032	3.95399
	3.26599	0.504311	2.79327
	3.30146	1.98471	1.40371
	2.33305	2.86969	2.26752
	3.74535	1.42255	1.71078
	4.24031	3.27288	3.93972
	4.1184	4.60565	2.15581
	4.46255	3.16118	1.72462
	3.69251	2.05562	2.22093
	6.53371	2.93851	2.73945
	3.04588	2.98779	3.11043
	6.18902	3.23085	1.51063
	4.77774	2.25299	2.76333
	6.23483	3.94072	2.47066
	4.82416	4.19425	2.08418
	2.91207	1.00415	1.69067
	5.89161	2.11638	2.87747
	3.87339	3.51276	3.46181
	3.37262	3.06392	1.90066
	4.15324	3.45638	2.59774
	1.95185	1.60212	2.96078
	3.42642	4.32184	2.72645
	5.21075	2.41769	0.941204
	2.55679	3.0358	1.47487
	0.94065	1.55242	3.77859
	3.9218	3.16939	2.02412
	3.71143	2.70774	2.48266
	3.56734	2.57276	1.99006
	3.68228	2.95239	2.13519
	3.08346	2.04697	2.32045
	4.48724	0.979583	2.78196
	2.54208	2.57426	2.01054
	4.2716	2.33077	2.27208
	6.09058	1.9639	1.61877
	4.15371	1.02765	2.81306
	3.07259	2.86223	2.19673
	4.92023	3.12206	1.37925
	2.17344	2.16376	2.28928
	4.79604	2.70042	1.70713
	4.13857	0.785595	1.8155
	3.72377	3.57406	2.30124
	3.85604	2.25541	2.54806
	4.86091	1.33608	1.54392
	4.93067	1.45664	2.88961
	1.84163	1.74308	2.44059
	3.57579	2.64871	1.23213
	2.41772	2.24196	2.43306
	3.36064	1.56579	1.67577
	3.73114	2.43128	1.81359
	4.07826	1.84118	1.53652
	4.1524	1.82306	2.22299
	2.69576	1.78825	1.44272
	4.33587	2.35671	2.41191
	3.37555	2.61939	0.126678
	2.27707	2.78387	2.29262
	1.34105	2.8782	2.85342
	5.25129	2.21067	1.35012
	4.35098	2.34034	0.727868
	5.89487	2.39634	2.16965
	3.68091	2.06958	0.977368
	2.38539	2.60716	2.28142
	3.06689	1.91859	1.57947
	4.00903	3.00159	1.25046
	6.76683	1.49033	1.55942
	5.74486	3.46389	0.99104
	3.9845	2.44924	2.3478
	4.13238	0.949157	2.28491
	5.69722	1.09859	1.73205
	1.87871	1.89499	1.44765
	2.93807	2.93977	1.13217
	5.7607	2.02925	1.88917
	5.41842	2.76802	1.00081
	3.50331	1.53745	1.09437
	5.92722	2.78775	1.20192
	4.5484	2.33477	1.5535
	3.77993	1.28815	1.49141
	3.9239	1.76011	2.07754
	4.13928	2.66513	1.55913
	4.64902	2.75406	1.439
	5.01586	3.0257	1.12543
	5.92986	2.06157	0.851161
	5.45352	1.00876	1.07316
	5.2219	2.26543	0.547979
	4.41017	2.52419	1.2771
	6.64058	3.4443	1.39167
	4.92643	0.9944	0.791254
	3.34562	2.04674	1.49212
	4.13659	1.19861	1.482
	3.37353	1.80972	1.48681
	3.13156	2.43923	1.34601
	4.25447	2.58837	1.49534
	3.88535	1.20694	1.11934
	3.5484	1.392	1.3064
	3.16836	1.1019	1.08842
	2.44168	1.27738	0.684349
	3.50687	2.35209	1.28989
	2.50172	0.625421	0.85168
	1.05264	1.76989	1.19289
	3.11198	1.08283	1.03389
	1.96596	1.22382	1.24555
	2.54324	1.96291	0.865627
	1.57515	1.46535	4.52112
	0.678088	1.66331	2.21025
	0.544068	0.898802	2.58758
	3.29495	1.75802	2.43981
	4.30072	3.23314	1.8636
	3.05083	1.53733	1.98309
	2.81865	2.41685	1.21874
	4.13674	0.541772	2.48743
	4.12393	2.17804	2.18962
	1.62253	0.584268	2.30571
	2.76024	0.274815	2.18434
	2.47961	1.87073	0.0670303
	4.41144	1.56367	3.04886
	2.00465	1.46554	1.72237
	2.81194	3.62083	1.45827
	2.6845	1.0499	2.26633
	2.12557	2.0656	1.84324
	5.58116	1.78662	2.92984
	0.648073	1.58808	1.70046
	3.47919	2.07514	3.98102
	2.1616	2.32178	1.75321
	2.36172	2.04703	1.86267
	3.37762	2.03781	4.08157
	2.39522	2.02911	2.4505
	7.68338	2.05882	0.752191
	3.67665	1.31214	1.63319
	3.33572	2.07611	3.06422
	2.66132	1.96733	2.57723
	3.87203	3.83394	2.95419
	1.02445	2.04511	1.91088
	2.79985	2.66406	0.965619
	4.57431	1.49505	1.72051
	6.43698	1.3779	2.13475
	1.47961	1.42681	0.725182
	4.29522	1.61999	0.847636
	6.73723	2.22528	1.71671
	4.78597	1.65827	1.18932
	3.23439	1.49459	1.73934
	2.994	1.11925	2.43589
	6.79313	0.772961	3.31754
	6.34288	2.88641	1.40485
	4.41929	0.743084	0.809046
	3.59642	4.83525	1.88707
	2.25294	2.2459	2.03706
	4.19517	2.13628	1.58921
	4.49651	4.1248	1.95224
	5.62775	3.60067	1.35076
	4.60759	3.20494	2.1348
	4.12444	0.484092	1.49367
	7.50706	0.717021	4.16769
	5.28292	1.95969	2.30997
	3.26005	2.42968	1.39707
	5.52632	1.77215	3.40549
	3.91544	0.74049	0.331454
	5.21461	2.89268	1.18182
	5.61015	2.80082	2.64613
	3.60149	1.22733	2.47582
	6.82407	0.633371	1.57513
	4.78818	1.23647	1.97535
	6.73799	2.15048	3.26811
	3.4398	0.731472	0.513326
	6.69112	1.46395	1.88229
	3.03989	2.16403	2.44483
	0.934454	0.808179	0.99806
	4.67261	1.95123	2.13634
	4.87995	0.770687	2.02548
	6.77723	0.955825	2.07374
	5.88378	0.73994	2.07052
	4.9009	1.93429	1.76513
	4.01127	1.2517	1.98475
	4.35916	1.6762	1.60462
	4.06422	1.55541	3.87114
	7.01217	2.77939	1.15785
	4.45091	1.30518	1.69929
	4.535	1.11168	1.71764
	5.10413	1.18047	1.17693
	3.91918	0.88632	1.18193
	3.93378	0.827542	3.04787
	4.47951	2.49548	0.980786
	5.10142	1.67285	1.64167
	3.80646	-0.0528726	3.06236
	5.70191	0.424918	1.66868
	3.64548	0.960967	2.59501
	5.79653	0.628183	1.56132
	1.09283	2.71711	2.37686
	4.42627	2.90855	2.18639
	5.04905	2.34734	3.71647
	3.76946	2.81166	1.40546
	2.07916	2.75653	1.813
	3.44108	1.34876	0.993528
	4.8956	1.70214	1.95955
	4.47557	1.53442	2.50211
	2.03599	1.02879	3.52811
	3.16273	1.86574	1.96861
	4.7013	2.46122	2.39148
	2.66966	2.06636	1.08911
	4.85955	1.84482	0.522024
	2.45311	2.63854	1.78799
	3.79103	1.64952	0.736199
	3.5195	2.14331	1.33792
	6.32124	0.0248874	1.09743
	5.10272	3.78596	1.09978
	4.49634	2.718	1.42446
	6.93563	4.58506	1.02916
	4.87581	1.41268	1.02493
	5.33278	1.43667	0.556784
	6.23187	1.09799	0.560721
	1.10554	1.28873	0.681267
	5.19635	3.57459	0.698403
	2.08285	3.9438	0.665062
	4.44775	1.66087	1.37313
	3.22967	2.39857	1.26276
	2.37134	2.4295	3.02759
	4.62169	2.74195	0.959531
	5.3426	1.99384	1.06642
	6.81311	2.38854	0.604835
	3.63347	1.89332	1.01156
	5.7114	3.17516	0.875972
	4.46754	1.52992	0.90002
	1.20069	1.57888	0.813212
	6.71163	2.49906	0.810862
	3.51683	2.08336	1.26187
	4.47244	1.30936	3.18767
	2.44681	2.93515	1.16908
	6.19915	1.95267	0.551199
	4.77541	0.400061	2.56718
	4.90481	1.55294	1.72695
	4.87861	2.15779	1.38292
	4.64052	1.18976	1.45723
	2.6816	1.46732	3.44397
	3.65683	1.86174	2.80328
	5.31976	1.49236	1.54973
	1.54955	1.57757	3.36603
	4.48747	1.80887	0.321673
	4.00356	1.61094	0.691292
	2.38467	1.10884	0.799738
	3.9424	1.71192	3.37702
	2.11347	2.13422	0.48824
	3.88654	2.03963	1.81443
	4.65805	2.25774	1.7725
	4.91671	1.58146	4.47864
	4.73995	1.48055	1.91458
	2.9576	1.02707	0.554297
	5.77694	2.70629	3.72663
	2.62283	1.4995	1.6648
	4.74335	1.69313	2.32707
	5.4279	1.10016	3.05116
	3.98847	1.12699	2.98004
	3.81913	0.393072	2.65235
	1.63693	2.29447	4.49109
	3.43939	0.763317	1.51758
	3.97315	0.329351	2.69004
	5.20344	1.94031	2.47568
	3.09524	0.959884	1.92248
	1.91588	2.05185	2.51403
	4.87157	1.04703	2.06587
	4.88993	0.748943	1.2233
	1.5739	1.89038	1.80638
	4.68555	2.20247	1.44283
	3.90964	1.03931	2.01016
	5.60855	1.00713	3.83578
	2.52853	2.4052	3.89416
	5.87763	1.2721	0.697442
	3.65621	1.27878	3.53446
	3.31772	1.51263	3.15965
	3.09028	1.7761	1.41402
	4.15801	1.21387	2.99516
	4.28509	1.2573	1.11777
	7.05021	1.32877	3.72485
	5.52887	1.52757	2.97221
	2.38827	2.15579	2.34761
	6.78884	1.1821	1.45517
	3.66286	1.80679	1.73827
	4.39828	0.954498	1.28726
	1.54346	2.5221	1.78835
	4.76166	1.73928	4.2898
	4.15046	1.63723	1.29698
	4.4669	2.1787	2.56408
	2.30783	2.53323	0.310595
	3.27758	1.2716	2.0758
	3.74193	2.34057	1.14172
	2.57428	3.33829	0.62815
	3.0241	1.68295	1.06541
	2.50883	1.22582	2.97921
	2.16378	1.35119	2.23494
	4.59126	0.590936	1.92276
	4.07194	0.630701	2.61855
	3.32272	1.51717	1.69907
	2.19435	0.253162	2.4309
	0.334119	1.61784	2.1075
	4.95745	0.255634	2.38538
	1.42454	1.40542	2.74389
	4.38534	0.0636606	2.54877
	2.70931	2.75767	2.24866
	4.3452	1.90135	1.96356
	1.52922	1.32349	1.72511
	6.00329	1.76477	1.87063
	4.23226	0.465431	2.73873
	3.01926	1.0511	2.52305
	3.95866	2.47849	3.76827
	3.3601	1.74789	2.62229
	1.25024	1.70263	3.76797
	4.01104	1.33732	2.26929
	5.34353	1.81709	2.76574
	4.90401	2.86001	1.97963
	4.17024	2.66345	2.74261
	0.451155	2.72534	2.26358
	2.24296	1.00923	1.92053
	6.07314	1.71469	2.13869
	3.95211	1.54701	2.76547
	1.84928	0.781216	3.30162
	3.78835	0.894255	2.08734
	5.7359	1.36945	1.15027
	3.20823	1.82089	2.33124
	0.955481	3.35738	3.11539
	1.86899	3.24125	1.79127
	4.50548	1.97342	2.85247
	3.1883	3.31359	2.18149
	4.71114	2.81904	2.57606
	1.66248	1.39313	2.36302
	2.68479	1.69189	1.79627
	4.13697	1.79902	2.00781
	2.36293	0.959487	1.84167
	2.95718	1.17423	1.41184
	2.14327	2.11977	1.96704
	3.91421	2.48743	2.23085
	2.24165	2.96443	1.83949
	2.40716	0.362783	2.62342
	1.50734	1.89401	2.36171
	3.65856	3.13581	0.623847
	1.91445	1.71763	3.60091
	2.29258	1.49386	0.278505
	2.87473	2.14458	1.52581
	4.18301	2.393	2.60696
	2.29773	1.69203	1.52384
	3.7135	1.28682	2.12866
	4.29208	0.73199	1.90187
	4.40056	1.55026	3.78407
	2.98908	2.26474	2.79879
	3.65227	2.25919	2.62664
	2.31007	0.351446	2.55381
	1.47465	0.560891	3.59031
	4.36122	0.911025	2.16626
	4.10948	1.03386	2.05543
	4.1849	1.42768	1.83192
	3.89586	1.49783	1.95381
	1.31576	0.775372	2.92004
	2.65874	1.31698	1.5087
	7.00761	3.17171	3.47461
	3.80086	1.06369	1.85281
	2.34939	2.34733	2.918
	1.55978	2.24471	1.61854
	4.23721	1.52166	0.49085
	4.21611	2.30118	2.38968
	1.37011	2.95392	1.84198
	3.25596	1.35958	3.17503
	1.73082	0.972869	2.45214
	2.27165	1.59274	2.54641
	3.62578	1.93382	3.54073
	2.29635	1.14328	2.8759
	4.00069	1.23275	2.8905
	3.82074	1.08176	1.62505
	3.91581	1.95174	1.80723
	1.46458	1.02599	2.53655
	1.91378	3.03722	1.42788
	5.02569	2.40067	1.86894
	1.30082	2.49471	0.833048
	2.21868	4.07718	2.28954
	1.91253	0.945251	0.617835
	2.27435	0.492866	1.83152
	0.0783165	2.9715	2.10681
	2.84949	2.73034	1.9161
	2.51004	1.72367	1.05917
	0.421858	1.53487	1.97648
	1.95792	1.53739	1.0478
	5.60263	1.97197	1.3282
	2.21472	4.2699	1.14722
	3.19995	0.725536	2.85441
	0.967261	1.53538	1.70539
	2.5106	1.6134	2.44054
	3.20135	2.0177	2.03786
	2.28061	4.23656	1.75105
	3.46651	2.38201	1.09274
	2.92441	3.2127	1.69663
	2.11361	0.968673	1.98602
	2.47462	4.09613	2.07995
	1.93929	2.64788	1.85643
	3.4026	1.65716	2.90327
	3.15861	2.37185	1.14876
	2.39726	2.71157	0.986554
	3.73746	1.30054	2.75114
	3.66487	1.78198	1.11215
	2.88205	1.80639	3.10158
	3.2031	1.69487	2.82179
	1.13842	2.76019	1.0668
	2.55222	1.66735	2.45046
	2.79142	1.0961	1.3563
	2.95081	1.7702	1.5136
	1.99174	2.53695	1.64718
	2.22172	2.02884	0.297335
	2.1807	1.02814	1.75704
	1.23713	3.07747	1.52494
	2.53326	1.55113	2.8343
	2.86197	2.10602	1.61274
	2.83117	0.864576	1.56281
	2.65077	2.96117	2.13473
	2.85091	1.78645	2.69076
	2.68823	2.7921	1.95691
	2.35649	2.58917	1.10937
	2.67914	2.30736	1.60798
	2.5954	3.29577	2.72463
	1.83701	1.76805	1.31442
	3.17649	3.2674	2.076
	3.29327	3.01965	2.95923
	2.89538	1.46804	1.79591
	1.61133	2.4016	1.82862
	0.540283	2.35831	2.72917
	0.952781	0.867979	2.06616
	1.72328	2.4341	0.672997
	1.21177	2.96081	2.39951
	0.529831	2.2341	2.87399
	1.51793	1.04041	2.40847
	0.737796	2.1115	2.01286
	2.97027	1.38296	1.95111
	1.04272	1.96408	1.18517
	1.36654	2.49813	0.83694
	2.97199	1.46882	1.2338
	1.51758	2.85992	1.76176
	2.19831	1.32099	1.11247
	1.94211	4.75036	1.32187
	1.88291	1.89955	1.55942
	2.01566	1.2804	1.115
	1.4751	2.92946	2.50419
	0.319684	2.43471	1.56354
	0.637102	0.842725	1.97015
	3.98804	2.14876	2.15437
	1.68607	2.5671	1.57267
	2.87142	3.42562	1.36908
	0.979285	1.98221	1.37999
	2.58308	0.955764	1.7412
	1.46742	0.774441	2.05797
	1.29556	1.64999	2.01278
	2.21252	2.21706	1.87397
	2.97515	0.300297	1.74774
	1.80918	1.43491	1.28182
	1.19485	0.855055	1.07171
	2.45315	2.20481	1.91558
	1.80298	0.637049	1.89807
	0.513443	1.37333	1.78547
	0.625978	1.3734	1.36884
	2.5721	0.93341	2.59971
	0.947486	1.55213	1.21852
	0.999992	1.59455	3.01628
	2.6104	1.64622	1.98622
	1.64014	1.42942	1.86338
	1.26968	3.4728	1.58555
	0.516952	0.962966	2.09563
	1.92884	2.56492	3.10867
	2.36145	0.805966	0.801127
	1.92434	-0.129748	2.17172
	2.13395	1.60223	1.62426
	2.83475	1.06658	2.31909
	1.88772	2.21946	1.92732
	1.91047	1.19283	2.98504
	0.770634	1.00845	2.73748
	2.19438	0.807477	1.1474
	0.330823	1.53381	1.18959
	2.62734	1.8874	2.05009
	2.4774	1.43215	3.17262
	2.55985	2.16936	1.36573
	1.42471	1.63986	1.30635
	2.08701	2.08701	2.75367
	1.97866	1.97866	1.54777
	1.34529	1.34529	2.17439
	1.94858	1.94858	1.86132
	1.73162	1.73162	1.44631
	1.91819	1.91819	1.78707
	1.10049	1.10049	0.810328
	2.04865	2.04865	0.730294
	0.2785	0.2785	1.57943
	0.445494	0.445494	2.14731
	1.58907	1.58907	1.37717
	2.07189	2.07189	2.03869
	1.45207	1.45207	3.39734
	1.80205	1.80205	3.13879
	2.0509	2.0509	1.44535
	1.22587	1.22587	2.0394
	1.12893	1.12893	1.64999
	1.1126	1.1126	2.66988
	3.07981	3.07981	1.03328
	1.26124	1.26124	0.849162
	1.8366	1.8366	1.77784
	1.36274	1.36274	1.61126
	1.58653	1.58653	0.656669
	2.8678	2.8678	1.50957
	1.11985	1.11985	2.13315
	1.44583	1.44583	1.44909
	1.55093	1.55093	1.96025
	1.81646	1.81646	3.41419
	1.34153	1.34153	1.37438
	2.2033	2.2033	2.97883
	1.78382	1.78382	2.96447
	1.74552	1.74552	1.48903
	2.01476	2.01476	2.14597
	0.482909	0.482909	3.30341
	1.85064	1.85064	1.61283
	1.98092	1.98092	1.75364
	1.24095	1.24095	1.54284
	1.32966	1.32966	1.36547
	3.61049	3.61049	2.32547
	2.76624	2.76624	1.61976
	1.4573	1.4573	2.72959
	0.429167	0.429167	1.52979
	1.15235	1.15235	2.54662
	2.55775	2.55775	0.930264
	2.41226	2.41226	0.70324
	1.19093	1.19093	2.00609
	1.00286	1.00286	2.28063
	0.50447	0.50447	0.235169
	1.05807	1.05807	0.604255
	2.64049	2.64049	1.21007
	0.564835	0.564835	2.65015
	2.01595	2.01595	1.07709
	0.775867	0.775867	1.41419
	0.948615	0.948615	1.40891
	2.42352	2.42352	1.90857
	1.45848	1.45848	1.29111
	1.20921	1.20921	1.35359
	1.14855	1.14855	1.47667
	0.78783	0.78783	1.8491
	2.46007	2.46007	2.86036
	3.80213	3.80213	1.62066
	1.76084	1.76084	1.47561
	1.72364	1.72364	2.81143
	1.61516	1.61516	1.50513
	1.76212	1.76212	1.1597
	1.494	1.494	0.82577
	1.68132	1.68132	1.40877
	0.263454	0.263454	2.30513
	1.67804	1.67804	2.84857
	1.99436	1.99436	2.93971
	1.48225	1.48225	2.08763
	1.24395	1.24395	0.989164
	1.07642	1.07642	1.358
	0.893225	0.893225	1.70355
	1.84981	1.84981	1.12529
	0.751102	0.751102	1.72422
	1.43774	1.43774	1.13049
	1.27909	1.27909	0.640831
	1.70619	1.70619	1.30818
	0.929312	0.929312	1.83003
	1.18035	1.18035	1.06695
	1.38116	1.38116	0.694268
	0.671633	0.671633	0.970746
	1.98867	1.98867	0.629692
	1.78376	1.78376	0.530828
	0.507614	0.507614	1.66906
	1.59293	1.59293	1.79763
	0.765018	0.765018	1.78741
	0.834767	0.834767	2.31963
	0.801777	0.801777	1.90721
	0.210246	0.210246	1.19211
	0.621644	0.621644	0.537298
	0.250484	0.250484	2.02904
	2.02998	2.02998	0.694725
	1.07565	1.07565	2.57111
	0.944983	0.944983	1.0867
	0.59868	0.59868	1.99101
	1.38896	1.38896	1.26308
	1.17745	1.17745	1.32363
	1.31436	1.31436	1.01874
	0.665651	0.665651	1.59817
	0.993843	0.993843	0.93095
	0.397001	0.397001	1.26436
	0.712726	0.712726	0.940762
	0.819188	0.819188	2.15085
	1.40962	1.40962	1.52508
	0.333981	0.333981	1.81278
	1.20826	1.20826	2.27678
	1.23019	1.23019	1.77232
	0.799977	0.799977	1.48255
	0.552643	0.552643	1.64049
	1.40895	1.40895	2.28995
	0.807301	0.807301	1.73177
	0.186442	0.186442	1.94641
	1.15052	1.15052	1.39504
	1.33561	1.33561	1.37593
	1.12454	1.12454	2.09767
	1.8677	1.8677	1.5292
	0.693484	0.693484	0.773981
	2.06233	2.06233	2.12874
	2.17939	2.17939	1.92738
	0.669985	0.669985	2.52111
	0.62639	0.62639	1.85907
	0.909567	0.909567	1.2404
	1.05694	1.05694	1.6251
	0.930396	0.930396	2.31209
	0.844533	0.844533	2.35926
	1.04136	1.04136	1.61143
	1.08047	1.08047	1.94006
	0.675219	0.675219	1.8352
	0.807393	0.807393	2.41362
	0.697894	0.697894	1.52451
	1.29129	1.29129	2.00682
	0.836903	0.836903	1.61797
	1.37027	1.37027	0.676674
	1.15963	1.15963	1.78308
	0.698382	0.698382	1.21507
	0.905157	0.905157	2.65157
	1.17097	1.17097	2.50348
	1.10854	1.10854	2.73351
	1.22407	1.22407	2.1983
	0.138727	0.138727	1.38999
	0.96131	0.96131	1.53518
	0.879415	0.879415	3.26708
	2.06141	2.06141	2.02177
	1.19224	1.19224	1.36898
	1.23768	1.23768	1.35399
	0.874197	0.874197	1.57223
	5.12666	5.12666	1.69405
	5.81963	5.81963	2.56966
	3.80317	3.80317	1.61947
	5.7744	5.7744	1.16588
	3.34121	3.34121	2.51743
	3.69382	3.69382	1.71352
	4.23277	4.23277	1.13631
	3.83396	3.83396	0.969296
	2.82764	2.82764	2.31998
	1.58984	1.58984	1.20392
	2.2131	2.2131	2.24028
	3.95013	3.95013	1.08932
	3.70189	3.70189	1.87841
	4.09245	4.09245	1.80738
	3.8938	3.8938	1.27445
	5.52394	5.52394	2.49712
	3.66164	3.66164	1.19647
	4.58148	4.58148	1.51807
	4.43254	4.43254	1.33242
	5.39863	5.39863	2.79339
	5.88263	5.88263	1.6811
	2.02686	2.02686	1.20819
	5.83387	5.83387	1.58562
	2.06342	2.06342	2.88465
	5.08051	5.08051	1.77345
	1.13026	1.13026	1.76057
	4.9195	4.9195	1.19899
	7.68987	7.68987	1.9373
	3.18995	3.18995	2.01878
	7.82843	7.82843	0.638938
	4.64887	4.64887	1.63647
	3.50551	3.50551	2.79074
	3.72299	3.72299	3.29949
	1.42119	1.42119	2.35849
	3.29214	3.29214	0.3315
	4.15457	4.15457	1.7832
	3.89321	3.89321	1.94282
	3.23831	3.23831	2.68461
	4.85953	4.85953	2.33567
	3.56969	3.56969	2.83509
	3.11506	3.11506	2.06238
	6.48898	6.48898	2.78332
	3.08181	3.08181	2.17363
	3.92484	3.92484	1.58074
	2.33961	2.33961	0.350619
	0.611543	0.611543	1.76338
	7.20436	7.20436	1.40639
	3.73087	3.73087	1.47518
	1.50319	1.50319	0.4885
	2.78733	2.78733	2.76589
	4.61815	4.61815	1.31705
	3.77817	3.77817	2.07974
	2.19911	2.19911	1.94528
	2.06461	2.06461	1.56731
	6.09292	6.09292	2.42885
	4.01658	4.01658	2.17969
	3.24633	3.24633	2.07197
	1.82818	1.82818	3.0375
	3.05927	3.05927	1.36258
	3.75933	3.75933	1.74906
	3.52325	3.52325	2.14499
	1.8212	1.8212	2.67674
	4.45111	4.45111	0.578864
	1.29715	1.29715	2.64843
	3.61623	3.61623	1.51499
	2.35569	2.35569	2.00255
	4.4155	4.4155	2.25017
	2.61806	2.61806	1.62493
	2.80343	2.80343	2.18062
	2.18273	2.18273	3.19006
	1.99384	1.99384	1.08241
	1.63408	1.63408	1.35486
	1.62512	1.62512	1.99934
	1.70107	1.70107	1.73754
	3.31559	3.31559	1.20094
	5.07058	5.07058	2.2867
	2.12039	2.12039	1.91894
	1.60018	1.60018	1.47645
	2.12039	2.12039	1.21198
	2.81073	2.81073	3.02313
	1.20878	1.20878	2.57046
	1.29026	1.29026	1.51865
	2.36368	2.36368	3.38738
	3.82471	3.82471	1.37148
	3.7247	3.7247	2.08884
	1.36894	1.36894	2.04477
	2.46104	2.46104	2.58669
	1.59714	1.59714	1.43326
	4.42529	4.42529	1.16988
	5.26762	5.26762	1.49885
	2.9365	2.9365	2.57339
	0.71741	0.71741	0.796274
	1.67961	1.67961	4.48171
	4.52617	4.52617	1.52088
	5.05024	5.05024	2.88142
	2.09692	2.09692	2.28255
	3.79114	3.79114	2.09097
	2.32367	2.32367	1.66918
	1.20715	1.20715	2.33991
	1.82566	1.82566	1.67158
	1.61455	1.61455	1.2199
	1.95312	1.95312	1.8956
	3.90964	3.90964	3.1888
	3.15057	3.15057	1.44767
	3.09887	3.09887	2.22643
	3.56262	3.56262	1.46174
	2.62203	2.62203	1.30643
	1.46033	1.46033	2.28058
	2.27577	2.27577	1.86325
	1.64093	1.64093	0.136734
	3.82195	3.82195	2.71092
	5.39317	5.39317	2.35527
	2.10178	2.10178	1.2889
	0.849187	0.849187	1.82019
	5.01334	5.01334	1.90461
	4.08511	4.08511	1.99977
	1.24559	1.24559	1.2522
	2.52942	2.52942	0.339572
	4.22268	4.22268	0.986096
	1.31842	1.31842	1.22011
	3.20407	3.20407	0.905163
	1.86139	1.86139	3.29335
	1.12754	1.12754	1.10176
	1.46875	1.46875	1.65847
	2.59291	2.59291	2.56579
	2.38278	2.38278	1.34845
	2.37474	2.37474	1.63026
	4.36201	4.36201	1.7118
	0.759037	0.759037	1.45038
	1.06171	1.06171	1.67773
	1.11068	1.11068	1.24957
	1.86837	1.86837	1.25488
	1.56729	1.56729	2.43012
	0.942755	0.942755	3.54674
	1.97758	1.97758	1.44735
	1.77225	1.77225	1.26254
	2.70738	2.70738	1.47312
	1.47656	1.47656	1.21846
	1.00718	1.00718	2.20784
	2.6301	2.6301	1.76235
	1.27368	1.27368	2.35758
	2.61286	2.61286	1.37375
	2.25557	2.25557	1.6265
	1.60503	1.60503	1.81318
	1.22074	1.22074	1.40844
	1.08003	1.08003	1.05659
	2.29055	2.29055	1.64094
	1.19746	1.19746	1.3713
	2.1334	2.1334	0.5913
	2.10276	2.10276	1.24732
	1.27635	1.27635	0.812922
	1.39569	1.39569	0.939923
	1.05911	1.05911	1.71592
	1.09376	1.09376	0.716958
	0.964972	0.964972	0.726785
	2.29451	2.29451	1.19049
	1.16561	1.16561	1.26006
	1.54758	1.54758	1.36621
	1.59787	1.59787	1.03267
	1.46297	1.46297	0.288958
	1.40805	1.40805	0.641746
	0.827077	0.827077	0.846919
	1.28593	1.28593	1.01782
	1.67902	1.67902	3.03319
	0.782398	0.782398	1.73422
	1.51869	1.51869	1.72909
	3.00385	3.00385	0.964902
	3.16513	3.16513	1.31339
	3.62261	3.62261	1.46262
	2.50719	2.50719	0.622062
	1.59926	1.59926	1.77072
	7.22599	7.22599	1.24007
	2.71857	2.71857	1.44635
	4.7116	4.7116	1.58832
	4.07937	4.07937	0.591956
	5.42163	5.42163	1.19618
	4.08346	4.08346	1.36673
	2.91404	2.91404	0.487813
	4.44548	4.44548	0.662544
	5.59802	5.59802	0.674248
	3.31006	3.31006	1.2629
	1.97622	1.97622	1.05557
	3.87085	3.87085	0.874736
	2.75211	2.75211	1.27435
	4.76369	4.76369	2.27306
	5.18725	5.18725	2.96872
	4.97562	4.97562	2.58683
	3.55734	3.55734	2.48418
	3.75589	3.75589	1.43113
	2.46313	2.46313	2.15834
	4.64231	4.64231	2.46024
	5.12705	5.12705	1.609
	4.57201	4.57201	1.91232
	3.44455	3.44455	2.39336
	3.15994	3.15994	2.95207
	3.62532	3.62532	1.33083
	5.82393	5.82393	2.45054
	3.42959	3.42959	3.47855
	0.988197	0.988197	2.03099
	1.24641	1.24641	4.05331
	3.63181	3.63181	2.36386
	3.60385	3.60385	1.23995
	6.54559	6.54559	1.71674
	5.2772	5.2772	2.80894
	4.69916	4.69916	2.07811
	2.78572	2.78572	2.08038
	3.45628	3.45628	2.78231
	5.54257	5.54257	2.40406
	3.37819	3.37819	2.03815
	4.32185	4.32185	0.824687
	3.05448	3.05448	2.3255
	4.29007	4.29007	1.5953
	3.62468	3.62468	2.84521
	4.18043	4.18043	1.84901
	5.66204	5.66204	2.04248
	4.37201	4.37201	1.81079
	2.68123	2.68123	3.31877
	3.08929	3.08929	1.4827
	3.79346	3.79346	2.39508
	1.24365	1.24365	2.97981
	2.2111	2.2111	1.76679
	1.87864	1.87864	3.58806
	4.08326	4.08326	0.797785
	3.42467	3.42467	4.16541
	4.83974	4.83974	3.76043
	5.25657	5.25657	1.87231
	6.80463	6.80463	2.56533
	2.51559	2.51559	1.04278
	5.61434	5.61434	0.898418
	3.77591	3.77591	1.87712
	5.19206	5.19206	2.96042
	3.44757	3.44757	0.979779
	3.16545	3.16545	2.63029
	4.86075	4.86075	1.68551
	2.947	2.947	2.62871
	3.02416	3.02416	1.76466
	2.88407	2.88407	2.94403
	6.18514	6.18514	2.04327
	1.3961	1.3961	2.10464
	4.60492	4.60492	1.4724
	5.99898	5.99898	2.11151
	5.65332	5.65332	2.68664
	1.95611	1.95611	3.60487
	4.35258	4.35258	1.89955
	3.9061	3.9061	2.99347
	2.135	2.135	1.95143
	3.10996	3.10996	2.74247
	7.25389	7.25389	1.65644
	3.25982	3.25982	2.25794
	4.30627	4.30627	2.12761
	5.3116	5.3116	2.25859
	6.09718	6.09718	2.06148
	5.52011	5.52011	1.92672
	3.76967	3.76967	2.09631
	3.83042	3.83042	0.292696
	4.20845	4.20845	0.575034
	3.34158	3.34158	2.1917
	1.86205	1.86205	2.28931
	3.89605	3.89605	3.8511
	5.27858	5.27858	3.1588
	2.1979	2.1979	2.13492
	3.48367	3.48367	1.69804
	4.63451	4.63451	1.74949
	3.25682	3.25682	1.3713
	2.91645	2.91645	1.54004
	3.68675	3.68675	1.35816
	5.28709	5.28709	3.09901
	3.54692	3.54692	3.13284
	3.40993	3.40993	3.79724
	3.23379	3.23379	0.978269
	5.37729	5.37729	0.343585
	7.49612	7.49612	0.876308
	3.73706	3.73706	1.96713
	2.4406	2.4406	2.39441
	4.11294	4.11294	1.3326
	2.85927	2.85927	1.63944
	4.11982	4.11982	1.49283
	4.40408	4.40408	1.28255
	3.27998	3.27998	2.34085
	3.07447	3.07447	1.3152
	2.60407	2.60407	1.02066
	3.97309	3.97309	0.535879
	4.65264	4.65264	1.53376
	1.26527	1.26527	1.46793
	3.78562	3.78562	4.21359
	2.69303	2.69303	3.57287
	4.44137	4.44137	1.66241
	1.86646	1.86646	1.55446
	3.93709	3.93709	2.00448
	4.20278	4.20278	2.42868
	4.61922	4.61922	1.96469
	3.6685	3.6685	0.976026
	5.92441	5.92441	3.22186
	4.93259	4.93259	3.43421
	3.86245	3.86245	2.49367
	4.08007	4.08007	1.83168
	3.62007	3.62007	0.118392
	3.83886	3.83886	1.96801
	3.82596	3.82596	1.97345
	5.31686	5.31686	2.46431
	2.14361	2.14361	2.87428
	5.8302	5.8302	2.22176
	2.32023	2.32023	2.33321
	2.60924	2.60924	1.72752
	2.22088	2.22088	1.19347
	5.5828	5.5828	2.0498
	3.1509	3.1509	1.94711
	4.78252	4.78252	1.15382
	3.20332	3.20332	3.09537
	3.09658	3.09658	3.13101
	3.50055	3.50055	2.869
	3.22825	3.22825	4.15643
	3.34094	3.34094	2.25664
	5.02381	5.02381	2.30843
	2.96709	2.96709	0.911282
	4.19543	4.19543	2.17618
	3.0427	3.0427	2.12445
	2.75809	2.75809	2.65031
	3.78386	3.78386	1.40479
	2.24433	2.24433	-0.156942
	3.22554	3.22554	2.59023
	3.61493	3.61493	3.12443
	3.442	3.442	1.84953
	1.78173	1.78173	1.76173
	4.51987	4.51987	2.03407
	2.66318	2.66318	2.05058
	3.02549	3.02549	1.50113
	4.29402	4.29402	2.13612
	2.64357	2.64357	2.57242
	4.53407	4.53407	4.07049
	3.27491	3.27491	1.33109
	3.25819	3.25819	1.37053
	5.29805	5.29805	2.4856
	2.49174	2.49174	1.96872
	2.3425	2.3425	1.60233
	2.55966	2.55966	3.2899
	1.68907	1.68907	2.93937
	1.41075	1.41075	1.60122
	5.66263	5.66263	2.20226
	3.51059	3.51059	1.25841
	2.01846	2.01846	0.934994
	1.94582	1.94582	4.23999
	0.922613	0.922613	1.30107
	2.33619	2.33619	1.25237
	3.44601	3.44601	1.39595
	1.55821	1.55821	1.07529
	2.17542	2.17542	2.71148
	3.0563	3.0563	0.91296
	2.46515	2.46515	1.22
	1.49274	1.49274	1.01382
	2.64116	2.64116	1.41109
	1.90786	1.90786	1.64898
	2.66057	2.66057	1.97633
	5.41374	5.41374	1.03544
	3.31291	3.31291	1.97305
	1.96667	1.96667	2.67124
	3.22424	3.22424	2.68314
	2.78202	2.78202	3.44388
	2.35501	2.35501	1.50106
	1.51849	1.51849	1.83018
	6.31657	6.31657	0.410847
	1.32951	1.32951	0.948468
	2.0948	2.0948	1.34722
	2.77561	2.77561	0.504217
	2.29681	2.29681	1.00314
	2.94329	2.94329	1.96206
	3.89878	3.89878	1.16934
	1.28535	1.28535	1.15912
	1.48022	1.48022	1.25119
	3.99079	3.99079	1.38323
	1.17449	1.17449	1.13496
	2.00726	2.00726	1.12578
	2.88587	2.88587	1.06048
	2.62215	2.62215	0.913555
	2.8606	2.8606	1.17004
	2.66617	2.66617	0.915173
	3.17222	3.17222	1.63721
	2.10958	2.10958	1.65699
	1.49158	1.49158	1.55482
	2.43657	2.43657	0.889751
	4.4071	4.4071	1.44213
	1.68384	1.68384	1.01957
	-0.0423824	-0.0423824	0.908275
	2.65427	2.65427	1.20097
	2.23518	2.23518	0.72004
	1.47336	1.47336	0.680474
	2.42178	2.42178	1.20563
	2.45419	2.45419	0.550787
	2.19348	2.19348	1.55991
	0.662508	0.662508	1.30164
	1.5687	1.5687	1.61637
	1.33491	1.33491	0.821665
	1.31707	1.31707	0.701958
	1.4024	1.4024	1.03897
	0.914282	0.914282	1.27234
	2.02706	2.02706	1.36077
	2.23335	2.23335	1.86782
	1.58263	1.58263	1.1929
	2.83028	2.83028	2.29273
	2.55421	2.55421	2.79902
	2.58434	2.58434	1.99867
	1.36867	1.36867	1.27736
	1.87502	1.87502	0.723565
	3.26893	3.26893	1.15359
	2.08643	2.08643	1.39882
	1.84752	1.84752	1.38315
	1.06718	1.06718	1.35109
	1.23848	1.23848	1.23863
	1.01211	1.01211	1.36458
	1.18595	1.18595	1.16449
	1.55292	1.55292	2.49441
	0.769565	0.769565	0.779505
	2.6667	2.6667	0.49648
	1.54511	1.54511	0.86169
	2.3864	2.3864	2.74363
	0.0705954	0.0705954	1.75393
	0.0928583	0.0928583	1.57822
	0.306485	0.306485	2.37123
	1.10192	1.10192	1.27471
	0.120843	0.120843	1.40047
	0.790592	0.790592	2.78697
	0.944449	0.944449	2.47117
	3.1482	3.1482	1.26846
	3.27517	3.27517	1.06952
	3.93403	3.93403	0.78396
	1.83848	1.83848	1.43453
	2.45219	2.45219	2.00131
	3.53204	3.53204	1.81541
	1.63892	1.63892	1.44391
	3.5751	3.5751	1.01159
	2.40298	2.40298	1.35491
	2.72281	2.72281	1.74598
	3.73806	3.73806	2.41262
	5.10806	5.10806	1.38604
	2.91076	2.91076	1.10162
	3.53447	3.53447	0.0605758
	2.53221	2.53221	1.35215
	3.78316	3.78316	2.82421
	2.87652	2.87652	0.885173
	5.00715	5.00715	1.16595
	2.59285	2.59285	1.51502
	2.75965	2.75965	1.91284
	1.0211	1.0211	1.42418
	1.82309	1.82309	1.31668
	0.828465	0.828465	2.61216
	2.88453	2.88453	1.24091
	2.34672	2.34672	3.18506
	3.57335	3.57335	2.10263
	3.36157	3.36157	2.1114
	2.54155	2.54155	2.17619
	3.44612	3.44612	1.40552
	2.47162	2.47162	1.42907
	2.52318	2.52318	1.26993
	2.26654	2.26654	1.9601
	2.14947	2.14947	3.03715
	3.50055	3.50055	2.20784
	2.12232	2.12232	1.38687
	2.38077	2.38077	1.27228
	3.25578	3.25578	1.70083
	4.17224	4.17224	1.20995
	2.2799	2.2799	1.79344
	1.54594	1.54594	1.83142
	2.01131	2.01131	2.21797
	2.65912	2.65912	1.29706
	2.33609	2.33609	1.40757
	3.01275	3.01275	2.25505
	3.19699	3.19699	1.77947
	1.44217	1.44217	1.23367
	1.5132	1.5132	1.52265
	5.18272	5.18272	2.21242
	2.39049	2.39049	0.0611098
	2.3556	2.3556	1.68441
	2.25782	2.25782	1.71528
	1.58867	1.58867	0.731378
	2.44186	2.44186	2.16165
	3.27058	3.27058	0.929577
	1.36667	1.36667	1.27699
	2.39775	2.39775	3.49653
	2.73532	2.73532	0.697152
	3.96409	3.96409	1.39113
	2.48927	2.48927	1.58092
	1.2239	1.2239	1.60514
	1.36848	1.36848	1.96197
	0.491042	0.491042	1.59888
	1.71613	1.71613	0.76951
	2.55374	2.55374	2.78407
	2.47703	2.47703	1.123
	2.57625	2.57625	1.77969
	2.60587	2.60587	1.37415
	1.22407	1.22407	1.20329
	2.53795	2.53795	1.40038
	3.90745	3.90745	0.873241
	1.98287	1.98287	1.41278
	3.54642	3.54642	2.39676
	3.38078	3.38078	0.969663
	1.26136	1.26136	2.87937
	0.408918	0.408918	0.723153
	1.29972	1.29972	1.27071
	0.76865	0.76865	1.79788
	2.23831	2.23831	0.759531
	1.77098	1.77098	0.840617
	1.47313	1.47313	1.36301
	1.90906	1.90906	1.71989
	1.1374	1.1374	1.26767
	1.32797	1.32797	1.00541
	1.77199	1.77199	0.651924
	2.41373	2.41373	0.438481
	2.16628	2.16628	2.68641
	2.06498	2.06498	1.09097
	0.745319	0.745319	2.68366
	0.556519	0.556519	2.26042
	1.91976	1.91976	2.689
	1.03112	1.03112	0.78161
	1.40649	1.40649	2.06909
	1.83982	1.83982	1.33588
	1.71164	1.71164	0.813441
	1.65871	1.65871	1.54554
	3.03345	3.03345	1.58134
	2.76348	2.76348	1.44461
	1.79989	1.79989	1.55979
	0.440322	0.440322	2.18089
	0.370084	0.370084	0.705483
	1.72499	1.72499	0.618598
	1.72235	1.72235	1.38089
	1.86533	1.86533	1.07509
	2.24818	2.24818	1.03551
	1.27462	1.27462	-0.0484652
	1.23397	1.23397	0.945416
	1.08904	1.08904	0.84228
	1.31196	1.31196	1.65562
	1.27977	1.27977	1.58312
	0.456389	0.456389	1.09962
	0.976188	0.976188	1.57381
	1.55641	1.55641	1.17702
	0.914496	0.914496	1.55016
	1.71256	1.71256	1.59243
	1.46892	1.46892	2.16583
	1.46277	1.46277	2.23576
	0.454451	0.454451	1.54796
	0.535629	0.535629	1.47954
	1.07813	1.07813	1.0462
	2.22535	2.22535	0.373599
	0.59633	0.59633	1.86595
	0.408537	0.408537	1.99951
	0.273739	0.273739	3.99499
	0.968986	0.968986	0.278291
	-0.0286188	-0.0286188	1.47634
	0.287121	0.287121	2.69439
	1.30143	1.30143	1.26268
	1.82355	1.82355	1.17094
	1.66243	1.66243	1.2258
	0.879308	0.879308	0.92828
	0.66263	0.66263	1.87847
	0.580186	0.580186	1.36359
	0.272716	0.272716	2.28214
	1.30922	1.30922	3.98163
	0.538025	0.538025	2.27951
	0.351651	0.351651	1.92587
	1.25878	1.25878	1.64857
	0.293972	0.293972	2.09802
	1.00822	1.00822	1.18355
	0.711627	0.711627	2.44455
	0.661669	0.661669	2.5855
	3.27809	3.27809	1.28855
	5.40683	5.40683	1.32811
	2.27955	2.27955	1.1947
	3.64633	3.64633	1.21532
	3.99961	3.99961	1.67716
	0.562516	0.562516	1.35381
	4.68259	4.68259	1.0215
	5.04626	5.04626	2.32968
	4.09274	4.09274	2.091
	0.299557	0.299557	2.08046
	2.67172	2.67172	1.72123
	2.37401	2.37401	2.16884
	3.38025	3.38025	1.96255
	3.39453	3.39453	2.15421
	5.56972	5.56972	1.59438
	3.62816	3.62816	1.81722
	2.42119	2.42119	2.43877
	5.75063	5.75063	1.99197
	2.53122	2.53122	1.20883
	5.56914	5.56914	1.09103
	3.20585	3.20585	2.58864
	4.29933	4.29933	2.28871
	4.3004	4.3004	0.984723
	3.21246	3.21246	1.61835
	2.60483	2.60483	1.4898
	0.669649	0.669649	2.1277
	0.455916	0.455916	1.84339
	0.769657	0.769657	0.568381
	6.03901	6.03901	1.7434
	3.99165	3.99165	1.95984
	2.27821	2.27821	1.73652
	4.74312	4.74312	2.29909
	0.11004	0.11004	1.6935
	0.235881	0.235881	2.01677
	4.27667	4.27667	1.90591
	4.20936	4.20936	3.02038
	2.01327	2.01327	2.36811
	2.634	2.634	2.34911
	4.3966	4.3966	1.97888
	4.71179	4.71179	2.50318
	3.89609	3.89609	1.37426
	2.75737	2.75737	2.5232
	1.53281	1.53281	1.87251
	2.82616	2.82616	1.66561
	1.38164	1.38164	2.58173
	2.32058	2.32058	2.12982
	2.91045	2.91045	1.38137
	4.51141	4.51141	1.47678
	3.11323	3.11323	1.45131
	2.84403	2.84403	1.84092
	3.04041	3.04041	1.61101
	4.34504	4.34504	1.93029
	2.41896	2.41896	1.6952
	0.930106	0.930106	1.5317
	1.88593	1.88593	2.38503
	1.83498	1.83498	1.23401
	1.85488	1.85488	2.31024
	2.62314	2.62314	3.39537
	0.920172	0.920172	1.65272
	0.639269	0.639269	0.755456
	2.48549	2.48549	0.909603
	2.39802	2.39802	1.3402
	1.82494	1.82494	1.65836
	0.278133	0.278133	1.21683
	3.27931	3.27931	1.74995
[truncated: 1,092 more rows]

## Sheet: Extended Data Fig. 3d
Protein 2FC	RNA 2FC
-0.428566	-0.0468582
-0.573467	0.892548
0.24732	-0.0692774
0.293959	-0.657223
-0.500218	-0.102045
-0.298673	0.295429
-0.0439433	0.257903
0.331132	-0.104886
0.041243	0.260942
-0.37707	0.778139
-0.564905	-0.124395
-0.364013	0.759157
-0.897006	-0.252673
0.822118	0.962595
-0.617056	0.653945
-0.104697	-0.270786
0.871844	0.296799
0.41792	0.978023
-0.37707	-0.184403
-0.107803	-0.66967
-0.862496	0.272567
0.0328061	0.776922
-0.610433	-0.611932
0.147958	-0.296501
0.345964	0.749535
-0.0573917	-0.0765586
-0.307573	-0.0260805
-0.749038	0.984883
-0.968605	0.908644
0.291604	0.329343
-0.545824	0.0521863
-0.490051	0.582604
0.399445	0.807703
-0.673463	0.435722
-0.174621	-0.553673
0.320773	-0.155652
-0.0724828	0.596623
0.381837	-0.192698
-0.046921	0.319513
0.00575927	0.686835
-0.320126	0.691994
-0.982791	0.472624
-0.293359	0.149975
-0.99137	-0.0455431
0.191563	-0.0351274
-0.334607	0.182507
-0.641604	0.50953
-0.58208	-0.0903797
-0.176251	0.116751
-0.844251	-0.330942
-0.336428	0.27905
0.225275	-0.617119
-0.72738	0.159309
0.786596	0.0026325
-0.552156	0.0679926
-0.461959	0.093428
-0.907793	0.258192
-0.652901	0.284928
-0.891643	-0.239311
-0.358454	0.338566
-0.448115	0.737967
-0.349235	0.686701
-0.875672	-0.372605
0.669934	0.247027
0.0867838	-0.473336
-0.325539	0.116009
-0.334607	-0.22047
-0.0816138	0.943655
0.90381	0.833473
0.10165	0.288531
-0.207561	0.205158
-0.946194	-0.257723
-0.92139	-0.574562
-0.481969	-0.0610868
0.235114	-0.0635891
-0.753896	0.110592
-0.997117	-0.0463347
-0.305788	-0.0518872
-0.756331	0.56488
-0.0101344	0.224794
-0.277534	-0.254794
-0.302226	-0.46499
0.38405	0.183936
-0.932361	-0.767117
-0.710756	0.375992
-0.573467	-0.376531
-0.500218	0.170416
-0.828793	0.267426
0.105678	-0.217189
-0.813499	0.727895
-0.204233	-0.36119
-0.452057	-0.754349
0.24245	-0.0530385
-0.773491	0.128722
-0.224317	-0.392457
-0.0724828	-0.225061
-0.118727	-0.0459143
-0.104697	-0.239278
-0.251539	0.877914
-0.289827	-0.345781
0.366252	-0.074251
0.296311	0.569219
-0.336428	0.173569
0.0827026	0.726131
-0.584241	-0.543129
0.786596	-0.172527
0.538041	-0.326967
0.0313952	-0.0677569
-0.312939	0.0480636
-0.434403	-0.74383
-0.813499	0.88391
-0.85726	0.0510046
0.489543	-0.154645
0.333424	0.240479
-0.349235	-0.146485
-0.685014	-0.772223
0.630405	0.630372
-0.237864	0.790802
-0.150401	-0.394059
-0.951764	-0.355826
0.181421	0.432
0.265437	0.966676
-0.174621	-0.245625
-0.332789	-0.129586
-0.202572	-0.905709
-0.678072	-0.347965
0.27023	-0.82911
-0.664288	-0.192943
-0.0232698	0.00647027
0.533065	0.152775
-0.215915	0.35265
0.186501	0.82291
-0.334607	-0.624269
-0.311148	0.392646
-0.186065	-0.560022
-0.422752	0.421857
0.327687	-0.834526
-0.494109	0.0695374
0.336855	-0.146584
-0.926865	-0.552488
-0.409278	-0.130736
-0.394032	0.321112
0.407081	-0.271724
0.297485	0.70319
-0.222633	0.192133
0.347099	-0.0102758
-0.263612	0.38845
-0.093879	-0.118915
0.226509	-0.0317297
-0.215915	0.975967
-0.56918	-0.535858
-0.808437	-0.881345
-0.888969	-0.481047
-0.520769	0.488238
0.00575927	-0.790999
-0.875672	-0.407435
-0.392137	0.671003
-0.110916	-0.0412341
0.116365	-0.336574
-0.483985	-0.0151145
-0.785875	-0.0447535
-0.968605	-0.0096406
-0.295128	-0.495851
0.543001	-0.655641
-0.488026	-0.286754
-0.473931	-0.639153
-0.336428	0.783956
-0.547932	-0.668045
-0.662004	-0.296122
-0.42082	-0.0607475
0.177599	0.269
-0.554273	0.917411
-0.21424	-0.14966
-0.573467	-0.819354
-0.8863	-0.966415
-0.880976	-0.544755
0.149259	-0.386041
-0.943416	-0.671131
0.882839	0.879788
0.200379	-0.764
-0.222633	-0.678145
-0.592919	0.0218087
-0.405451	-0.310394
-0.675765	-0.548812
-0.186065	-0.244834
-0.16004	-0.849329
-0.351074	-0.352774
-0.739372	-0.533628
0.125651	-0.778933
-0.831358	0.276139
-0.54372	-0.724851
-0.662004	-0.481751
-0.341903	-0.207632
-0.0724828	-0.53033
-0.430509	0.25151
-0.979942	-0.693725
-0.22095	0.0536019
-0.846843	-0.616444
-0.897006	0.270763
-0.356606	-0.414957
0.533065	-0.276571
0.0299829	0.131585
-0.694321	-0.200585
-0.612637	-0.253691
-0.436354	-0.117892
-0.803393	-0.838001
-0.224317	-0.0477905
0.347099	-0.717214
-0.341903	0.355004
-0.382702	0.179489
-0.899695	0.0704618
-0.352916	-0.493991
-0.392137	-0.547116
-0.810966	-0.0285536
0.181421	-0.0166927
-0.345564	-0.0505781
0.647084	-0.0713387
0.24123	-0.0692509
-0.153607	0.322838
0.317304	0.268039
-0.606035	0.0251867
-0.390245	0.167597
-0.436354	-0.20271
-0.114035	-0.463095
0.864731	-0.539623
-0.579922	0.152593
-0.547932	-0.132673
-0.612637	-0.179661
-0.265345	-0.110651
0.189034	-0.24297
-0.300448	0.0664261
-0.137648	-0.800518
0.341417	0.122539
-0.968605	-0.223614
-0.148801	-0.557152
0.447844	0.735634
-0.00433459	-0.18285
-0.897006	0.172984
-0.450084	0.153037
-0.72261	-0.364056
-0.962969	0.287458
-0.529073	-0.461155
0.626673	0.110792
0.325386	0.317363
-0.678072	-0.342019
-0.424688	0.0232715
-0.152003	-0.4456
-0.325539	0.156633
0.190299	-0.826534
-0.286304	0.721804
0.395063	-0.0743728
-0.865122	-0.389918
0.115033	-0.570489
-0.226004	-0.620415
-0.093879	0.248545
0.0565835	-0.336544
0.111031	-0.707038
0.326537	0.627402
0.411426	0.0771701
-0.682696	0.468029
-0.612637	-0.29635
-0.823677	-0.329914
-0.351074	-0.538863
-0.340075	0.498705
0.302173	-0.0571495
0.340277	0.215279
-0.115597	0.0499982
-0.07552	-0.216664
-0.436354	-0.111656
-0.994241	-0.539682
-0.112475	0.987652
0.777367	0.330111
0.848798	0.348549
-0.320126	0.636528
-0.438307	-0.432225
0.715454	-0.830859
-0.545824	-0.163942
-0.279284	0.79325
0.648926	-0.467797
-0.720232	-0.743715
-0.42082	-0.978424
-0.954557	0.871841
-0.316528	-0.336391
-0.648372	-0.636408
-0.390245	-0.198308
0.711935	0.10861
-0.951764	-0.381797
0.107018	-0.04602
0.316146	-0.187632
0.187768	0.281094
-0.659723	0.00571963
0.687956	0.63339
-0.798366	0.255915
0.0662614	0.154409
-0.643856	-0.200664
-0.91866	0.509607
-0.295128	-0.0396308
0.0976108	-0.231176
0.132248	-0.0432541
-0.821126	0.0334497
0.183963	-0.16781
-0.915936	0.199423
-0.573467	-0.231957
0.952334	0.450176
0.319618	-0.358483
0.189034	-0.0371563
-0.985645	0.581958
-0.307573	0.126492
-0.0634092	-0.813411
-0.619271	-0.0925219
-0.0101344	-0.428038
-0.793357	0.391831
-0.0694519	-0.113855
-0.236164	0.433491
-0.659723	0.359629
0.349365	-0.49835
-0.027675	0.254062
-0.136062	-0.823245
0.258217	-0.420626
-0.823677	0.443688
0.573375	0.107514
-0.436354	5.15364e-05
-0.910502	0.0901925
-0.309359	0.457476
-0.407364	-0.661298
-0.810966	-0.51842
-0.907793	0.804652
-0.0985055	0.823106
-0.15682	0.370792
-0.28279	-0.0918242
-0.0694519	-0.29013
-0.258425	-0.124769
-0.150401	0.0812684
-0.181149	0.239608
-0.117161	-0.539992
-0.378944	-0.942132
-0.0619024	0.939226
-0.619271	0.279522
-0.0454314	0.17823
-0.027675	-0.541831
0.0731347	0.212184
0.685267	0.0737234
-0.659723	0.00272861
-0.617056	-0.935738
-0.37707	-0.318727
0.631337	0.356521
0.202888	0.445465
-0.369595	0.241844
-0.520769	-0.652092
-0.365871	0.0628828
0.263034	-0.331682
-0.248108	0.573575
-0.558517	0.504382
0.438293	0.177389
0.682573	0.355586
-0.147202	0.489312
-0.232769	-0.153017
-0.746616	0.630079
-0.128156	0.649244
-0.78339	-0.0490715
0.0731347	-0.2911
-0.710756	0.0174152
-0.45799	-0.278673
-0.870387	-0.147863
-0.595097	-0.2224
-0.512514	-0.400656
0.483364	0.414462
-0.011588	0.936169
-0.808437	0.099338
-0.0954196	-0.464207
0.0717627	0.95708
0.0621217	0.0292548
-0.231075	-0.313283
-0.859876	-0.0452653
0.757877	0.219626
-0.0603973	-0.326023
-0.37146	-0.194375
-0.526992	-0.68753
-0.99137	0.077172
-0.508403	0.286718
-0.189351	-0.607792
0.0867838	-0.117088
0.137504	-0.0082282
-0.380822	-0.0319255
-0.181149	-0.0977869
-0.592919	-0.486247
-0.375197	-0.177526
0.0922074	0.351047
-0.109359	0.27488
0.253384	-0.383397
-0.475936	-0.154665
-0.275786	-0.481421
-0.0954196	0.077102
-0.179515	-0.387359
0.0731347	0.143926
-0.844251	-0.321723
0.00288251	-0.0918295
-0.0619024	-0.540224
0.543001	0.547241
0.686164	0.76556
-0.698998	-0.139054
0.569491	0.710399
0.988412	-0.208034
-0.526992	-0.350097
-0.588574	0.139379
-0.401635	-0.515551
0.324235	0.0334453
0.418999	0.562192
-0.753896	0.281573
-0.473931	-0.371405
0.0676387	-0.0169909
-0.85726	0.0246128
-0.456009	-0.110438
0.243669	-0.152317
-0.118727	-0.212109
0.211635	-0.083401
0.921436	-0.953286
-0.28279	0.109257
-0.584241	-0.336784
-0.498179	-0.421133
-0.013043	0.116364
0.495695	0.301576
-0.685014	0.387036
-0.320126	0.611945
-0.706041	-0.0371886
-0.58208	-0.00240169
-0.599462	-0.366115
-0.92139	-0.337902
-0.0159576	0.0180785
0.248535	0.697173
-0.115597	-0.309163
0.280956	-0.023621
-0.456009	-0.113671
0.899176	0.0420459
-0.588574	-0.287489
-0.749038	-0.315489
0.286881	0.147252
-0.0174171	0.438993
0.0186342	-0.118089
-0.8863	-0.327584
-0.552156	-0.708724
0.520045	0.0425193
0.0908534	0.193277
-0.131313	0.340619
-0.753896	-0.0442404
-0.701342	0.418272
0.393965	-0.236456
0.552869	0.413548
-0.606035	-0.141398
-0.516636	0.255511
-0.846843	0.550681
0.0398403	0.333676
-0.496142	-0.664272
-0.027675	-0.238601
0.715454	-0.141411
-0.179515	-0.160238
0.235114	-0.54131
-0.761213	-0.290234
-0.558517	0.111277
-0.891643	-0.381095
-0.62371	0.200956
-0.28279	-0.134044
-0.852042	0.349546
-0.717857	-0.411314
-0.60165	-0.800931
0.0299829	-0.227843
-0.00144342	-0.837051
-0.268817	-0.235436
-0.013043	0.459448
-0.434403	0.00825421
-0.579922	-0.517291
-0.253257	-0.1539
-0.150401	-0.461008
-0.486004	-0.0459644
0.489543	-0.152275
-0.467932	-0.561124
-0.520769	-0.2439
-0.946194	0.108524
-0.715486	-0.528169
-0.013043	0.468616
0.320773	-0.489571
-0.436354	0.128243
-0.988504	-0.118396
0.126973	-0.573206
-0.158429	0.958493
0.892197	0.0731425
0.0962619	-0.0723974
0.151859	-0.251021
-0.662004	0.582432
-0.833927	0.361868
-0.22095	-0.218103
-0.481969	0.768774
-0.114035	-0.620714
-0.469929	0.129112
0.275007	-0.252682
-0.641604	0.0894429
0.0827026	0.0502905
-0.875672	0.239978
-0.268817	0.30817
-0.115597	0.601413
-0.356606	0.287896
-0.0320936	0.394973
-0.734563	0.328716
-0.744197	-0.107963
0.337996	0.134111
-0.0800879	-0.2203
-0.982791	-0.700255
-0.199255	-0.502808
-0.448115	-0.255152
-0.37146	-0.0357572
-0.341903	-0.186625
-0.957356	0.793011
-0.327348	0.0865886
-0.132894	0.974492
-0.00868224	0.0990282
0.350497	0.85644
-0.150401	0.496362
-0.985645	0.0227888
-0.547932	0.45372
-0.100051	0.391827
-0.821126	-0.484183
-0.00868224	0.873025
0.041243	-0.175161
-0.744197	-0.0578673
-0.37146	0.289743
0.282143	0.493305
-0.682696	-0.673974
0.0440443	0.298053
-0.808437	-0.691212
-0.547932	0.741394
0.476122	-0.00271162
-0.351074	-0.0278176
0.956057	-0.38052
0.311503	0.650055
-0.56918	-0.621585
-0.452057	-0.605878
-0.436354	-0.0815716
-0.340075	0.24621
-0.573467	-0.0653437
-0.242977	-0.581171
-0.364013	-0.213484
0.390668	0.455359
-0.274041	0.790601
0.105678	0.348748
-0.841663	-0.151736
-0.940645	-0.00618501
-0.929611	-0.27399
0.366252	-0.473403
-0.422752	-0.0160147
0.711054	-0.443796
0.440421	0.163832
-0.205896	-0.08397
0.494672	0.329551
-0.109359	0.462043
-0.592919	-0.513291
-0.112475	-0.336884
-0.72977	-0.126071
0.997112	-0.152118
-0.621488	-0.574446
0.0468403	0.565685
-0.0499049	0.0329663
-0.137648	0.584541
-0.186065	0.101122
-0.345564	-0.582633
-0.932361	-0.304221
-0.0424568	-0.076738
-0.778432	-0.684094
0.0579701	0.327185
-0.182786	0.149905
-0.720232	0.0607537
-0.584241	0.13578
-0.147202	-0.442233
-0.405451	0.117775
0.311503	-0.244006
-0.229382	-0.325316
0.0593553	-0.627211
-0.965784	-0.74613
-0.364013	-0.350408
-0.504305	-0.265359
-0.309359	0.0715695
-0.139236	-0.53546
-0.101598	0.177832
0.27858	-0.514668
0.355016	0.387911
-0.0877334	0.0764072
0.436162	0.968187
0.00863031	-0.323013
0.0100637	-0.520167
0.244887	0.491004
-0.60165	0.209441
-0.397828	0.299761
-0.878321	-0.010722
-0.237864	-0.838515
-0.37146	-0.694819
-0.473931	0.324105
0.67084	0.12164
0.659925	0.803548
-0.560643	0.151033
0.37629	-0.278645
-0.0159576	0.494411
0.227741	0.476651
-0.643856	-0.759267
-0.176251	0.280377
-0.552156	0.18073
0.0976108	-0.0447543
-0.093879	0.182737
-0.0350469	-0.726168
0.115033	0.0699439
-0.841663	0.985338
0.0758749	0.264133
0.593593	-0.0414691
0.768925	0.388004
-0.529073	-0.00520626
-0.169745	0.255086
-0.929611	0.0894127
0.102994	0.266211
-0.291592	-0.271627
-0.526992	0.373517
0.0676387	0.699904
-0.632629	0.334838
-0.0709665	-0.144409
-0.0409718	0.922244
-0.1976	0.727953
-0.272297	0.189566
-0.859876	-0.00421319
-0.334607	-0.0827128
0.612588	-0.239445
0.0593553	0.113525
0.773152	-0.911024
0.16092	-0.697115
-0.284546	0.358049
-0.72261	-0.186653
-0.597278	-0.67866
-0.260152	0.501669
0.227741	-0.782009
0.0565835	-0.504599
0.505891	-0.560052
0.797428	-0.0902439
-0.586406	-0.66274
-0.751465	-0.719521
0.171207	0.66672
-0.628162	0.0677532
-0.0892673	-0.321811
0.290424	0.0789441
0.230203	-0.200843
0.275007	0.20656
0.144046	-0.23167
-0.182786	0.915417
-0.0877334	-0.421927
-0.194295	0.169339
-0.852042	-0.548679
0.88049	-0.147706
0.169925	0.238251
0.348232	0.197377
0.226509	0.838934
0.0200577	0.406132
-0.189351	-0.119773
-0.715486	-0.122212
-0.179515	-0.569341
0.340277	-0.444103
-0.018878	0.278781
-0.564905	-0.103274
-0.21927	0.0505788
-0.0247367	0.454924
0.259423	0.118784
0.399445	-0.486268
0.92372	-0.210845
-0.940645	-0.0166949
-0.121863	-0.144811
-0.741783	0.142802
-0.286304	0.428267
0.24732	-0.407416
0.381837	0.883258
-0.320126	0.36591
0.621056	-0.321656
-0.836501	0.0684633
-0.448115	-0.324012
-0.121863	0.503782
-0.237864	-0.662753
-0.808437	0.900073
0.199123	0.0201089
-0.84944	-0.0130132
-0.373327	-0.147941
-0.305788	-0.0167418
0.10165	0.278824
-0.56918	-0.640719
0.616358	-0.321485
-0.302226	0.699625
-0.870387	-0.145898
0.282143	0.0796991
-0.192645	0.270421
-0.84944	-0.150638
0.645241	0.777525
0.54498	-0.304527
-0.606035	-0.0936693
-0.668868	-0.0193096
-0.181149	0.0041468
-0.358454	-0.604767
-0.343732	-0.0718183
-0.965784	0.848266
-0.648372	0.585412
-0.186065	0.224786
0.0257376	0.221303
-0.224317	0.317904
-0.979942	0.480737
-0.803393	-0.321532
-0.974262	-0.345306
0.0662614	0.181854
-0.0306192	-0.0340104
-0.91866	0.328159
0.24245	0.320191
0.660837	0.394721
0.263034	0.989239
-0.68966	0.496047
-0.698998	-0.340287
-0.790859	-0.0815682
-0.550043	0.621491
0.289244	0.820224
0.757023	0.99278
-0.560643	0.736219
0.599318	0.445656
-0.878321	0.883682
-0.54372	0.00106271
0.0593553	0.877166
-0.354759	0.519378
-0.0679388	-0.121254
-0.142417	-0.798504
-0.575615	-0.131108
0.54201	-0.14871
-0.217591	0.789939
-0.78339	-0.687274
0.325386	0.231286
0.290424	-0.700524
-0.965784	0.289631
0.744161	0.285853
0.0214797	0.0985259
0.370722	-0.011042
0.464668	0.365023
-0.675765	-0.479317
-0.215915	0.369988
-0.610433	0.19756
-0.894322	0.406542
0.297485	-0.0499953
-0.520769	-0.195387
-0.378944	-0.289699
0.0214797	0.14235
-0.680382	-0.0589672
-0.899695	-0.17724
-0.490051	-0.336492
-0.682696	-0.558543
-0.92139	-0.591835
-0.232769	-0.17923
-0.58208	-0.127749
-0.479955	-0.246193
-0.971431	-0.413109
-0.924125	-0.853534
-0.438307	-0.125264
-0.224317	-0.455053
-0.0454314	-0.496491
-0.150401	-0.375197
-0.562772	0.491352
-0.0649175	-0.582556
-0.486004	0.34442
-0.614845	-0.248743
-0.50226	-0.573783
-0.360305	0.175616
-0.72261	-0.254617
0.311503	-0.806019
-0.910502	0.310324
-0.155213	0.401903
-0.831358	-0.406111
-0.761213	0.0305115
-0.0785637	0.14577
0.0214797	-0.501042
0.0565835	-0.484776
-0.416962	-0.374696
-0.780909	-0.457988
0.175045	-0.0200878
-0.302226	0.80432
-0.746616	0.0495035
-0.535332	-0.381649
-0.428566	0.187645
-0.261881	-0.212408
-0.870387	0.73883
-0.496142	0.149407
-0.592919	0.250407
-0.332789	-0.293845
-0.311148	-0.728919
-0.524915	-0.484374
0.0342157	-0.348473
-0.630394	-0.379353
0.0745054	0.445029
-0.899695	-0.510931
-0.888969	-0.557125
-0.0619024	-0.344958
-0.444184	-0.19992
0.202888	-0.222322
-0.929611	0.21397
0.105678	-0.509406
-0.935117	-0.911065
-0.388355	-0.403
0.413594	-0.261144
-0.614845	-0.453388
-0.305788	-0.171708
0.938098	-0.718748
0.0827026	-0.0326579
-0.954557	-0.182246
-0.739372	-0.429057
-0.965784	-0.261538
-0.302226	0.235129
0.00288251	-0.453947
-0.182786	-0.659332
0.67717	-0.967495
-0.018878	-0.777337
0.42975	-0.146832
-0.771027	-0.676391
-0.446148	-0.652631
-0.526992	-0.454134
0.0370307	0.774187
-0.522841	-0.848429
0.210389	-0.455075
-0.0232698	0.0192754
-0.314733	-0.787303
-0.378944	-0.503992
0.051024	-0.166527
-0.870387	-0.488643
-0.84944	-0.253103
-0.309359	-0.84197
-0.76366	-0.425289
-0.971431	-0.688128
-0.504305	-0.859825
0.181421	0.674732
-0.239566	-0.748734
-0.0380063	0.192628
-0.375197	-0.667051
-0.224317	0.0964476
-0.0740006	-0.747871
-0.907793	-0.804463
-0.828793	-0.801736
-0.68966	0.532796
0.342555	-0.835368
-0.701342	0.591328
-0.405451	0.657338
-0.504305	0.427086
-0.680382	0.874651
0.331132	0.319911
-0.529073	0.438754
0.285698	-0.306835
-0.766112	0.766965
-0.341903	0.540736
-0.172994	0.516587
0.0935602	0.250377
0.257011	-0.550495
-0.28279	0.961956
0.145351	0.713454
-0.261881	-0.0543416
-0.0513992	-0.287394
-0.666576	0.538245
-0.703689	-0.196487
0.695994	0.269365
0.0758749	0.280614
-0.416962	0.145979
-0.929611	-0.235138
0.397255	0.346394
0.0243197	0.479932
0.891419	0.178962
-0.117161	0.225429
0.0593553	0.163022
0.369606	0.206745
0.496718	0.126354
0.489543	0.45626
0.359521	0.34518
-0.258425	-0.0203284
-0.415037	0.4886
0.219091	-0.00834932
0.261832	-0.047471
-0.158429	-0.14997
-0.657445	-0.163828
-0.680382	-0.401358
0.0813396	-0.226707
0.757877	0.399435
-0.541618	0.923175
-0.971431	-0.339784
-0.496142	-0.493407
-0.32916	-0.744952
0.210389	0.77436
-0.694321	0.667803
-0.541618	0.162841
-0.013043	0.893607
-0.696658	-0.19392
0.540027	-0.420849
0.21661	0.762968
-0.295128	-0.437151
0.331132	-0.291561
0.0840643	-0.102346
-0.0144996	0.224772
-0.841663	-0.613501
0.92524	-0.670872
0.0908534	-0.0821786
-0.394032	0.608296
0.871844	0.630694
0.459432	-0.131292
0.252173	-0.165649
0.0328061	-0.218202
0.635987	-0.94028
-0.258425	-0.135089
0.231432	-0.951229
-0.150401	-0.133412
0.123004	-0.108194
0.0440443	-0.422363
0.784085	0.195038
-0.78339	0.70469
0.0271541	-0.0537695
0.467801	-0.0229923
0.796598	0.349072
0.185232	0.269241
0.868687	0.946845
-0.625934	0.68175
-0.217591	0.0475329
0.154454	0.0361198
0.31034	0.274725
0.851999	-0.775211
-0.390245	0.259507
-0.780909	-0.138429
-0.694321	0.927751
0.254594	0.363769
0.0840643	-0.54908
-0.1976	-0.422984
0.462576	-0.299249
0.815575	-0.148545
0.130931	0.577164
0.858379	0.403504
-0.988504	0.517429
0.158337	0.213986
0.68437	0.623354
-0.444184	0.140391
-0.867752	0.150963
0.659011	0.356209
-0.529073	-0.016021
-0.32916	-0.0012947
-0.994241	0.203545
0.40163	0.119262
0.403813	0.491323
-0.803393	-0.479076
-0.72977	0.234767
-0.0892673	-0.244558
-0.560643	0.129395
-0.349235	-0.711184
0.194087	-0.0714272
-0.870387	0.466163
0.181421	0.515392
-0.349235	-0.00867551
0.0538064	0.126282
-0.189351	-0.318234
-0.325539	0.903278
-0.305788	0.123972
0.727703	0.735093
-0.190997	0.0883957
-0.668868	0.944055
-0.28279	0.652515
-0.490051	-0.534688
0.176323	0.12683
0.10165	-0.274291
0.517024	0.442583
0.0496308	-0.414755
-0.380822	-0.0920199
-0.358454	-0.0636832
-0.741783	-0.0273924
-0.713119	0.947889
0.00144197	0.709144
-0.323733	0.221687
-0.592919	0.802546
-0.182786	0.210284
-0.929611	0.664905
-0.312939	-0.373631
-0.588574	0.682019
0.382944	0.424601
-0.190997	0.0649253
-0.411195	0.349486
-0.42082	-0.403696
-0.506353	-0.743096
-0.467932	0.4997
-0.810966	-0.824512
-0.467932	0.145671
-0.932361	0.222567
-0.926865	-0.570985
-0.905088	-0.776783
0.803227	-0.119159
-0.164884	0.389175
0.282143	-0.40297
0.134878	-0.022899
-0.244685	-0.456946
0.0854247	0.389862
0.314986	0.359073
0.291604	0.0744002
-0.994241	-0.476279
-0.469929	-0.364224
-0.564905	-0.650104
-0.526992	-0.510361
0.221568	-0.329648
-0.768568	-0.615484
0.269033	-0.547612
0.425459	-0.507593
0.0172093	-0.587664
-0.279284	-0.425767
-0.37146	0.431594
0.1137	-0.375033
-0.217591	-0.715397
0.868687	-0.234285
0.526069	-0.351966
-0.531156	0.405457
-0.54372	0.180516
0.045443	-0.273534
-0.803393	-0.83269
0.254594	0.0615188
-0.671164	-0.12626
-0.720232	-0.802665
-0.148801	0.156794
-0.798366	-0.0133263
-0.641604	0.571814
0.260628	-0.280489
-0.227692	0.40212
-0.625934	-0.305229
-0.446148	-0.0111466
-0.139236	0.464964
-0.652901	0.0286339
-0.0969617	-0.197131
-0.648372	0.469268
-0.76366	-0.215519
0.925999	0.906208
-0.575615	0.531793
-0.2567	0.502974
0.58111	0.547222
0.0299829	-0.390176
0.449957	0.27192
-0.134477	0.667286
-0.459973	-0.607527
0.158337	-0.42974
-0.164884	-0.393199
-0.659723	-0.839064
-0.492079	-0.0718515
-0.0203404	-0.438441
-0.486004	-0.257932
0.57628	0.00640587
-0.897006	-0.569672
-0.617056	0.0390587
-0.013043	-0.518455
-0.734563	-0.830845
-0.606035	0.168184
0.0648829	-0.163258
0.0342157	0.0247382
-0.54372	-0.635208
-0.174621	0.15181
-0.50226	-0.519603
-0.603841	-0.714079
-0.438307	-0.653001
-0.560643	-0.368807
-0.902389	-0.602357
0.822934	-0.798488
-0.943416	0.354435
0.440421	-0.874095
-0.761213	-0.397582
0.244887	-0.377772
-0.248108	-0.0313233
-0.75877	-0.270712
-0.736966	-0.182488
0.359521	-0.360156
-0.109359	-0.204125
-0.985645	-0.729234
0.580145	-0.559251
-0.680382	-0.535181
-0.496142	-0.504294
-0.675765	-0.935026
-0.336428	-0.649371
0.939603	-0.805795
0.561693	-0.0369372
0.471968	-0.528653
-0.659723	-0.543254
-0.186065	-0.0952637
-0.816037	0.402281
-0.123434	-0.0721601
0.42975	0.372711
-0.123434	0.855165
-0.279284	0.684185
-0.865122	0.310859
-0.894322	-0.397538
-0.780909	-0.714311
-0.134477	0.0943803
-0.0424568	-0.771966
-0.189351	-0.528876
0.109695	-0.425836
-0.708396	-0.134374
-0.302226	-0.820641
-0.883635	-0.809656
-0.272297	-0.354025
-0.713119	0.231503
0.613532	0.473794
-0.459973	-0.305271
-0.286304	-0.975695
-0.915936	-0.0394603
0.340277	-0.290264
-0.50226	-0.139142
-0.698998	-0.0454841
-0.518701	0.310108
-0.367732	0.757956
-0.215915	-0.582284
0.21661	0.258292
-0.535332	0.180705
-0.181149	-0.222129
0.913033	0.310918
0.699552	0.31361
0.157044	0.298375
-0.522841	-0.49838
0.15056	-0.140032
-0.648372	0.200062
-0.646112	0.879725
0.365133	-0.173779
0.298658	0.301382
-0.545824	0.245402
0.169925	0.227291
-0.463947	0.554135
-0.401635	-0.152091
-0.304006	-0.286647
-0.327348	-0.00507851
-0.413115	0.404637
-0.434403	-0.0879304
0.0271541	-0.0321225
-0.347399	0.777445
-0.678072	-0.229469
-0.341903	0.376871
-0.150401	0.450701
-0.821126	0.138373
-0.691989	-0.185939
-0.37707	-0.673819
-0.547932	0.150469
-0.217591	-0.455503
0.158337	-0.178559
-0.422752	-0.324335
-0.520769	0.173135
-0.659723	-0.20142
-0.957356	-0.289848
-0.790859	-0.0533854
-0.231075	0.113373
-0.891643	-0.910674
-0.675765	-0.0392911
-0.946194	-0.217207
0.557778	-0.504037
-0.932361	-0.226835
-0.899695	0.380124
-0.279284	0.068742
0.655352	-0.641908
-0.295128	-0.417561
-0.610433	-0.101861
0.200379	-0.228211
-0.614845	0.436708
-0.948976	-0.415204
0.276199	0.162859
0.129613	0.243728
0.353888	0.00806342
-0.316528	0.795457
-0.467932	0.0505841
-0.612637	0.263039
-0.558517	-0.0596048
-0.652901	-0.0434288
-0.104697	-0.196339
-0.935117	0.399451
-0.880976	-0.186191
-0.510457	-0.98679
-0.24127	-0.567339
-0.0724828	-0.590469
-0.828793	0.184688
-0.968605	-0.738759
-0.612637	-0.063217
0.185232	0.739236
-0.275786	-0.404011
-0.0740006	-0.748135
-0.465938	-0.639686
-0.37146	0.490699
-0.599462	-0.34591
-0.512514	-0.204542
-0.522841	-0.4902
-0.53952	0.878725
0.772308	0.101114
-0.899695	-0.0448024
0.306846	0.355343
0.493647	0.709757
0.051024	0.987657
0.648926	0.751827
0.104337	0.959663
0.950842	-0.747272
-0.112475	0.745479
-0.508403	0.315873
0.504875	-0.0288431
-0.440263	0.413774
-0.343732	0.259119
0.50284	0.354322
-0.72738	0.954442
0.0717627	0.876194
-0.45799	-0.186932
0.015783	0.312738
-0.174621	-0.0302729
-0.360305	0.00915898
-0.0424568	0.267629
-0.494109	0.249922
-0.586406	0.618847
-0.046921	0.29473
0.24123	0.515567
-0.567041	-0.0531219
-0.60165	0.24637
0.409255	0.5247
-0.773491	-0.12056
-0.614845	0.693172
0.0524159	-0.625308
0.815575	0.199042
0.175045	0.415763
-0.155213	0.228817
0.228973	0.136104
-0.968605	-0.477783
0.250962	-0.178253
0.0579701	-0.281492
-0.330973	-0.170591
0.157044	0.930379
-0.345564	0.481026
-0.96016	0.338482
-0.833927	-0.0384993
-0.263612	0.586927
0.442545	0.0525257
-0.086201	0.0748068
0.885965	0.455561
0.92372	-0.135263
-0.494109	0.348682
-0.873027	-0.424523
-0.104697	-0.226758
0.173767	0.198104
-0.597278	-0.0698658
-0.0101344	0.422595
-0.367732	0.861281
-0.21424	-0.113366
-0.454032	0.870394
0.217851	-0.0942286
0.290424	0.0567446
-0.810966	-0.110634
-0.179515	-0.226322
-0.608232	-0.569436
-0.0558912	0.421587
-0.224317	0.236433
-0.592919	0.242564
-0.103147	0.370187
-0.401635	-0.715851
-0.592919	0.0367077
-0.897006	-0.884829
-0.60165	-0.544272
-0.450084	0.403143
-0.169745	-0.259568
0.178874	-0.59568
0.104337	-0.0751174
-0.504305	-0.126972
-0.985645	-0.268135
-0.56918	0.358477
0.217851	0.130311
-0.628162	0.340637
-0.494109	-0.298203
-0.163268	-0.193586
-0.129734	-0.0866627
-0.309359	0.777493
0.116365	-0.0700748
-0.504305	-0.291585
-0.751465	-0.856021
-0.424688	0.563667
-0.309359	0.536796
-0.682696	-0.147049
0.995665	0.552419
-0.588574	-0.938572
-0.21927	0.280533
0.0285692	-0.0736383
-0.603841	0.0437645
0.0635029	0.115945
-0.940645	0.0828467
0.404903	0.316553
-0.296899	-0.599036
-0.298673	0.165823
0.314986	-0.143338
-0.682696	0.780383
0.0745054	-0.304538
-0.739372	-0.0518763
-0.388355	-0.211788
0.0989585	-0.726766
-0.694321	-0.293634
-0.483985	-0.683208
0.0745054	-0.249594
-0.426625	-0.411767
-0.0709665	-0.436241
-0.701342	-0.553633
0.0881416	-0.838786
-0.114035	-0.260524
0.783247	0.169306
-0.614845	-0.438655
-0.554273	-0.900557
0.157044	-0.119393
-0.430509	-0.325482
0.299831	-0.705532
-0.343732	0.698047
-0.405451	-0.23931
0.0257376	-0.45696
-0.512514	0.409924
-0.0603973	-0.314983
-0.599462	-0.46032
0.715454	-0.801163
0.176323	0.0294893
0.389567	-0.319125
-0.974262	0.194871
-0.136062	-0.0614906
-0.785875	-0.39955
0.524064	0.0627617
-0.968605	0.0823566
-0.841663	0.0113893
-0.367732	-0.299911
-0.0247367	0.35454
0.232661	0.305637
0.159629	0.289216
0.0758749	-0.586479
-0.232769	-0.500254
-0.14401	-0.464436
0.715454	0.203365
0.16221	-0.126993
-0.894322	0.0110235
0.342555	-0.175152
-0.473931	-0.56089
-0.45799	0.345303
0.454176	-0.658087
0.291604	-0.545972
-0.0573917	-0.877394
-0.0306192	-0.818898
-0.0454314	0.827189
0.740712	0.187814
-0.948976	-0.988149
-0.846843	-0.156209
-0.846843	-0.972662
-0.307573	-0.344018
-0.520769	0.0223824
0.724214	-0.137357
-0.142417	-0.513523
0.0482362	0.581078
-0.619271	0.564911
0.211635	0.29419
-0.940645	-0.455371
0	-0.130975
-0.512514	-0.260708
0.348232	-0.497737
-0.28279	0.133984
0.0989585	0.284304
0.0243197	0.00454816
-0.112475	0.78028
-0.717857	0.174281
-0.365871	0.0624799
0.0579701	-0.370049
0.197865	0.28335
0.424385	0.87728
-0.584241	0.396918
-0.0380063	0.687123
0.440421	0.0106743
0.487486	-0.333467
0.420078	-0.215388
-0.0740006	-0.960836
-0.231075	0.0300622
0.254594	0.384002
-0.340075	0.973685
-0.202572	0.384056
-0.360305	-0.0145743
0.0607392	0.919497
-0.793357	-0.0712011
-0.21927	-0.00386515
-0.982791	-0.853873
-0.182786	0.11305
-0.182786	-0.438728
0.266637	0.886764
-0.510457	0.643686
0.0813396	0.321948
-0.263612	0.464059
-0.798366	0.739651
0.636915	0.413326
-0.195946	-0.248409
-0.552156	-0.0254456
-0.552156	-0.191235
-0.706041	0.663963
-0.610433	0.205738
-0.205896	0.0386117
-0.0709665	-0.96862
0.553852	0.828792
0.0813396	0.319073
-0.58208	0.0767783
0.154454	-0.0337015
0.674461	0.326865
-0.388355	0.872987
-0.0454314	-0.505689
-0.619271	-0.295129
-0.244685	0.878382
0.367371	0.469842
0.0690147	0.532635
-0.567041	0.854653
0.16092	0.646883
-0.630394	-0.372259
-0.720232	-0.334725
-0.289827	0.259793
-0.139236	0.319942
-0.164884	0.174651
-0.32916	-0.510807
-0.356606	0.148111
-0.488026	0.0481399
-0.554273	0.399422
-0.0159576	0.124162
-0.378944	0.154544
-0.648372	0.840176
-0.41889	0.466407
0.790772	-0.862602
0.789103	-0.0188163
0.0257376	0.0950916
0.263034	-0.124628
0.912267	0.346342
-0.492079	0.695617
-0.367732	-0.188271
0.349365	0.894594
-0.16004	-0.341045
-0.118727	0.581885
-0.907793	0.799403
0.499782	0.561188
0.353888	-0.221243
0.653519	0.819689
-0.852042	0.184252
0.120352	0.397481
0.230203	-0.0151916
-0.749038	0.623041
-0.336428	0.472253
0.192825	0.805952
-0.153607	0.387825
-0.018878	0.0550591
-0.388355	0.280466
-0.309359	0.471982
-0.416962	0.247227
-0.189351	0.593836
0.360645	0.853517
-0.205896	0.336077
0.49774	-0.200201
-0.483985	0.678299
0.0854247	-0.61681
-0.426625	-0.00450115
-0.552156	-0.523953
0.0731347	0.0687373
-0.793357	0.827756
0.219091	0.241424
0.480265	0.876641
0.557778	0.611954
-0.334607	-0.133415
0.0114956	-0.579177
0.319618	-0.523096
-0.477944	0.469865
0.100305	0.529604
-0.0588937	-0.984826
-0.109359	-0.423387
-0.100051	0.325182
-0.545824	-0.37219
-0.0694519	-0.501478
-0.492079	-0.48427
0.125651	-0.0176622
-0.446148	-0.00412429
-0.599462	-0.0768018
-0.703689	-0.684472
0.045443	-0.464019
-0.968605	-0.340497
0.0426443	-0.472326
-0.736966	-0.369068
-0.818579	0.0514697
-0.288065	0.0530375
-0.556393	-0.582151
-0.390245	-0.274751
-0.373327	0.0891425
0.506907	0.906656
-0.1976	-0.497632
0.957543	0.370323
-0.751465	-0.137716
-0.846843	0.491006
-0.268817	0.280198
-0.0320936	-0.104218
0.993493	-0.319479
0.177599	-0.0782584
-0.935117	0.0902812
0.0786098	-0.0611229
-0.26708	0.504498
-0.401635	-0.951221
-0.773491	-0.258686
0.822118	-0.0927128
-0.364013	0.32124
0.43082	0.346971
0.16221	0.774901
-0.209228	-0.310905
-0.0365259	-0.159089
-0.85726	0.566231
-0.407364	-0.391524
-0.54372	-0.625008
-0.229382	-0.37944
0.252173	-0.0322487
0.117695	-0.475129
-0.242977	-0.735201
0.0662614	0.874149
-0.724993	-0.298561
-0.152003	-0.735681
-0.628162	0.642647
-0.112475	0.521381
0.691534	0.549163
-0.56918	-0.254581
-0.84944	0.277427
0.157044	0.170604
0.0143553	0.951518
0.895303	0.558956
-0.708396	-0.0198515
0.340277	-0.275344
-0.284546	-0.388005
0.560715	-0.646483
-0.0923402	-0.420632
-0.403542	0.628614
-0.659723	-0.169619
0.16221	-0.510794
0.215368	0.99099
0.155749	0.627549
0.0786098	-0.906672
-0.027675	-0.970196
-0.558517	-0.133225
-0.129734	0.0865891
-0.422752	0.802458
-0.878321	-0.596432
0.051024	0.55193
-0.291592	-0.219422
0.504875	-0.511804
-0.68966	0.0887773
-0.9771	0.248832
0.776525	-0.247618
0.298658	0.219978
-0.773491	0.0268529
-0.45799	-0.184393
-0.0232698	-0.85751
0.535058	-0.738913
0.867106	0.655189
-0.637109	0.248009
-0.394032	0.247129
0.265437	-0.0752834
0.172488	-0.127291
-0.691989	0.873316
0.00863031	0.149862
-0.926865	-0.263437
-0.174621	0.181913
0.27023	0.0120184
-0.181149	0.580429
0.473008	0.135603
-0.867752	0.575527
-0.657445	-0.515739
-0.50226	0.0535434
-0.0543923	-0.211861
-0.761213	0.659823
0.432959	0.670771
0.24123	0.242651
-0.434403	-0.0647965
-0.0174171	-0.186896
-0.134477	-0.735917
0.69332	0.126998
-0.161653	0.591554
-0.0740006	-0.954689
-0.698998	-0.843508
-0.288065	-0.204519
-0.316528	-0.552417
0.329985	-0.644636
-0.343732	-0.981781
-0.205896	-0.671602
-0.650635	-0.400649
-0.261881	-0.572021
-0.617056	-0.081749
-0.72738	-0.59091
-0.50226	0.092953
0.80653	0.418724
-0.659723	0.222321
-0.77596	-0.317288
-0.21424	0.283257
-0.42082	-0.219039
-0.529073	-0.649377
-0.140826	0.91551
0.22033	-0.744987
-0.579922	0.923876
-0.552156	-0.288122
-0.226004	-0.242365
0.711935	-0.428277
-0.72977	-0.0654458
-0.867752	-0.911416
-0.352916	-0.686627
0.306846	-0.377068
-0.994241	-0.296166
-0.140826	-0.249965
-0.96016	-0.169522
-0.103147	-0.330417
-0.263612	-0.367509
0.316146	0.340205
-0.367732	-0.464575
-0.45799	0.506042
-0.332789	0.478362
-0.907793	-0.314259
-0.547932	0.842794
0.0172093	0.0691813
-0.888969	-0.0222849
-0.625934	-0.414394
-0.634867	0.085845
0.312665	-0.129654
-0.72977	-0.838622
-0.394032	0.0779246
0.128293	0.428004
0.517024	-0.235251
0.104337	0.0398842
-0.200913	0.0884365
-0.841663	-0.605781
-0.365871	0.234243
0.554834	-0.139974
-0.200913	-0.198943
0.444667	0.250695
0.147958	0.223984
-0.54372	-0.205779
0.618239	-0.976295
-0.646112	0.069074
0.459432	0.127615
0.609755	-0.201849
0.0243197	-0.642315
-0.603841	-0.296571
-0.397828	-0.241089
-0.378944	0.890939
0.286881	0.105472
-0.21927	0.202755
-0.0573917	-0.47235
-0.239566	-0.25457
-0.818579	-0.138193
0.0690147	-0.552231
0.231432	0.554742
-0.190997	0.0575314
0.00144197	-0.473383
-0.239566	0.335084
-0.22095	-0.0039418
0.651683	0.26955
-0.706041	0.118363
-0.751465	0.440532
-0.646112	-0.0548532
0.878137	0.655061
0.932817	-0.511303
-0.841663	-0.132808
-0.320126	-0.0659424
-0.0365259	0.201484
-0.0365259	0.440917
-0.592919	-0.762953
-0.295128	-0.24117
-0.891643	0.0567676
-0.268817	-0.336272
-0.0262051	-0.109055
0.0867838	0.181271
0.186501	0.149076
0.253384	-0.233014
-0.846843	0.267976
0.0524159	-0.0485596
-0.78339	-0.109021
-0.28279	-0.138822
-0.272297	0.0452455
0.67084	-0.145968
-0.107803	0.0709795
0.104337	-0.147332
-0.552156	0.629338
-0.552156	-0.0714501
0.077243	-0.0429817

## Sheet: Extended Data Fig. 3e
log2([Protein]Control/[RNA]Control)	log2([Protein]KO/[RNA]KO)
14.2343	14.3049
14.9807	14.2374
8.93793
11.1091
13.182	13.5561
14.61	15.6094
8.69945	7.30949
13.0638	12.545
11.3332	11.4327
14.2623	13.4337
11.3283	10.8752
10.5759	9.39762
15.1402	13.8343
12.4183
14.109	12.2567
10.8716	12.2703
14.8216	15.6981
13.1755	12.6518
14.467	12.7857
10.3573	10.6692
13.3638	14.3881
16.0239	15.4153
10.6961	10.229
11.3398
12.8979	12.8126
11.5595	12.0762
13.2621	13.0008
17.4645	16.1658
12.1603	12.6315
11.4533	9.20477
11.7592	12.1424
15.2133	15.0549
12.4358	13.1168
11.7499	11.5344
15.7141	15.7416
17.0142	17.596
14.7648	14.6105
11.9499	10.8794
15.63	15.3941
15.3185	14.7236
8.6795	9.14792
12.847	11.0878
13.2426	13.6248
17.0367	17.2044
14.414	13.9278
16.0856	15.1211
15.8152	15.5743
12.2457	11.6502
12.2353	11.5057
17.2289	16.6707
13.309	13.6476
12.2126	11.1899
16.7441	16.8928
14.4349	13.3354
15.0499	15.3999
17.195	17.3088
14.6427	13.7744
13.784	13.9356
15.979	14.948
13.3307	11.7536
7.15873	5.30221
17.3863	17.6614
12.0436	12.1651
12.6953	13.5149
16.9098	17.1755
11.235	13.6623
13.0682	12.9129
13.1277	10.3207
15.7748	15.5847
15.1561	14.7352
11.996	10.7447
15.3855	15.2095
11.2981	10.3408
10.6202	9.26627
10.612	10.7385
16.7192	16.7423
14.1449	13.328
13.5691	13.4939
11.4552	11.2488
14.8852	14.4851
10.8672	8.38507
9.73131	7.53066
14.2546	13.7998
10.4619	11.2991
12.9962	12.5038
15.5191	15.9052
12.5312	12.0398
13.6666	14.9409
6.94488	4.30372
9.4879	8.63231
12.7102	12.6481
14.0793	13.5193
14.8432	14.8916
10.5401	9.51313
14.5265	13.6074
8.74411	7.34984
15.3822	14.5123
11.0902	9.8969
15.3344	12.0509
16.0115	15.9872
15.4161	13.9783
11.0093	10.6053
16.1235	15.5543
13.3825	11.0512
13.3646	12.6008
10.7018	9.60864
10.5423	10.5416
10.0744	9.35557
13.9639	12.6633
8.42181	9.04374
14.5046	15.5534
13.0723	12.5753
12.5941	12.2995
6.88906	3.21727
10.2807	10.4672
11.4488	10.5143
10.5072	11.0382
9.88484	10.9731
15.013	15.1921
12.7463	12.5669
13.0196	10.7086
16.7795	14.5282
10.0131	7.9349
13.701	13.2223
13.0325	10.3401
8.93413	10.2566
13.4414	12.4925
15.8045	15.0456
15.8956	16.2552
11.2043	12.6322
15.2568	15.1126
13.4265	11.3085
12.1571	11.9083
12.3302	12.5456
11.8899	12.2178
14.3079	13.7139
14.35	13.2836
12.2507	11.7502
13.5934	13.3429
13.47	13.2073
11.5003	11.2276
14.2469	14.4721
10.7424	8.5455
14.8608	13.8509
12.5537	12.4747
16.8934	16.6394
15.0027	14.6203
11.925	11.1423
10.7319	9.46527
14.9779	14.1854
11.5288	10.5675
13.6791	12.3543
13.3598	12.6663
14.6128	14.7431
15.4847	14.5848
16.8757	17.406
13.7	13.716
9.47536	9.47307
14.1377	13.7788
10.3103	10.5928
13.1831	13.311
10.7062	8.1717
18.1848	19.1591
18.3038	19.2405
13.4548	12.4406
14.4759	14.1073
10.2419	10.1599
14.874	15.6855
12.0623	11.7159
7.13813	5.39508
13.168	12.5044
11.1507	10.5053
15.4798	15.2781
12.7013	11.9901
11.5534	12.6738
13.1076	12.4758
7.8555	8.96535
14.2753	14.8578
14.0005	13.8989
11.2898	10.617
11.7203	12.4705
10.7821	10.2216
8.57526	10.0853
12.5947	12.9688
15.453	14.5511
17.0421	17.8495
13.933	14.7446
12.439	11.9004
11.4259	9.92065
15.0781	12.346
14.4056	14.7525
10.329	9.52767
14.8809	15.2973
12.9746	10.0865
12.8869	12.3684
13.4152	10.7565
15.3315	14.8315
9.39283	9.25419
17.2887	17.2324
16.9918	16.7523
12.5542	13.3212
11.3205	11.5993
6.30258	8.34678
14.5064	14.2568
7.95886	5.35667
15.9554	15.7853
14.3091	14.3146
14.6383	13.5873
12.0269	11.4665
11.7815	12.3129
13.4476	11.4555
9.97067	9.69878
15.3823	14.9591
15.2896	15.6737
10.1537	11.6485
13.2784	13.1077
8.0222	8.02484
16.6897	17.3535
10.4393	10.3278
10.1669	7.85624
12.7622	11.1263
17.1256	16.7531
14.0114	14.9846
13.9817	14.1253
9.53053	8.58045
16.3795	16.1528
17.9344	17.614
18.1137	17.9484
9.47773	10.7329
15.7459	15.6962
14.5172	15.4332
15.522	15.1919
16.481	16.6716
17.1765	17.2604
16.696	16.7894
14.1598	14.2149
12.7507	11.8956
15.6037	14.1174
11.4764	11.8785
12.2719	11.9855
13.9175	14.332
13.919	14.3391
13.0361	12.2589
17.4601	17.0602
10.5433	9.82664
16.3076	15.856
12.1646	11.5141
15.0893	14.207
11.6775	13.8755
12.9384	11.4232
8.01189	7.26699
14.9125	15.5847
13.2737	13.441
7.91775	7.80228
15.7931	15.9825
12.4157	13.2695
9.99672	9.96123
15.1394	14.6728
9.51038	8.18254
8.81682	8.89317
16.7738	17.5039
15.3949	14.282
13.4047	14.0337
13.7251	12.4462
13.8854	14.858
15.9707	16.1967
18.0108	18.3361
8.50727	10.8265
16.813	17.4221
15.5802	15.7776
12.7683	12.4584
15.8213	15.1639
11.9216	13.3604
15.6058	15.2376
13.786	13.3302
11.428	11.0342
11.9725	9.63752
14.3661	15.0659
16.2339	15.0281
12.0435	10.8678
16.7573	16.3914
13.4943	13.8404
13.5234	14.2042
15.0978	14.4021
14.3912	13.4373
12.5686	9.42619
16.6361	15.9533
14.1331	14.671
11.7008	12.1502
15.3871	15.0353
9.99848	9.26973
9.2516	10.1604
13.2034	12.6306
14.5557	14.7296
14.7367	15.3556
13.4538	12.169
13.1158	12.8994
18.1657	17.9105
13.1171	12.1076
13.8401	13.7376
16.0425	14.8082
12.9862	12.5363
15.1518	14.6874
17.4772	17.4406
13.8356	14.3876
14.8795	15.6573
13.8938	13.2577
18.4526	18.6869
11.6544	11.9666
13.2399	13.4269
13.1443	12.2972
11.4193	13.294
11.4289	10.6875
11.0319	11.0498
15.6474	15.4431
11.4561	10.9646
15.4829	14.6473
12.8549	13.22
16.4751	17.2305
9.57323	8.79217
12.628	12.2763
13.313	13.4944
15.4723	14.4595
16.0983	16.0519
15.8405	14.3501
10.2943	6.344
11.4822	9.79697
10.6373	10.5021
12.103	12.7865
15.2871	14.8231
10.5074	11.8445
15.3124	13.9639
9.7362	9.46527
8.59084	6.31075
11.0021	10.5049
15.3325	15.2252
18.0936	17.598
11.1552	8.4481
12.474	11.5665
14.9113	14.7618
13.93	16.6924
13.0335	12.0479
12.9034	13.4631
8.85003	8.39157
7.71288	7.53884
12.5547	10.3567
11.8588	9.89093
11.3767	10.2238
15.2021	14.9897
15.7212	15.4181
15.9115	15.2787
12.8731	10.1097
13.3281	13.3863
11.2465	9.65592
11.7803	11.475
9.59996	10.243
15.4448	14.8398
12.3636	12.6195
13.9578	13.2545
15.6161	15.5403
12.2432	12.8813
17.3703	17.2856
12.2044	11.9148
9.37544	9.30591
14.2748	14.8858
9.31101	10.4707
13.2022	10.8577
13.2723	11.4398
16.3225	16.5487
13.326	12.961
10.7761	10.4904
17.8041	17.8117
11.7126	12.1911
13.6463	13.5226
15.4487	15.451
15.3322	15.2658
14.6739	15.1297
12.5664	11.1493
8.39137	9.3055
14.3043	15.0439
16.5089	17.0559
15.7263	16.2347
13.1839	13.7059
10.0801	8.40499
18.2981	18.1256
12.2856	12.5763
12.966	12.5194
13.8467	13.6866
14.152	12.4287
15.3404	13.4518
12.3943	11.8645
16.9498	17.6244
17.4823	17.3732
10.4898	9.88826
12.2895	12.6958
14.1408	14.4191
15.9324	15.8283
19.7775	20.5015
10.5956	12.23
11.5318	10.6142
15.6854	15.0015
12.3227	12.6827
15.783	15.9186
15.3545	15.7744
15.3715	15.4843
11.251	11.0375
11.2999	12.6705
12.5337	13.3164
10.2581	10.7623
16.6407	16.6971
12.0693	9.86505
12.2615	12.7755
15.6499	14.9993
14.6727	15.3123
9.22655	8.52271
12.7511	12.6382
13.4899	14.9702
13.4154	12.9812
12.598	13.3845
7.10837	4.87938
11.7384	10.0039
14.8476	15.2975
10.3883	10.7354
12.3376	12.613
10.9269	8.34441
9.55822	8.93895
12.7464	12.7801
17.4613	17.8556
13.7275	13.3092
14.6615	14.1726
12.0763	11.4365
14.3477	15.0341
14.59	15.4602
15.9883	16.5882
15.4876	15.2812
17.4399	17.7452
10.0306	9.3607
14.016	14.8424
15.9881	13.7994
12.021	14.6348
18.6971	18.626
16.7536	16.4635
15.2151	11.5718
12.5256	10.6178
16.5996	16.0579
13.8472	14.6469
14.671	14.9982
15.4655	14.4251
16.0667	16.2636
11.1094	9.87056
14.0426	14.0939
14.9068	13.5164
11.9166	11.1542
12.3698	13.1965
10.5705	10.1881
12.0689	9.67779
16.4212	16.626
12.7218	13.2779
12.4174	13.8953
11.1406	11.0227
13.8382	12.3188
8.86479	8.01285
12.2022	12.8171
14.9272	14.0325
15.1157	16.0836
16.1899	15.9531
12.0182	10.2593
13.0137	11.7884
4.91809	5.22108
14.2791	14.0253
14.4654	15.658
13.5747	13.9913
14.0333	14.0274
15.6468	15.2553
11.4761	12.4136
13.9672	14.1298
11.0831	11.1453
14.184	12.6452
15.0974	14.4967
11.7506	9.48426
11.6573	11.0655
16.9406	17.4851
12.1179	13.0706
14.7038	13.9388
15.8551	15.1211
14.0188	14.0404
12.7502	13.3542
10.1755	9.23
9.3941	9.05672
13.545	13.2832
14.6408	13.9973
14.9185	15.4235
13.4468	11.9875
13.8549	12.701
19.2671	19.5731
15.7222	15.7635
17.2786	16.3275
14.2839	14.6999
12.3667	12.2926
12.2873	12.7012
14.2415	14.9982
12.8423	11.1542
12.3872	13.0807
13.8515	13.6517
14.382	13.3057
13.508	12.9014
13.735	13.7794
13.6677	13.6054
16.9966	17.4021
10.6751	8.5455
13.3787	12.9782
14.9518	14.0742
13.8448	13.9398
10.7881	7.57883
14.6623	13.5298
14.0125	12.6159
9.89321	10.0593
13.9299	14.5808
12.7744	12.6572
11.0525	11.1063
14.0824	12.5406
13.4145	13.7761
19.4254	19.9049
16.1814	17.1332
12.9564	12.2479
16.4704	15.5069
16.6384	16.9807
11.807	13.0685
11.1327	8.79559
11.0255	8.12363
15.0005	15.5663
19.0065	19.4058
9.38495	5.49379
10.0645	10.8642
12.3147	10.0908
13.8705	13.4724
13.1323	11.3073
12.7158	11.7232
13.7294	13.524
6.8817	7.34605
14.0071	13.5897
13.9775	13.9026
14.4027	14.2472
18.8808	18.878
19.1222	18.9743
13.3958	12.5565
13.6931	13.7215
15.843	14.9422
16.9907	17.5192
13.7522	14.2483
14.9347	14.3161
19.1026	18.3768
11.1094	11.3178
14.0434	13.5006
9.51973	9.2166
16.6216	15.8357
13.9885	15.313
13.7126	14.2422
14.897	16.026
14.689	15.4704
14.5778	14.0615
14.4881	15.2347
11.0588	9.97177
15.2863	14.8908
15.4462	15.3761
18.774	18.7202
14.401	13.1657
9.77725	10.5028
17.3498	16.6512
16.8937	16.5037
16.3936	15.8877
12.7624	9.89409
13.1956	12.9117
16.5328	15.6086
17.0325	17.2716
13.3554	13.2306
12.4476	12.4857
13.5595	11.6334
11.8487	10.4768
11.0768	13.4889
11.8849	12.5722
18.6191	20.1708
17.7872	17.709
18.009	17.8359
15.0989	16.7566
11.5723	10.7427
18.1284	17.7401
14.0337	13.8811
13.6248	13.97
9.78202	9.80292
17.7554	17.719
13.9713	13.7042
7.63452	10.2425
10.9011	10.6122
10.7074	10.7397
8.86989
10.7138	10.4081
10.9127	11.2352
13.3759	13.2981
14.1972	13.8381
16.3226	16.4336
16.431	16.2521
12.6202	13.6317
15.1835	15.7292
15.5632	15.7122
13.5379	13.8328
10.1672	10.0982
15.1326	15.0274
13.158	13.5695
10.0292	10.3927
9.84711	10.0857
13.7619	13.5267
8.83748	9.58764
10.7473	12.4922
15.654	14.1889
10.194	11.1351
14.6988	14.7959
15.3924	15.0645
16.8747	17.0533
10.8899	11.4356
18.362	18.8301
15.1401	14.1735
14.4026	14.6349
9.63873	5.5435
13.875	13.7349
12.1055	11.4607
11.0609	8.7462
14.2511	14.1541
21.2777	21.4892
10.4183	11.0845
12.9307	13.0879
10.6563	10.7768
13.1709	11.3762
15.5014	16.7794
10.3244	12.1631
13.7182	13.7626
12.9229	14.0792
17.2783	17.549
15.3002	15.5531
11.1934	10.2811
13.7125	14.5741
11.9172	12.1238
19.0081	18.781
16.9568	16.6949
16.3733	14.5984
12.7861	11.2647
10.4377	9.97174
9.52192
18.8605	18.6799
10.4434	10.1708
13.6671	13.3178
12.7018	13.2258
10.4483	10.5763
5.55411	7.50623
16.0527	16.6424
15.9045	16.5585
6.75559
11.5305	12.6566
14.1258	14.1739
13.5158	13.2431
11.8661	11.7904
17.133	17.2306
14.2609	15.0245
14.7315	14.209
14.4929	14.0602
16.0595	13.715
13.544	11.0716
11.5454	12.5662
13.4415	14.2877
17.6674	17.9693
13.6168	11.2749
11.7823	11.7234
11.6862	10.4812
15.9227	15.1547
12.004	10.9415
18.3126	18.636
12.8016	11.4678
14.807	12.7339
13.5303	13.4312
15.0459	14.6069
15.6771	14.5594
18.1681	17.1869
15.8382	16.1007
14.6715	15.0163
10.2217	9.52328
15.0108	14.6726
11.4426	12.4002
10.4002	12.0705
15.489	15.7439
8.93275	9.30912
11.9143	8.27748
10.8234	10.2986
11.5818	11.3098
14.7015	14.3952
14.007	13.1754
19.1564	19.2009
16.8349	15.8617
12.2057	11.8949
15.5829	14.9211
13.4295	13.6443
16.8605	17.734
15.7951	14.9798
10.3695	11.4363
17.5406	18.5186
12.1683	12.7217
12.6165	12.1039
13.6899	14.3503
14.4256	9.94667
10.3401	9.7929
14.922	14.7576
13.8791	12.703
17.6348	17.4771
13.745	13.8809
14.31	13.7704
12.6618	13.1521
11.5939	10.3974
13.2946	12.5668
15.3146	14.9912
17.3309	16.4571
10.8275	10.4921
9.94855	10.6229
17.4725	17.2492
14.6072	14.5324
15.1349	15.5222
18.9192	20.7085
16.1196	14.2364
13.2992	12.0549
11.9239	12.639
11.4166	11.351
9.0278	7.52553
11.1223	11.7203
11.0347	9.75728
11.5499	10.1514
13.1641	12.5217
11.4452	10.4763
9.2482	10.4616
10.9011	10.1723
16.5653	17.6691
11.3613	9.89051
13.3769	11.9805
12.7991	11.578
11.8766	11.2088
11.7124	12.6424
13.6003	12.6754
12.1394	12.2619
16.3657	15.4445
9.80713	9.16794
13.0341	12.6909
14.0672	12.7026
10.9862	10.9085
11.1046	9.70596
12.3205	10.8604
10.7092	10.3958
15.2208	14.0697
16.2404	15.8497
11.651	10.2332
14.2968	14.1307
11.9807	12.4179
9.52808	8.63857
15.3784	14.1021
11.3845	9.27533
13.2809	12.3441
14.638	14.7536
14.0221	13.6167
12.35	12.1802
13.5051	13.0545
14.3964	14.5787
9.63777	9.02599
12.7522	11.2575
11.4235	10.0266
13.8697	12.1976
19.8697	20.063
16.6864	16.4276
10.7468	10.7319
13.6928	12.7908
13.3755	12.3177
12.3776	12.5305
12.9683	11.8734
11.0626	10.9984
16.7184	16.5673
10.8799	12.0289
13.5757	13.6986
10.939	10.9787
8.24803	6.57352
11.7831	10.0925
11.8488	11.9008
14.8463	13.884
13.066	12.1686
10.7626	10.1382
20.3684	20.609
13.6702	11.9133
14.407	13.822
12.4914	13.2464
12.6403	10.2168
11.1663	10.8752
12	13.4629
14.7796	14.5175
12.9704	12.6939
14.0193	12.8803
12.0834	11.6039
14.0135	13.8509
9.95275	9.30048
12.802	11.5337
13.1894	12.3136
12.5378	11.7246
15.9022	16.3322
10.8176	10.6056
12.2034	13.3742
16.4613	16.1416
14.052	14.9802
9.51389	9.80426
13.4891	13.2716
16.1561	11.3569
13.9627	16.0222
15.1838	14.9983
16.8493	16.5975
15.4736	14.7015
13.7065	13.5747
12.7694	12.2875
16.5592	17.785
10.8673	13.155
14.4996	14.9774
11.3365	11.1919
14.5224	15.2842
14.1968	12.8215
15.158	16.17
14.3872	14.3539
15.6904	14.953
11.2513	11.2302
18.9328	18.9327
11.3314	12.866
11.3225	10.8368
17.2766	17.5132
12.9032	11.2011
9.21793	10.9175
16.2019	15.9542
19.3374	19.2737
13.7319	13.5054
16.871	16.6246
16.6963	15.1084
14.2037	14.0889
15.0811	15.0255
17.1426	17.0322
20.0022	19.9559
19.8483	19.9376
14.5783	13.8155
12.1951	12.472
18.0281	18.4711
11.6956	8.05235
13.8267	13.2157
13.2822	12.5549
14.4919	13.5871
15.0744	15.9956
14.0576	12.0628
12.8147	12.6945
8.91789	9.30406
13.1933	13.0429
15.1229	14.6611
10.3197	10.9646
16.6263	16.5
7.72727	6.853
15.3312	15.6065
18.033	18.2047
14.2501	14.4255
17.222	17.0097
11.2328	10.2935
12.512	11.3746
13.8783	14.8376
10.8646	10.7292
16.2177	18.876
	12.7986
15.762	15.6667
19.2858	19.8227
15.3184	15.6409
11.9627	10.3582
15.9525	16.3467
12.0124	12.0327
8.30082	7.8638
16.3563	15.9701
13.9128	12.6584
6.56179
11.1699	10.7376
15.1404	13.7369
14.061	14.1687
14.1375	14.2311
16.3519	16.267
14.9039	15.3524
14.4849	15.16
12.9713	12.7509
15.5347	15.5107
13.4091	12.0033
11.8162	11.5261
8.88246	8.76813
10.5275	11.5521
13.3382	13.1884
15.8907	15.9238
15.4052	15.6817
16.6941	16.7045
15.4113	15.3662
16.7352	17.4603
12.3014	10.2457
16.0207	16.0896
8.27042	8.64299
12.7758	12.7896
12.8037	13.5026
14.2967	13.3074
15.7132	15.8369
8.6445	11.3905
12.7049	13.5749
15.9804	16.775
12.293	11.7099
12.4279	12.2666
13.814	13.0962
3.96702	1.91949
7.01257	6.02455
18.9573	18.9355
10.1593	10.1045
14.8464	15.0581
14.2046	12.6465
14.5201	13.6657
12.0955	11.3799
9.61856	7.83087
15.8682	17.307
11.9677	11.3513
15.1904	14.6443
15.0619	14.5931
16.6322	16.253
15.081	13.7405
11.3918	10.7881
12.0865	11.9406
10.0966	10.8505
13.0633	12.8406
13.2444	13.0201
16.3043	16.3072
11.4997	10.3997
12.8917	13.3522
13.5226	14.2468
13.5637	14.3062
9.69971	10.1557
11.42	12.6138
15.279	15.5441
10.8507	10.4753
15.3839	14.7899
13.2387	12.5464
14.2884	13.7931
13.4016	14.4913
13.4474	13.7422
12.2155	12.8979
8.67847	9.5541
12.1801	11.9895
13.5139	13.8452
14.1257	13.3161
7.17027
14.2025	14.3169
11.5222	10.743
13.5537	15.864
13.434	13.02
17.4722	17.6917
11.1089	11.4328
14.9631	15.1953
12.6066	12.7487
14.6178	15.2372
12.3702	9.30294
13.6393	14.2051
15.325	15.9614
12.4698	9.94992
14.6899	14.5028
11.9625	11.9219
15.4632	15.8057
13.6028	13.5745
9.9264	10.9103
12.688	13.9082
15.2821	15.3318
15.3953	16.5778
10.0329	10.2505
16.2325	16.3803
14.3645	14.5027
11.6465	11.3139
14.6255	13.3889
13.0824	13.1267
16.6285	17.5815
17.3673	18.122
14.7907	13.3335
11.5691	11.2068
15.6482	15.3128
13.4894	12.9562
11.2132	8.65553
12.1968	11.2287
12.4947	12.5261
12.2073	10.9413
16.9286	17.3565
15.8388	15.9036
14.9863	15.8135
13.111	9.32967
10.0751	11.1084
14.8979	14.0872
13.2595	13.1772
17.3596	16.9332
8.79495	7.92879
9.3497	9.73772
14.0843	13.4772
16.7361	16.2279
13.6222	13.0296
13.7251	13.5027
17.5795	17.5218
17.8945	18.081
13.0358	13.2159
12.1726	11.3803
10.9056	8.61524
12.4731	10.7809
13.3484	13.4738
13.3245	12.2488
17.3337	17.3466
14.9724	13.4081
14.4793	13.455
13.5056	13.4128
15.9327	15.9762
13.4419	14.2352
14.2706	13.9814
10.7261	11.0895
9.79679	9.75053
12.7634	12.687
12.3244	11.8711
14.5446	15.2049
12.7807	13.837
16.1623	15.8436
11.2748	10.0715
10.6464	9.17766
16.473	16.5716
11.9437	11.8321
10.8439	10.3473
13.8284	11.8631
18.1518	17.974
11.0676	10.2372
8.47572	6.40031
13.1187	12.0052
11.0419	10.5979
13.6525	13.2295
13.8846	13.9384
14.6666	13.8615
11.1459	9.94417
7.8152	7.48677
10.9966	8.80259
8.80687	8.76541
14.7551	14.835
13.3362	13.3101
7.51243	8.8344
12.0188	13.1642
16.2269	15.9515
16.6113	16.2819
12.2797	11.0924
11.5621	10.639
15.4966	15.7204
17.042	17.069
12.1356	11.8581
8.75875	10.5848
17.3256	16.6302
15.2423	15.6482
14.7584	13.2638
19.2791	17.6692
12.9982	10.9541
18.3094	18.1441
15.8507	16.4823
10.4666	10.0243
13.1158	13.5244
11.3391	11.7702
19.2999	19.3469
17.4449	18.5363
15.1861	14.7132
12.8244	12.8939
15.2333	15.6189
12.3056	13.0181
11.4087	9.1474
15.2284	16.0601
10.3352	10.9435
9.24184	7.63547
13.06	13.2414
13.2637	13.3335
10.7399	11.3642
13.541	13.5868
13.5668	16.0296
10.7236	10.5284
12.4972	12.0564
19.1565	19.1335
13.6616	12.4252
11.1185	8.50812
10.8295	9.1036
15.1729	14.6258
18.5911	18.2337
10.8581	8.92799
11.6268	10.3908
12.544	12.6681
16.4665	16.5939
10.8157	8.744
13.0954	12.9625
18.3355	18.311
11.6881	9.46435
14.725	14.0967
10.6634	11.3504
13.8101	12.948
12.6494	12.5616
18.2557	18.2853
10.7356	14.5654
13.4626	13.4743
12.0694	9.61931
12.3752	11.7511
17.3648	17.5278
13.0129	11.9775
13.6996	13.1227
11.8054	10.3621
12.6805	9.50409
14.3943	13.4995
14.6526	14.7205
11.707	11.471
13.8625	14.4782
15.0302	13.299
13.559	14.0515
12.3831	12.4648
12.9609	14.7531
12.69	11.2631
15.19	15.9923
15.0306	13.6871
12.3852	11.6088
11.9269	10.3487
14.7645	14.7396
14.1882	14.0728
11.9233	11.7891
12.5062	14.0067
13.9335	12.6552
13.2987	14.7223
13.5515	12.7615
9.17951	7.23686
13.7069	13.5025
16.4111	15.9227
16.8096
14.8666	15.201
15.6386	15.5612
17.469	18.367
19.3001	19.814
17.3649	18.4132
13.7829	13.4675
12.2165	11.9955
14.1224	14.5636
11.0455	9.20157
9.9729	10.0052
13.3014	11.6156
12.627	13.2835
15.1856	16.4021
14.591	13.9422
14.2611	13.9638
14.4572	13.9055
18.3107	18.7508
14.4485	14.3287
15.8889	15.5507
15.4179	15.2152
11.3101	11.5148
10.5095
17.1001	17.5962
15.2055	15.2911
11.5296	11.6747
16.4536	16.4109
14.3631	13.4796
14.3726	14.3104
17.1561	16.8984
12.8454	13.0742
9.64775	9.4476
14.8318	14.7873
11.7273	13.3456
13.626	13.2855
16.0201	16.7668
13.523	11.3058
15.9131	16.3747
14.9571	14.8465
13.2736	13.1771
10.2795	10.9337
19.0016	19.063
10.6345	10.6657
12.4973	11.1926
14.0871	15.3741
14.2122	14.5469
9.55108	11.7874
10.1423	9.02743
14.3149	14.1543
13.2437	11.4943
11.8798	11.4986
15.1855	14.6936
9.63379	7.43872
6.71539
14.7452	15.2698
14.1116	14.0227
19.3477	20.5865
10.7818	12.0047
13.5534	12.3827
15.0688	15.7742
13.8081	14.5638
14.2243	13.9878
14.6396	15.6067
12.9943	12.4558
10.8364	9.16759
15.0558	14.214
11.7981	11.0854
14.5314	14.9346
12.4348	10.5171
18.6618	19.2879
8.83395	9.30109
11.526	11.1281
13.9103	13.9674
15.7448	14.8181
12.7091	12.6266
12.5652	12.7975
15.0158	15.1113
9.18237	7.83203
17.5977	17.6837
14.004	14.8657
15.1277	14.4942
13.0075	12.105
16.1015	16.1702
11.4801	9.30648
13.5095	14.0861
9.60084	8.26772
15.3786	15.2339
11.4929	11.0954
17.9379	18.4501
13.0817	11.8644
15.556	15.4385
10.7191	11.0221
19.9109	20.8263
12.7276	11.9415
7.59854	8.79145
10.872	10.2003
17.1044	17.3204
17.1282	17.6577
16.8937	17.3864
13.1301	13.4913
12.7947	12.3228
10.9729	10.0904
12.1749	13.6916
14.3406	13.304
11.9016	13.3314
13.1277	12.3888
12.5489	12.5773
7.17964	5.74443
17.6078	17.3426
7.5243	5.9324
11.901	11.8378
10.6852
15.5287	15.1303
14.5818	15.7036
15.7669	14.3701
12.0618	12.8547
14.1968	14.5054
15.7707	16.2674
13.6897	13.0212
16.1338	16.0117
11.5664	9.32189
15.7627	16.5895
11.8944	9.89973
9.7254	10.0318
16.3611	16.9069
11.0258	11.9619
18.9389	19.3005
15.4788	14.771
12.525	11.083
12.6777	11.7139
16.6116	17.1213
15.9783	15.7667
12.9364	9.82231
17.2891	17.2239
10.8822	12.19
15.2527	15.5399
12.772	12.4522
14.5427	14.7556
14.0475	14.8234
13.547	13.3968
10.4506	10.5907
10.4182	11.6714
13.753	15.3766
8.84141	7.56048
12.8236	13.0182
13.3281	13.009
11.1745	11.2148
11.8579	11.993
14.8335	14.8078
12.1206	10.1587
12.3199	10.9447
17.2236	18.0281
8.95481	7.71684
15.0919	14.9692
10.0806	9.48283
13.7631	11.499
11.7151	10.2416
13.7594	13.7382
14.8962	15.228
13.6751	14.7337
8.49172	8.88539
15.6516	16.1149
12.928	12.542
7.7883	10.4383
15.3382	14.694
13.7696	14.0465
11.1995	11.6108
16.1164	16.2509
13.21	13.2563
17.6299	17.7218
12.1916	11.8964
10.2007	9.46861
13.2776	13.9217
9.88446	8.96871
15.798	15.2841
17.2944	17.5494
15.4332	15.7594
8.68183	9.50636
12.4853	12.7211
12.4152	11.3654
14.756	14.3051
13.6634	13.4157
16.632	16.5879
16.7394	17.4295
15.4679	15.566
12.5035	13.7113
15.1515	14.4766
13.0418	14.1248
15.8257	15.5836
14.4229	14.4629
13.0292	13.5303
14.1808	14.155
14.3134	14.2553
12.0173	11.2493
13.9832	14.6009
12.2365	12.5826
14.5983	14.9563
11.7247	12.5296
5.02065	6.26153
15.3769	16.003
14.5995	15.0416
15.0197	15.7864
8.58195	11.7965
14.5624	15.322
14.7823	15.3728
14.1377	13.7086
8.76511	9.46117
12.8433	12.6575
14.3828	13.8245
9.57718	9.73586
16.8407	17.0848
12.0572	12.964
13.6877	12.8797
14.8323	15.8778
12.548	12.3758
14.1914	14.5141
11.8352	12.8276
17.0043	17.1168
11.7507	12.0727
14.254	13.1008
11.9421	12.0126
16.5375	17.1769
11.6759	10.6672
13.2558	13.3506
16.7781	18.0179
13.2515	14.5425
14.8932	14.3065
11.4191	12.6524
11.3838	10.4108
12.2067	11.3286
15.7138	15.0012
13.7974	14.4244
16.7466	16.8135
11.5611	11.7957
15.1506	16.1469
13.9866	12.6285
8.87448	10.2438
11.7168	11.453
11.4585	13.1307
	12.3347
12.0294	10.7583
18.0065	18.5723
11.3234	12.2078
9.04927	7.58214
15.6368	14.0185
16.0337	15.4841
14.242	13.6345
13.8833	14.6553
13.5897	15.1242
16.8801	16.9152
11.8809	12.3122
13.4151	13.7193
15.2261	14.299
12.1421	10.0298
13.4861	13.1569
15.9212	14.9175
17.1826	16.5412
11.475	9.28415
13.7461	13.6962
12.4794	12.0416
17.2392	16.4213
13.7832	13.963
10.9207	9.96293
15.2977	15.335
13.3603	14.0727
11.4242	10.3075
16.075	15.3858
11.1057	11.0956
13.6787	13.2858
11.6022	12.7489
12.0863	12.1761
15.5721	15.6897
6.8231	-0.418259
13.9252	14.9021
14.2493	14.2012
12.9093	14.2246
16.1233	15.8439
15.3231	14.4635
12.1022	11.3021
10.5152	7.63208
16.96	17.1601
13.9711	14.886
15.3251	15.3312
12.4424	13.0442
15.5482	14.6918
12.0583	11.4886
18.0712	18.0062
12.134	12.6524
13.1352	13.4897
12.8885	12.5825
15.3986	14.0162
10.3118	11.2236
18.2628	18.8305
10.8873	9.28933
11.5325	12.5452
15.2072	15.3821
16.4242	16.5411
15.4651	15.3982
15.2382	15.0811
14.2124	14.4471
13.1589	12.9295
10.6838	10.409
15.881	15.0078
12.319	12.0085
14.4596	12.8102
11.3639	10.7829
12.6094	12.5023
12.4324	11.352
15.8233	15.6401
8.98083	7.18879
11.8752	11.2938
18.6541	17.4604
14.1593	15.1705
11.3401	10.9391
19.3771	20.5166
13.7517	13.8184
11.0704	11.2614
10.3921	7.73898
14.1203	14.1054
14.567	13.987
17.6754	17.3762
14.1159	13.9623
12.3044	12.6571
14.9395	14.4689
18.6885	18.3154
15.3268	14.8929
12.9374	12.5169
13.544	13.3704
19.2379	19.5877
12.3747	10.4355
12.3232	11.1546
17.6472	18.7278
14.2555	11.6678
15.5529	16.7131
11.1126	11.0911
17.3196	17.2672
11.3184	11.4874
12.1922	11.922
12.6231	12.7829
10.474	10.2641
15.2599	15.3176
11.5117	11.3749
15.8592	15.1297
10.4757	5.60829
10.2108	9.55335
15.5654	14.3841
9.73723	9.29722
17.6873	18.5363
15.5743	16.3311
10.5466	10.0719
13.555	12.8493
8.63135	9.34094
13.7768	13.9332
11.7632	12.7509
10.7522	11.1396
16.2723	16.7768
14.9466	14.7942
18.438	18.6109
11.7724	10.7808
17.1813	17.5703
14.4094	13.5661
15.4908	16.2783
12.7427	11.6758
16.9597	17.1484
9.84565
15.9136	15.9371
18.634	18.5018
14.6571	13.1654
11.1057	10.0635
11.0281	11.419
11.8982	10.2641
12.0643	10.885
15.0774	14.3428
14.8115	15.2403
10.7101	9.83484
7.72726	5.00983
10.8023	10.2857
13.631	13.0893
11.6207	11.3881
14.714	13.4112
11.5401	9.92853
15.4807	15.9335
12.8328	12.6682
13.6362	12.9833
8.92676	9.28277
10.7159	8.77855
12.2967	11.5189
19.8814	20.7061
18.9173	19.0019
8.52601	8.81314
15.1958	15.3726
11.1382	12.0928
11.3181	11.655
16.8308	16.795
17.8842	18.0278
12.6714	13.1199
13.2804	13.0812
11.1895	11.7514
17.1484	17.2444
12.3574	10.5728
11.8765	13.5965
17.9835	17.5813
12.6995	9.03725
12.6302	13.6237
13.7331	13.2898
15.5828	16.1436
17.4045	16.8077
9.33637	9.10452
17.2152	16.7536
14.3678	14.9926
17.021	16.6903
15.6811	15.2542
15.3202	15.6574
8.8704	8.13031
16.2502	14.3603
17.2362	17.4697
13.8684	14.1216
8.60259	9.39344
11.8809	11.4617
15.5186	15.336
16.5691	16.5806
12.7766	13.0552
11.6783	11.2524
11.963	11.281
11.9093	13.0362
16.6818	18.0751
10.0215	11.2093
13.2713	12.7511
13.5578	15.0131
11.7492	11.5456
16.5763	17.1447
12.2683	11.9467
12.6486	11.6123
15.5766	16.0805
14.1458	13.5203
14.3046	13.9576
19.7343	20.461
17.2648	17.1433
14.2569	16.1245
13.2005	13.1567
10.477	9.41806
11.0703	9.94241
9.42459
7.58523	5.75736
15.3394	16.1708
12.9327	12.5565
12.6153	12.6876
10.7471	11.0382
17.1605	17.3632
13.2445	13.1254
12.397	13.4783
13.1546	16.2426
13.7234	14.3871
10.9496	11.1216
11.3456	12.8493
11.3218	10.956
15.3228	14.701
14.9234	15.086
14.9473	12.7733
13.531	12.7889
16.8481	20.135
14.5919	14.7001
12.8631	12.9809
16.4583	16.2343
12.2873	11.7471
9.76482	8.65289
13.9415	13.083
14.2685	12.8719
13.406	12.8042
12.939	11.996
10.9347	10.8336
16.6726	17.3137
14.5797	14.8397
13.5977	14.1208
10.8305	10.1317
14.2182	14.379
15.4051	17.7221
13.5787	12.6529
15.796	14.4988
14.6844	14.1839
13.0928	13.8412
12.6987	11.7813
15.0867	14.5547
11.9566	12.3529
14.1419	13.9517
11.3232	11.8729
9.48148	7.19998
8.42313	8.86889
11.3099	11.706
11.9042	11.2965
15.1394	14.6796
13.5208	12.0484
12.3988	10.986
14.0932	13.4191
13.3504	12.631
16.8255	17.8736
15.2853	14.1053
12.2005	12.3923
16.1952	15.3857
16.9699	17.0736
11.0082	11.6917
12.4118	13.4569
13.9203	12.4283
13.2704	11.2808
16.6187	17.0355
13.4488	12.5824
12.214	12.0413
15.8275	16.2468
16.62	16.6126
16.3945	15.9551
10.4312	8.35952
14.997	15.3108
11.8493	11.054
8.84015	7.93105
14.4363	14.7392
15.4852	14.8785
15.0598	14.931
19.0438	19.602
9.4892	9.1638
10.0651	9.77855
11.4314	11.0422
11.1885	11.222
13.8897	13.9751
13.4044	13.0155
16.5925	16.426
11.2765	9.03218
12.6732	12.2905
11.4632	10.3458
9.0502	8.74293
16.1929	16.5128
17.7142	17.146
13.6949	12.9249
13.4573	12.9612
12.3501	12.8685
15.8723	16.4125
14.2163	14.4493
14.3657	13.1266
12.2239	13.3804
12.7949	12.972
10.955	10.104
11.5374	10.3338
11.1788	10.6013
18.0327	17.3337
12.9258	12.4371
16.6307	16.3205
14.0042	11.9899
15.2241	14.5967
11.5247	10.7296
13.9519	15.5008
11.5681	11.8733
9.69814	8.9624
11.31	10.0923
14.4617	14.8854
13.2849	13.1292
9.46106	9.71145
12.7749	10.4461
14.2401	10.4676
11.7648	11.4114
12.3626	11.9988
12.9652	13.2771
14.4062	13.9856
16.1401	15.8293
14.5591	15.0552
11.2719	11.4103
8.54105	8.9141
16.3568	12.7101
13.2825	13.1725
11.9908	8.65203
11.7633	11.449
12.532	11.7486
14.7921	14.298
12.7035	12.5132
19.0813	19.1329
14.7134	13.9734
9.95246	5.7236
9.51995	8.70719
11.2905	8.58461
13.6339	15.1822
13.9203	13.6713
16.4959	17.0351
7.81941	4.5918
15.3055	16.9739
13.1679	13.1153
14.441	13.738
13.0515	12.8232
15.9261	14.7413
13.3754	12.946
12.6803	11.4427
11.7615	11.6573
11.5686	11.5592
15.5391	16.4217
16.3593	15.2247
13.359	13.1461
11.9405	12.631
17.7521	17.3814
12.0226	10.9506
13.7296	13.6045
10.5251	11.6904
11.6124	11.9914
14.6278	15.3336
10.9602	9.39768
13.1332	13.1843
7.48132	6.6891
12.2693	10.3565
13.2267	13.7033
11.7916	12.1039
14.5628	14.8581
10.9949	10.372
12.5225	13.6017
13.1695	11.1175
14.2532	14.117
8.27715
9.74839	11.3174
15.7761	15.4578
10.5046
13.5037	12.9408
10.582	11.205
13.6693	13.4477
13.4334	13.4496
10.9739	11.6914
12.7975	11.3733
11.7303	11.6863
15.3286	14.2026
18.791	18.5243
7.18933
13.0469	12.8693
11.0339	8.85666
11.8872	11.4781
12.9559	12.2
15.8294	15.7353
12.3036	11.8714
11.6347	9.92173
17.2186	18.2405
13.8578	14.2242
13.5276	12.96
18.4509	18.4279
15.3304	14.5174
14.0953	13.5304
14.6359	14.8246
11.5843	11.4746
13.5941	14.1142
9.48446	10.2042
16.4024	16.213
11.1664	10.9543
14.2716	14.3814
15.6707	16.0828
17.967	17.7663
12.8718	13.6091
13.8849	12.6329
11.9589	12.4248
14.2487	14.8401
12.1817	12.2653
12.8448	12.423
18.1089	18.7727
14.8369	13.9819
13.662	12.7547
13.9141	13.7468
14.7569	14.4983
9.78308	10.7664
11.6714	12.0464
18.2454	20.8116
14.659	14.455
10.3695	10.6302
12.7695	14.1242
16.1046	15.6018
12.9825	12.297
14.9227	14.958
12.0533	12.2654
13.0705	14.2219
10.4473	10.4656
17.1992	16.4805
17.4755	17.4875
14.7066	15.0234
15.134	14.0741
12.7769	13.1778
14.4603	14.0186
9.8114	10.043
13.9196	11.5183
16.1238	16.2975
14.923	16.8749
16.122	16.0779
12.9384	12.7541
14.6794	14.7487
15.0904	14.6417
14.4378	14.1967
9.28238	11.1773
7.8921
15.1511	15.2757
13.3347	12.5772
10.4525	10.6937
11.642	11.3151
9.22091	9.54038
14.9735	15.2318
13.568	14.3269
13.448	13.1667
9.30613	11.1757
15.1564	15.9888
13.6904	14.0379
15.3536	15.041
14.1864	12.9289
12.7098	14.7193
17.3211	17.0035
16.5645	17.0953
16.4533	16.0657
16.1691	17.102
16.69	16.8221
11.1729	10.4902
5.52622
9.7928	8.64293
12.6372	10.8244
11.6338	11.7963
9.66846	11.9882
14.8868	12.7002
12.6667	14.0013
12.8991	11.7783
15.085	14.739
12.6321	12.6158
11.0485	11.4495
17.9924	17.9192
15.8117	16.1504
12.1009	10.7987
11.8867	10.2062
11.3719	8.75108
16.6394	16.902
12.3437	12.4889
15.3176	15.4005
17.9836	17.6363
11.4345	10.9142
15.5382	13.8932
12.6001	13.5576
12.0224	8.54956
13.9006	13.8936
16.7995	17.8132
12.9099	12.8725
10.1587	10.6012
15.593	15.2681
10.7582	9.62432
14.5729	14.4344
17.1032	17.8755
13.68	13.5867
11.8515	13.048
17.2624	17.6028
13.3276	13.2837
19.1041	19.2986
13.9864	14.5121
15.4562	14.8575
11.4641	11.57
14.2327	12.0692
16.4723	15.8002
9.99261	9.99219
12.2397	13.1814
10.8797	8.18363
10.0774	8.38621
11.8177	10.1682
13.5158	12.7446
12.5265	11.7902
12.7605	11.7604
9.40667	7.39638
9.96252	9.8539
11.5335	12.3304
13.1604	12.8844
10.0943	11.0805
9.98498	11.1369
14.7326	15.667
12.3449	12.119
13.3	12.79
10.3609	10.2099
12.6849	11.3325
14.7484	14.4232
17.6349	17.5565
16.5175	16.0957
12.0016	11.4665
13.2965	14.7487
13.2662	9.01913
12.0825	12.5882
11.5472	10.2372
16.9513	17.3028
8.79226	6.7786
11.8348	11.8826
11.8109	10.8332
10.6217	9.84877
13.9442	13.7119
8.53288	6.29147
13.5576	11.7062
13.338	13.3479
9.70359	10.8747
5.98155	5.79091
11.3862	11.703
10.6985	11.5597
14.0701	12.7589
14.1347	15.5124
15.582	13.3686
17.9225	17.2813
11.1512	11.7189
15.7567	15.5952
11.9452	11.2374
18.2695	19.6793
8.72976	8.45718
12.2336	12.338
14.3876	14.2456
7.23779	4.75882
13.6936	14.4798
18.4627	18.7526
16.1726	16.0799
16.0074	16.6428
13.122	13.004
14.0289	13.3972
15.8512	16.2455
12.227	11.0202
13.615	13.5398
12.2405	12.1586
13.0588	12.3461
12.7301	13.7377
11.3918	11.547
12.2349	12.8097
15.9885	16.5064
11.2469	10.3419
8.03495	7.16942
13.9494	13.386
7.90816	6.93638
13.2386	13.5394
14.4177	13.4585
21.2863	21.5077
15.7931	15.7229
13.5184	13.0354
9.17935	9.85962
16.6232	17.4321
11.2865	10.0899
11.9498	11.7801
15.4483	11.9713
13.909	12.0666
13.8254	12.9012
16.3114	16.8865
13.0161	12.5724
15.6819	15.9092
15.3536	16.2994
10.8411	10.2355
17.0957	17.8189
13.2672	13.7931
12.1992	12.8828
9.61688	9.55929
13.3364	13.4577
13.5971	14.1455
15.1321	14.7591
13.4966	13.7021
10.0265	9.55258
14.8505	14.687
5.42748
16.6204	17.0204
12.7659	12.7305
12.5756	12.4947
13.1426	12.9299
15.6492	15.2743
14.4118	14.9608
14.6299	14.2253
12.8847	13.4493
19.0781	20.0006
13.0053	12.9698
18.5846	18.8369
13.883	15.0727
14.3966	13.5364
9.23012	10.4013
7.72936	6.61562
7.80326	8.66165
11.1676	11.2032
[truncated: 442 more rows]

## Sheet: Extended Data Fig. 3f
Log2(Control-LNPK KO)	Relative Frequency	Higher in Control	Higher in LNPK KO
-2	0.00955546		0.00955546
-1.5	0.02742		0.02742
-1	0.083091		0.083091
-0.5	0.169506		0.169506
0	0.256751
0.5	0.194017	0.194017
1	0.116327	0.116327
1.5	0.060241	0.060241
2	0.0378064	0.0378064
2.5	0.0216037	0.0216037
3	0.00706273	0.00706273
3.5	0.00581637	0.00581637
4	0.00290818	0.00290818

## Sheet: Extended Data Fig. 3h
Non-translating	Translating
1.23977	1.20428
1.35883	1.42517
0.848932	0.773057
1.64253	1.198
2.37695	1.6606
3.78912	1.94261
1.36095	1.29125
1.50137	1.42751
2.9368	2.3078
1.90309	1.19498
1.44765	1.29039
2.89815	2.08319
1.89966	1.01084
2.3913	1.41057
3.53579	2.96364
