# Supplementary material for: Secretome translation shaped by lysosomes and lunapark-marked ER junctions
Source: Nature. 2025 Nov 5;649(8095):227–36. doi: 10.1038/s41586-025-09718-0 (PMC12727531; doi:10.1038/s41586-025-09718-0)
Supplement: Supplementary file 21 — Source Data Extended Data Fig. 4 [file 41586_2025_9718_MOESM21_ESM.xlsx]

## Sheet: Extended Data Fig. 4a
Control (eIF2alpha)	LNPK KO (eIF2alpha)
1.02084	0.604817
1.09784	0.604414
0.752782	0.288126

## Sheet: Extended Data Fig. 4b
Control (eIF2alpha)	LNPK KO (eIF2alpha)
1.00099	0.872783
0.996299	1.41966
1.00271	0.992025

## Sheet: Extended Data Fig. 4e
Control	LNPK KO	LNPK KD	Control-Thaps	LNPK KO-Thaps	LNPK KD-Thaps
0.083	0.08	0.038	10.459	6.007	8.535
0.081	0.074	0.046	10.387	9.941	6.727
0.078	0.066	0.042	11.605	10.556	4.79

## Sheet: Extended Data Fig. 4f
	Wildtype				CHX
Time (sec)	Intensity	S.D.	N	Time (sec)	Intensity	S.D.	N
0	1	0.325432	39	0	1.11136	0.117273	10
5.042	1.03086	0.365225	39	9.363	1	0.152526	10
10.045	1.0593	0.372469	39	18.727	0.350813	0.204328	10
17.564	0.415035	0.168736	35	28.09	0.370622	0.199169	10
22.487	0.470214	0.153622	38	37.453	0.337473	0.108251	10
27.484	0.522712	0.186688	37	46.816	0.484691	0.118132	10
32.477	0.527898	0.182664	39	56.179	0.390864	0.144377	10
37.489	0.567958	0.189748	39	65.542	0.466347	0.0936683	10
42.475	0.579811	0.175487	39	74.905	0.360468	0.114665	10
47.481	0.626664	0.199587	39	84.268	0.42469	0.0719055	10
52.487	0.621195	0.191583	40	93.631	0.584076	0.100795	10
57.489	0.655817	0.193521	40	102.994	0.415846	0.188228	10
62.485	0.673929	0.203292	40	112.357	0.459455	0.113881	10
67.488	0.688676	0.211041	40	121.72	0.607667	0.112322	10
72.48	0.736982	0.243853	40	131.084	0.437637	0.105547	10
77.48	0.722143	0.224878	41	140.447	0.527136	0.121024	10
82.485	0.742433	0.250524	41	149.81	0.486426	0.115927	10
87.493	0.768383	0.242684	41	159.173	0.40677	0.126442	10
92.483	0.812276	0.260705	40	168.536	0.612329	0.130888	10
97.485	0.796871	0.264977	40	177.899	0.663434	0.125872	10
102.491	0.802275	0.264538	41	187.262	0.489641	0.125148	10
107.474	0.78612	0.229109	40	196.625	0.66667	0.122865	10
112.483	0.81656	0.259569	39	205.988	0.43319	0.0929607	10
117.481	0.818332	0.263668	40	215.351	0.436593	0.0996584	10
122.481	0.837902	0.316363	40	224.714	0.532758	0.167994	10
127.474	0.812561	0.249743	38	234.077	0.623482	0.120688	10
132.499	0.817651	0.275206	39	243.441	0.502965	0.104405	10
137.475	0.829168	0.308501	40	252.804	0.247221	0.0923201	10
142.481	0.840412	0.293445	39	262.167	0.529903	0.112005	10
147.537	0.8239	0.29593	39	271.53	0.555367	0.0898478	10
152.529	0.877272	0.327965	39	280.893	0.632026	0.0884283	10
157.542	0.881696	0.335406	39	290.256	0.543285	0.118398	10
162.508	0.86656	0.309824	37	299.619	0.454363	0.125519	10
167.537	0.93532	0.364757	38	308.982	0.669074	0.0823487	10
172.53	0.840118	0.335389	37	318.345	0.566071	0.125217	10
177.526	0.899981	0.344328	37
182.558	0.809099	0.294797	33
187.526	0.855397	0.349283	37
192.516	0.870252	0.343461	34
197.535	0.905666	0.409395	36
202.487	0.90041	0.394384	36
207.524	0.876762	0.353055	35
212.546	0.900125	0.391472	36
217.542	0.885475	0.35111	37
222.52	0.900147	0.40994	36
227.514	0.86334	0.318817	35
232.524	0.885171	0.360618	34
237.568	0.901605	0.382004	35
242.495	0.944318	0.39553	35
247.51	0.898125	0.350313	33
252.516	0.90862	0.40063	36
257.518	0.940468	0.404391	33
262.504	0.945752	0.405402	33
267.497	0.944371	0.383037	34
272.5	0.922239	0.377614	34
277.506	1.0026	0.389436	31
282.494	0.964044	0.372236	30
287.506	0.927681	0.406622	34
292.503	0.95626	0.386792	32
297.504	0.990391	0.429146	31
302.591	0.945406	0.44433	32
307.483	0.913816	0.363176	32
312.522	0.95448	0.356497	30
317.474	0.960183	0.377407	27
